# Supplementary material for: Exploring the DNA2-PNA heterotriplex formation in targeting the Bcl-2 gene promoter: A structural insight by physico-chemical and microsecond-scale MD investigation
Source: Heliyon. 2024 Jan 22;10(3):e24599. doi: 10.1016/j.heliyon.2024.e24599 (PMC10839560; doi:10.1016/j.heliyon.2024.e24599)
Supplement: Multimedia component 2 [file mmc2.zip › P3_aMD_min-a.pdb]

ATOM      1  N   LYS    31      13.650  44.293  42.150  1.00  0.00           N  
ATOM      2  CA  LYS    31      13.243  43.697  43.460  1.00  0.00           C  
ATOM      3  C   LYS    31      11.922  43.025  43.450  1.00  0.00           C  
ATOM      4  O   LYS    31      10.992  43.453  42.758  1.00  0.00           O  
ATOM      5  CB  LYS    31      13.268  44.792  44.590  1.00  0.00           C  
ATOM      6  CG  LYS    31      14.612  44.589  45.343  1.00  0.00           C  
ATOM      7  CD  LYS    31      14.741  45.607  46.448  1.00  0.00           C  
ATOM      8  CE  LYS    31      16.017  45.354  47.214  1.00  0.00           C  
ATOM      9  NZ  LYS    31      16.076  46.311  48.344  1.00  0.00           N1+
ATOM     10  H   LYS    31      13.665  45.296  42.037  1.00  0.00           H  
ATOM     11  HA  LYS    31      13.966  42.928  43.732  1.00  0.00           H  
ATOM     12  HB2 LYS    31      13.193  45.785  44.149  1.00  0.00           H  
ATOM     13  HB3 LYS    31      12.385  44.679  45.218  1.00  0.00           H  
ATOM     14  HG2 LYS    31      14.709  43.608  45.810  1.00  0.00           H  
ATOM     15  HG3 LYS    31      15.361  44.740  44.565  1.00  0.00           H  
ATOM     16  HD2 LYS    31      14.674  46.576  45.953  1.00  0.00           H  
ATOM     17  HD3 LYS    31      13.881  45.455  47.100  1.00  0.00           H  
ATOM     18  HE2 LYS    31      15.885  44.426  47.770  1.00  0.00           H  
ATOM     19  HE3 LYS    31      16.958  45.310  46.667  1.00  0.00           H  
ATOM     20  HZ1 LYS    31      16.773  46.126  49.051  1.00  0.00           H  
ATOM     21  HZ2 LYS    31      15.994  47.277  48.058  1.00  0.00           H  
ATOM     22  HZ3 LYS    31      15.256  46.143  48.910  1.00  0.00           H  
HETATM   23  O5' DC5     1      44.035  35.076  25.157  1.00  0.00           O  
HETATM   24  C5' DC5     1      43.622  36.253  25.820  1.00  0.00           C  
HETATM   25  C4' DC5     1      43.003  37.335  24.816  1.00  0.00           C  
HETATM   26  O4' DC5     1      43.907  37.418  23.696  1.00  0.00           O  
HETATM   27  C1' DC5     1      43.162  37.241  22.553  1.00  0.00           C  
HETATM   28  N1  DC5     1      44.101  36.739  21.464  1.00  0.00           N  
HETATM   29  C6  DC5     1      44.887  35.623  21.643  1.00  0.00           C  
HETATM   30  C5  DC5     1      45.504  35.029  20.610  1.00  0.00           C  
HETATM   31  C4  DC5     1      45.398  35.716  19.337  1.00  0.00           C  
HETATM   32  N4  DC5     1      45.862  35.129  18.257  1.00  0.00           N  
HETATM   33  N3  DC5     1      44.804  36.885  19.096  1.00  0.00           N  
HETATM   34  C2  DC5     1      44.061  37.371  20.155  1.00  0.00           C  
HETATM   35  O2  DC5     1      43.285  38.330  19.940  1.00  0.00           O  
HETATM   36  C3' DC5     1      41.670  36.804  24.235  1.00  0.00           C  
HETATM   37  C2' DC5     1      42.111  36.207  22.940  1.00  0.00           C  
HETATM   38  O3' DC5     1      40.693  37.793  24.072  1.00  0.00           O  
HETATM   39 HO5' DC5     1      43.782  34.364  25.750  1.00  0.00           H  
HETATM   40  H5' DC5     1      44.545  36.599  26.283  1.00  0.00           H  
HETATM   41 H5'' DC5     1      42.926  36.002  26.620  1.00  0.00           H  
HETATM   42  H4' DC5     1      42.832  38.280  25.331  1.00  0.00           H  
HETATM   43  H1' DC5     1      42.679  38.157  22.211  1.00  0.00           H  
HETATM   44  H6  DC5     1      45.013  35.270  22.655  1.00  0.00           H  
HETATM   45  H5  DC5     1      46.097  34.134  20.725  1.00  0.00           H  
HETATM   46  H41 DC5     1      45.778  35.656  17.399  1.00  0.00           H  
HETATM   47  H42 DC5     1      46.124  34.153  18.265  1.00  0.00           H  
HETATM   48  H3' DC5     1      41.227  36.120  24.959  1.00  0.00           H  
HETATM   49  H2' DC5     1      42.440  35.179  23.092  1.00  0.00           H  
HETATM   50 H2'' DC5     1      41.248  36.113  22.279  1.00  0.00           H  
ATOM     51  P    DC     2      39.706  38.205  25.268  1.00  0.00           P  
ATOM     52  OP1  DC     2      39.625  39.652  25.253  1.00  0.00           O  
ATOM     53  OP2  DC     2      40.189  37.562  26.494  1.00  0.00           O1-
ATOM     54  O5'  DC     2      38.339  37.515  24.798  1.00  0.00           O  
ATOM     55  C5'  DC     2      37.548  37.971  23.711  1.00  0.00           C  
ATOM     56  C4'  DC     2      36.683  36.904  23.019  1.00  0.00           C  
ATOM     57  O4'  DC     2      37.577  35.972  22.410  1.00  0.00           O  
ATOM     58  C1'  DC     2      37.123  34.679  22.748  1.00  0.00           C  
ATOM     59  N1   DC     2      38.354  33.804  22.955  1.00  0.00           N  
ATOM     60  C6   DC     2      39.321  34.242  23.761  1.00  0.00           C  
ATOM     61  C5   DC     2      40.320  33.389  24.077  1.00  0.00           C  
ATOM     62  C4   DC     2      40.323  32.101  23.492  1.00  0.00           C  
ATOM     63  N4   DC     2      41.116  31.232  24.006  1.00  0.00           N  
ATOM     64  N3   DC     2      39.359  31.603  22.813  1.00  0.00           N  
ATOM     65  C2   DC     2      38.391  32.482  22.413  1.00  0.00           C  
ATOM     66  O2   DC     2      37.570  32.062  21.573  1.00  0.00           O  
ATOM     67  C3'  DC     2      35.638  36.147  23.842  1.00  0.00           C  
ATOM     68  C2'  DC     2      36.282  34.805  24.047  1.00  0.00           C  
ATOM     69  O3'  DC     2      34.328  35.868  23.269  1.00  0.00           O  
ATOM     70  H5'  DC     2      38.156  38.523  22.996  1.00  0.00           H  
ATOM     71 H5''  DC     2      36.789  38.702  23.989  1.00  0.00           H  
ATOM     72  H4'  DC     2      36.101  37.428  22.261  1.00  0.00           H  
ATOM     73  H1'  DC     2      36.481  34.219  21.997  1.00  0.00           H  
ATOM     74  H6   DC     2      39.219  35.202  24.247  1.00  0.00           H  
ATOM     75  H5   DC     2      41.121  33.797  24.674  1.00  0.00           H  
ATOM     76  H41  DC     2      41.124  30.244  23.795  1.00  0.00           H  
ATOM     77  H42  DC     2      41.872  31.662  24.520  1.00  0.00           H  
ATOM     78  H3'  DC     2      35.570  36.559  24.849  1.00  0.00           H  
ATOM     79  H2'  DC     2      36.798  34.580  24.981  1.00  0.00           H  
ATOM     80 H2''  DC     2      35.470  34.081  23.976  1.00  0.00           H  
ATOM     81  P    DC     3      33.454  37.136  22.810  1.00  0.00           P  
ATOM     82  OP1  DC     3      33.794  37.421  21.408  1.00  0.00           O  
ATOM     83  OP2  DC     3      33.573  38.197  23.801  1.00  0.00           O1-
ATOM     84  O5'  DC     3      32.095  36.305  22.862  1.00  0.00           O  
ATOM     85  C5'  DC     3      31.728  35.449  21.843  1.00  0.00           C  
ATOM     86  C4'  DC     3      30.989  34.182  22.075  1.00  0.00           C  
ATOM     87  O4'  DC     3      31.769  33.185  22.712  1.00  0.00           O  
ATOM     88  C1'  DC     3      31.182  32.732  23.857  1.00  0.00           C  
ATOM     89  N1   DC     3      32.223  32.428  24.901  1.00  0.00           N  
ATOM     90  C6   DC     3      32.917  33.549  25.317  1.00  0.00           C  
ATOM     91  C5   DC     3      33.931  33.481  26.231  1.00  0.00           C  
ATOM     92  C4   DC     3      34.262  32.137  26.616  1.00  0.00           C  
ATOM     93  N4   DC     3      35.212  31.926  27.451  1.00  0.00           N  
ATOM     94  N3   DC     3      33.792  31.056  25.995  1.00  0.00           N  
ATOM     95  C2   DC     3      32.843  31.157  25.059  1.00  0.00           C  
ATOM     96  O2   DC     3      32.509  30.175  24.442  1.00  0.00           O  
ATOM     97  C3'  DC     3      29.731  34.306  22.840  1.00  0.00           C  
ATOM     98  C2'  DC     3      30.166  33.738  24.203  1.00  0.00           C  
ATOM     99  O3'  DC     3      28.746  33.389  22.309  1.00  0.00           O  
ATOM    100  H5'  DC     3      32.609  35.026  21.361  1.00  0.00           H  
ATOM    101 H5''  DC     3      31.180  35.989  21.071  1.00  0.00           H  
ATOM    102  H4'  DC     3      30.678  33.870  21.078  1.00  0.00           H  
ATOM    103  H1'  DC     3      30.719  31.755  23.718  1.00  0.00           H  
ATOM    104  H6   DC     3      32.539  34.500  24.967  1.00  0.00           H  
ATOM    105  H5   DC     3      34.436  34.342  26.644  1.00  0.00           H  
ATOM    106  H41  DC     3      35.542  30.983  27.595  1.00  0.00           H  
ATOM    107  H42  DC     3      35.529  32.689  28.033  1.00  0.00           H  
ATOM    108  H3'  DC     3      29.369  35.331  22.918  1.00  0.00           H  
ATOM    109  H2'  DC     3      30.442  34.605  24.804  1.00  0.00           H  
ATOM    110 H2''  DC     3      29.354  33.226  24.717  1.00  0.00           H  
ATOM    111  P    DC     4      27.327  33.110  22.772  1.00  0.00           P  
ATOM    112  OP1  DC     4      26.719  32.654  21.527  1.00  0.00           O  
ATOM    113  OP2  DC     4      26.811  34.205  23.533  1.00  0.00           O1-
ATOM    114  O5'  DC     4      27.567  31.873  23.714  1.00  0.00           O  
ATOM    115  C5'  DC     4      27.487  30.550  23.288  1.00  0.00           C  
ATOM    116  C4'  DC     4      27.947  29.563  24.405  1.00  0.00           C  
ATOM    117  O4'  DC     4      29.148  29.961  25.137  1.00  0.00           O  
ATOM    118  C1'  DC     4      29.107  29.399  26.438  1.00  0.00           C  
ATOM    119  N1   DC     4      30.126  30.014  27.375  1.00  0.00           N  
ATOM    120  C6   DC     4      30.127  31.394  27.550  1.00  0.00           C  
ATOM    121  C5   DC     4      31.049  31.988  28.324  1.00  0.00           C  
ATOM    122  C4   DC     4      32.016  31.117  28.972  1.00  0.00           C  
ATOM    123  N4   DC     4      32.987  31.679  29.563  1.00  0.00           N  
ATOM    124  N3   DC     4      32.143  29.834  28.590  1.00  0.00           N  
ATOM    125  C2   DC     4      31.186  29.274  27.828  1.00  0.00           C  
ATOM    126  O2   DC     4      31.371  28.139  27.461  1.00  0.00           O  
ATOM    127  C3'  DC     4      26.942  29.347  25.485  1.00  0.00           C  
ATOM    128  C2'  DC     4      27.643  29.529  26.847  1.00  0.00           C  
ATOM    129  O3'  DC     4      26.423  28.034  25.324  1.00  0.00           O  
ATOM    130  H5'  DC     4      28.008  30.421  22.338  1.00  0.00           H  
ATOM    131 H5''  DC     4      26.429  30.413  23.063  1.00  0.00           H  
ATOM    132  H4'  DC     4      28.279  28.664  23.887  1.00  0.00           H  
ATOM    133  H1'  DC     4      29.282  28.324  26.441  1.00  0.00           H  
ATOM    134  H6   DC     4      29.273  31.950  27.195  1.00  0.00           H  
ATOM    135  H5   DC     4      30.897  33.048  28.452  1.00  0.00           H  
ATOM    136  H41  DC     4      33.024  32.671  29.757  1.00  0.00           H  
ATOM    137  H42  DC     4      33.582  31.128  30.165  1.00  0.00           H  
ATOM    138  H3'  DC     4      26.115  30.034  25.302  1.00  0.00           H  
ATOM    139  H2'  DC     4      27.563  30.469  27.394  1.00  0.00           H  
ATOM    140 H2''  DC     4      27.524  28.681  27.520  1.00  0.00           H  
ATOM    141  P    DC     5      25.229  27.451  26.286  1.00  0.00           P  
ATOM    142  OP1  DC     5      24.731  26.225  25.685  1.00  0.00           O  
ATOM    143  OP2  DC     5      24.274  28.513  26.678  1.00  0.00           O1-
ATOM    144  O5'  DC     5      25.984  26.974  27.563  1.00  0.00           O  
ATOM    145  C5'  DC     5      26.951  25.926  27.477  1.00  0.00           C  
ATOM    146  C4'  DC     5      27.791  25.714  28.720  1.00  0.00           C  
ATOM    147  O4'  DC     5      28.707  26.845  28.942  1.00  0.00           O  
ATOM    148  C1'  DC     5      29.190  26.700  30.254  1.00  0.00           C  
ATOM    149  N1   DC     5      29.721  27.874  30.927  1.00  0.00           N  
ATOM    150  C6   DC     5      29.229  29.111  30.689  1.00  0.00           C  
ATOM    151  C5   DC     5      29.872  30.156  31.282  1.00  0.00           C  
ATOM    152  C4   DC     5      31.029  29.959  32.050  1.00  0.00           C  
ATOM    153  N4   DC     5      31.579  30.975  32.648  1.00  0.00           N  
ATOM    154  N3   DC     5      31.355  28.751  32.527  1.00  0.00           N  
ATOM    155  C2   DC     5      30.726  27.668  31.922  1.00  0.00           C  
ATOM    156  O2   DC     5      31.047  26.538  32.317  1.00  0.00           O  
ATOM    157  C3'  DC     5      27.092  25.602  30.145  1.00  0.00           C  
ATOM    158  C2'  DC     5      28.001  26.272  31.095  1.00  0.00           C  
ATOM    159  O3'  DC     5      26.649  24.254  30.385  1.00  0.00           O  
ATOM    160  H5'  DC     5      27.574  26.246  26.642  1.00  0.00           H  
ATOM    161 H5''  DC     5      26.441  24.963  27.509  1.00  0.00           H  
ATOM    162  H4'  DC     5      28.411  24.819  28.663  1.00  0.00           H  
ATOM    163  H1'  DC     5      30.006  25.978  30.212  1.00  0.00           H  
ATOM    164  H6   DC     5      28.450  29.284  29.961  1.00  0.00           H  
ATOM    165  H5   DC     5      29.362  31.056  30.973  1.00  0.00           H  
ATOM    166  H41  DC     5      31.175  31.899  32.603  1.00  0.00           H  
ATOM    167  H42  DC     5      32.112  30.689  33.457  1.00  0.00           H  
ATOM    168  H3'  DC     5      26.233  26.224  29.894  1.00  0.00           H  
ATOM    169  H2'  DC     5      27.411  27.064  31.557  1.00  0.00           H  
ATOM    170 H2''  DC     5      28.156  25.458  31.803  1.00  0.00           H  
ATOM    171  P    DT     6      25.565  23.898  31.445  1.00  0.00           P  
ATOM    172  OP1  DT     6      25.088  22.553  31.201  1.00  0.00           O  
ATOM    173  OP2  DT     6      24.517  24.969  31.234  1.00  0.00           O1-
ATOM    174  O5'  DT     6      26.220  24.036  32.931  1.00  0.00           O  
ATOM    175  C5'  DT     6      27.089  23.010  33.442  1.00  0.00           C  
ATOM    176  C4'  DT     6      27.924  23.492  34.612  1.00  0.00           C  
ATOM    177  O4'  DT     6      28.662  24.716  34.410  1.00  0.00           O  
ATOM    178  C1'  DT     6      28.879  25.371  35.680  1.00  0.00           C  
ATOM    179  N1   DT     6      29.097  26.816  35.447  1.00  0.00           N  
ATOM    180  C6   DT     6      28.209  27.516  34.615  1.00  0.00           C  
ATOM    181  C5   DT     6      28.268  28.861  34.545  1.00  0.00           C  
ATOM    182  C7   DT     6      27.335  29.692  33.721  1.00  0.00           C  
ATOM    183  C4   DT     6      29.210  29.623  35.415  1.00  0.00           C  
ATOM    184  O4   DT     6      29.229  30.851  35.540  1.00  0.00           O  
ATOM    185  N3   DT     6      30.094  28.803  36.118  1.00  0.00           N  
ATOM    186  C2   DT     6      30.065  27.495  36.247  1.00  0.00           C  
ATOM    187  O2   DT     6      30.667  26.936  37.180  1.00  0.00           O  
ATOM    188  C3'  DT     6      27.216  23.691  35.963  1.00  0.00           C  
ATOM    189  C2'  DT     6      27.668  25.011  36.597  1.00  0.00           C  
ATOM    190  O3'  DT     6      27.427  22.583  36.858  1.00  0.00           O  
ATOM    191  H5'  DT     6      27.795  22.779  32.644  1.00  0.00           H  
ATOM    192 H5''  DT     6      26.523  22.135  33.757  1.00  0.00           H  
ATOM    193  H4'  DT     6      28.735  22.787  34.796  1.00  0.00           H  
ATOM    194  H1'  DT     6      29.804  24.889  35.996  1.00  0.00           H  
ATOM    195  H6   DT     6      27.546  26.917  34.009  1.00  0.00           H  
ATOM    196  H71  DT     6      26.580  29.166  33.136  1.00  0.00           H  
ATOM    197  H72  DT     6      26.842  30.476  34.297  1.00  0.00           H  
ATOM    198  H73  DT     6      27.963  30.331  33.100  1.00  0.00           H  
ATOM    199  H3   DT     6      30.780  29.312  36.657  1.00  0.00           H  
ATOM    200  H3'  DT     6      26.147  23.765  35.767  1.00  0.00           H  
ATOM    201  H2'  DT     6      26.845  25.706  36.436  1.00  0.00           H  
ATOM    202 H2''  DT     6      28.066  24.934  37.609  1.00  0.00           H  
ATOM    203  P    DT     7      26.546  22.234  38.234  1.00  0.00           P  
ATOM    204  OP1  DT     7      26.990  20.891  38.636  1.00  0.00           O  
ATOM    205  OP2  DT     7      25.153  22.511  38.009  1.00  0.00           O1-
ATOM    206  O5'  DT     7      27.075  23.210  39.436  1.00  0.00           O  
ATOM    207  C5'  DT     7      28.403  23.189  39.924  1.00  0.00           C  
ATOM    208  C4'  DT     7      28.820  24.404  40.807  1.00  0.00           C  
ATOM    209  O4'  DT     7      29.155  25.535  40.019  1.00  0.00           O  
ATOM    210  C1'  DT     7      29.105  26.700  40.763  1.00  0.00           C  
ATOM    211  N1   DT     7      28.901  27.968  39.837  1.00  0.00           N  
ATOM    212  C6   DT     7      27.882  28.080  38.930  1.00  0.00           C  
ATOM    213  C5   DT     7      27.496  29.258  38.432  1.00  0.00           C  
ATOM    214  C7   DT     7      26.341  29.317  37.466  1.00  0.00           C  
ATOM    215  C4   DT     7      28.181  30.479  38.856  1.00  0.00           C  
ATOM    216  O4   DT     7      27.995  31.658  38.384  1.00  0.00           O  
ATOM    217  N3   DT     7      29.041  30.307  39.955  1.00  0.00           N  
ATOM    218  C2   DT     7      29.392  29.112  40.452  1.00  0.00           C  
ATOM    219  O2   DT     7      30.152  29.038  41.434  1.00  0.00           O  
ATOM    220  C3'  DT     7      27.674  24.979  41.701  1.00  0.00           C  
ATOM    221  C2'  DT     7      28.061  26.433  41.839  1.00  0.00           C  
ATOM    222  O3'  DT     7      27.533  24.303  42.938  1.00  0.00           O  
ATOM    223  H5'  DT     7      29.065  23.037  39.070  1.00  0.00           H  
ATOM    224 H5''  DT     7      28.493  22.285  40.526  1.00  0.00           H  
ATOM    225  H4'  DT     7      29.681  24.160  41.430  1.00  0.00           H  
ATOM    226  H1'  DT     7      29.996  26.752  41.387  1.00  0.00           H  
ATOM    227  H6   DT     7      27.482  27.168  38.515  1.00  0.00           H  
ATOM    228  H71  DT     7      26.479  30.129  36.752  1.00  0.00           H  
ATOM    229  H72  DT     7      26.246  28.344  36.984  1.00  0.00           H  
ATOM    230  H73  DT     7      25.406  29.573  37.963  1.00  0.00           H  
ATOM    231  H3   DT     7      29.519  31.091  40.376  1.00  0.00           H  
ATOM    232  H3'  DT     7      26.742  24.854  41.150  1.00  0.00           H  
ATOM    233  H2'  DT     7      27.187  27.072  41.713  1.00  0.00           H  
ATOM    234 H2''  DT     7      28.557  26.561  42.802  1.00  0.00           H  
ATOM    235  P    DC     8      26.331  24.632  43.867  1.00  0.00           P  
ATOM    236  OP1  DC     8      26.106  23.470  44.833  1.00  0.00           O  
ATOM    237  OP2  DC     8      25.174  25.058  43.069  1.00  0.00           O1-
ATOM    238  O5'  DC     8      26.716  25.858  44.738  1.00  0.00           O  
ATOM    239  C5'  DC     8      27.683  25.790  45.740  1.00  0.00           C  
ATOM    240  C4'  DC     8      28.104  27.168  46.189  1.00  0.00           C  
ATOM    241  O4'  DC     8      28.476  27.906  45.098  1.00  0.00           O  
ATOM    242  C1'  DC     8      28.392  29.291  45.469  1.00  0.00           C  
ATOM    243  N1   DC     8      28.034  30.114  44.292  1.00  0.00           N  
ATOM    244  C6   DC     8      27.303  29.581  43.214  1.00  0.00           C  
ATOM    245  C5   DC     8      26.910  30.403  42.169  1.00  0.00           C  
ATOM    246  C4   DC     8      27.034  31.818  42.418  1.00  0.00           C  
ATOM    247  N4   DC     8      26.735  32.598  41.519  1.00  0.00           N  
ATOM    248  N3   DC     8      27.573  32.355  43.511  1.00  0.00           N  
ATOM    249  C2   DC     8      28.037  31.483  44.452  1.00  0.00           C  
ATOM    250  O2   DC     8      28.734  31.937  45.392  1.00  0.00           O  
ATOM    251  C3'  DC     8      27.029  27.967  46.945  1.00  0.00           C  
ATOM    252  C2'  DC     8      27.399  29.426  46.559  1.00  0.00           C  
ATOM    253  O3'  DC     8      27.189  27.672  48.304  1.00  0.00           O  
ATOM    254  H5'  DC     8      28.559  25.236  45.403  1.00  0.00           H  
ATOM    255 H5''  DC     8      27.210  25.355  46.620  1.00  0.00           H  
ATOM    256  H4'  DC     8      29.009  27.148  46.795  1.00  0.00           H  
ATOM    257  H1'  DC     8      29.255  29.626  46.042  1.00  0.00           H  
ATOM    258  H6   DC     8      27.029  28.541  43.294  1.00  0.00           H  
ATOM    259  H5   DC     8      26.352  30.005  41.335  1.00  0.00           H  
ATOM    260  H41  DC     8      27.138  33.522  41.582  1.00  0.00           H  
ATOM    261  H42  DC     8      26.096  32.403  40.763  1.00  0.00           H  
ATOM    262  H3'  DC     8      26.077  27.587  46.574  1.00  0.00           H  
ATOM    263  H2'  DC     8      26.486  29.845  46.135  1.00  0.00           H  
ATOM    264 H2''  DC     8      27.828  29.890  47.446  1.00  0.00           H  
ATOM    265  P    DC     9      26.177  28.096  49.428  1.00  0.00           P  
ATOM    266  OP1  DC     9      26.774  27.489  50.635  1.00  0.00           O  
ATOM    267  OP2  DC     9      24.793  27.810  48.981  1.00  0.00           O1-
ATOM    268  O5'  DC     9      26.348  29.647  49.484  1.00  0.00           O  
ATOM    269  C5'  DC     9      27.113  30.179  50.524  1.00  0.00           C  
ATOM    270  C4'  DC     9      27.222  31.683  50.557  1.00  0.00           C  
ATOM    271  O4'  DC     9      27.427  32.362  49.321  1.00  0.00           O  
ATOM    272  C1'  DC     9      26.662  33.541  49.300  1.00  0.00           C  
ATOM    273  N1   DC     9      26.201  33.754  47.886  1.00  0.00           N  
ATOM    274  C6   DC     9      25.591  32.795  47.100  1.00  0.00           C  
ATOM    275  C5   DC     9      25.025  33.152  45.895  1.00  0.00           C  
ATOM    276  C4   DC     9      24.989  34.522  45.559  1.00  0.00           C  
ATOM    277  N4   DC     9      24.212  34.853  44.608  1.00  0.00           N  
ATOM    278  N3   DC     9      25.433  35.486  46.352  1.00  0.00           N  
ATOM    279  C2   DC     9      26.251  35.060  47.389  1.00  0.00           C  
ATOM    280  O2   DC     9      27.002  35.879  48.045  1.00  0.00           O  
ATOM    281  C3'  DC     9      25.919  32.292  51.121  1.00  0.00           C  
ATOM    282  C2'  DC     9      25.483  33.411  50.212  1.00  0.00           C  
ATOM    283  O3'  DC     9      26.295  32.829  52.404  1.00  0.00           O  
ATOM    284  H5'  DC     9      28.114  29.759  50.610  1.00  0.00           H  
ATOM    285 H5''  DC     9      26.612  29.985  51.472  1.00  0.00           H  
ATOM    286  H4'  DC     9      28.082  31.856  51.203  1.00  0.00           H  
ATOM    287  H1'  DC     9      27.273  34.385  49.619  1.00  0.00           H  
ATOM    288  H6   DC     9      25.658  31.810  47.537  1.00  0.00           H  
ATOM    289  H5   DC     9      24.548  32.379  45.313  1.00  0.00           H  
ATOM    290  H41  DC     9      23.877  35.798  44.730  1.00  0.00           H  
ATOM    291  H42  DC     9      23.852  34.080  44.067  1.00  0.00           H  
ATOM    292  H3'  DC     9      25.152  31.519  51.077  1.00  0.00           H  
ATOM    293  H2'  DC     9      24.606  32.978  49.731  1.00  0.00           H  
ATOM    294 H2''  DC     9      25.260  34.340  50.736  1.00  0.00           H  
HETATM  295  P   DT3    10      25.209  33.355  53.411  1.00  0.00           P  
HETATM  296  OP1 DT3    10      25.888  33.247  54.651  1.00  0.00           O  
HETATM  297  OP2 DT3    10      23.933  32.720  53.300  1.00  0.00           O  
HETATM  298  O5' DT3    10      25.056  34.913  53.138  1.00  0.00           O  
HETATM  299  C5' DT3    10      26.049  35.812  53.098  1.00  0.00           C  
HETATM  300  C4' DT3    10      25.720  37.110  52.353  1.00  0.00           C  
HETATM  301  O4' DT3    10      25.226  36.876  51.027  1.00  0.00           O  
HETATM  302  C1' DT3    10      24.774  38.087  50.547  1.00  0.00           C  
HETATM  303  N1  DT3    10      23.818  37.825  49.402  1.00  0.00           N  
HETATM  304  C6  DT3    10      23.194  36.594  49.373  1.00  0.00           C  
HETATM  305  C5  DT3    10      22.486  36.244  48.246  1.00  0.00           C  
HETATM  306  C7  DT3    10      21.918  34.811  48.048  1.00  0.00           C  
HETATM  307  C4  DT3    10      22.359  37.094  47.030  1.00  0.00           C  
HETATM  308  O4  DT3    10      21.810  36.959  45.954  1.00  0.00           O  
HETATM  309  N3  DT3    10      22.799  38.381  47.327  1.00  0.00           N  
HETATM  310  C2  DT3    10      23.433  38.785  48.442  1.00  0.00           C  
HETATM  311  O2  DT3    10      23.876  39.938  48.631  1.00  0.00           O  
HETATM  312  C3' DT3    10      24.560  37.992  52.921  1.00  0.00           C  
HETATM  313  C2' DT3    10      24.126  38.830  51.744  1.00  0.00           C  
HETATM  314  O3' DT3    10      24.981  38.743  53.926  1.00  0.00           O  
HETATM  315  H5' DT3    10      26.964  35.361  52.713  1.00  0.00           H  
HETATM  316 H5'' DT3    10      26.206  36.085  54.142  1.00  0.00           H  
HETATM  317  H4' DT3    10      26.634  37.693  52.239  1.00  0.00           H  
HETATM  318  H1' DT3    10      25.518  38.740  50.094  1.00  0.00           H  
HETATM  319  H6  DT3    10      23.266  35.887  50.186  1.00  0.00           H  
HETATM  320  H71 DT3    10      20.864  34.722  47.785  1.00  0.00           H  
HETATM  321  H72 DT3    10      22.387  34.167  47.305  1.00  0.00           H  
HETATM  322  H73 DT3    10      21.958  34.317  49.020  1.00  0.00           H  
HETATM  323  H3  DT3    10      22.562  39.123  46.685  1.00  0.00           H  
HETATM  324  H3' DT3    10      23.728  37.396  53.297  1.00  0.00           H  
HETATM  325  H2' DT3    10      23.041  38.791  51.642  1.00  0.00           H  
HETATM  326 H2'' DT3    10      24.537  39.840  51.732  1.00  0.00           H  
HETATM  327 HO3' DT3    10      25.047  38.200  54.714  1.00  0.00           H  
HETATM  328  O5' DA5    11      20.525  44.925  41.148  1.00  0.00           O  
HETATM  329  C5' DA5    11      20.625  46.058  41.964  1.00  0.00           C  
HETATM  330  C4' DA5    11      21.436  45.612  43.216  1.00  0.00           C  
HETATM  331  O4' DA5    11      20.817  44.506  43.633  1.00  0.00           O  
HETATM  332  C1' DA5    11      21.553  43.891  44.656  1.00  0.00           C  
HETATM  333  N9  DA5    11      21.417  42.416  44.721  1.00  0.00           N  
HETATM  334  C8  DA5    11      22.141  41.593  45.589  1.00  0.00           C  
HETATM  335  N7  DA5    11      21.874  40.347  45.443  1.00  0.00           N  
HETATM  336  C5  DA5    11      21.147  40.323  44.197  1.00  0.00           C  
HETATM  337  C6  DA5    11      20.589  39.346  43.371  1.00  0.00           C  
HETATM  338  N6  DA5    11      20.741  38.065  43.579  1.00  0.00           N  
HETATM  339  N1  DA5    11      19.887  39.663  42.219  1.00  0.00           N  
HETATM  340  C2  DA5    11      19.821  40.953  41.893  1.00  0.00           C  
HETATM  341  N3  DA5    11      20.292  42.001  42.572  1.00  0.00           N  
HETATM  342  C4  DA5    11      20.924  41.618  43.720  1.00  0.00           C  
HETATM  343  C3' DA5    11      22.910  45.190  43.144  1.00  0.00           C  
HETATM  344  C2' DA5    11      22.969  44.188  44.317  1.00  0.00           C  
HETATM  345  O3' DA5    11      23.617  46.406  43.451  1.00  0.00           O  
HETATM  346 HO5' DA5    11      20.487  44.187  41.759  1.00  0.00           H  
HETATM  347  H5' DA5    11      19.629  46.371  42.277  1.00  0.00           H  
HETATM  348 H5'' DA5    11      21.167  46.879  41.494  1.00  0.00           H  
HETATM  349  H4' DA5    11      21.328  46.344  44.015  1.00  0.00           H  
HETATM  350  H1' DA5    11      21.290  44.447  45.556  1.00  0.00           H  
HETATM  351  H8  DA5    11      22.720  41.951  46.427  1.00  0.00           H  
HETATM  352  H61 DA5    11      20.173  37.444  43.019  1.00  0.00           H  
HETATM  353  H62 DA5    11      21.412  37.742  44.261  1.00  0.00           H  
HETATM  354  H2  DA5    11      19.394  41.221  40.938  1.00  0.00           H  
HETATM  355  H3' DA5    11      23.152  44.810  42.153  1.00  0.00           H  
HETATM  356  H2' DA5    11      23.315  43.296  43.795  1.00  0.00           H  
HETATM  357 H2'' DA5    11      23.652  44.491  45.111  1.00  0.00           H  
ATOM    358  P    DG    12      24.797  46.812  42.654  1.00  0.00           P  
ATOM    359  OP1  DG    12      24.985  48.188  43.073  1.00  0.00           O  
ATOM    360  OP2  DG    12      24.569  46.562  41.220  1.00  0.00           O1-
ATOM    361  O5'  DG    12      25.946  45.951  43.122  1.00  0.00           O  
ATOM    362  C5'  DG    12      26.540  46.314  44.391  1.00  0.00           C  
ATOM    363  C4'  DG    12      27.504  45.303  44.921  1.00  0.00           C  
ATOM    364  O4'  DG    12      26.762  44.109  45.319  1.00  0.00           O  
ATOM    365  C1'  DG    12      27.386  42.996  44.584  1.00  0.00           C  
ATOM    366  N9   DG    12      26.461  41.945  44.270  1.00  0.00           N  
ATOM    367  C8   DG    12      25.534  42.024  43.287  1.00  0.00           C  
ATOM    368  N7   DG    12      24.761  40.989  43.188  1.00  0.00           N  
ATOM    369  C5   DG    12      25.274  40.071  44.231  1.00  0.00           C  
ATOM    370  C6   DG    12      24.943  38.753  44.556  1.00  0.00           C  
ATOM    371  O6   DG    12      24.069  37.991  44.018  1.00  0.00           O  
ATOM    372  N1   DG    12      25.629  38.298  45.694  1.00  0.00           N  
ATOM    373  C2   DG    12      26.569  39.021  46.307  1.00  0.00           C  
ATOM    374  N2   DG    12      26.768  38.525  47.466  1.00  0.00           N  
ATOM    375  N3   DG    12      26.900  40.260  46.041  1.00  0.00           N  
ATOM    376  C4   DG    12      26.234  40.759  44.939  1.00  0.00           C  
ATOM    377  C3'  DG    12      28.583  44.857  43.825  1.00  0.00           C  
ATOM    378  C2'  DG    12      27.994  43.682  43.277  1.00  0.00           C  
ATOM    379  O3'  DG    12      29.896  44.682  44.524  1.00  0.00           O  
ATOM    380  H5'  DG    12      25.840  46.375  45.225  1.00  0.00           H  
ATOM    381 H5''  DG    12      26.980  47.310  44.342  1.00  0.00           H  
ATOM    382  H4'  DG    12      28.064  45.663  45.783  1.00  0.00           H  
ATOM    383  H1'  DG    12      28.179  42.669  45.255  1.00  0.00           H  
ATOM    384  H8   DG    12      25.408  42.879  42.638  1.00  0.00           H  
ATOM    385  H1   DG    12      25.301  37.427  46.085  1.00  0.00           H  
ATOM    386  H21  DG    12      26.784  37.517  47.539  1.00  0.00           H  
ATOM    387  H22  DG    12      27.332  39.153  48.018  1.00  0.00           H  
ATOM    388  H3'  DG    12      28.647  45.657  43.086  1.00  0.00           H  
ATOM    389  H2'  DG    12      27.228  43.854  42.521  1.00  0.00           H  
ATOM    390 H2''  DG    12      28.745  42.987  42.899  1.00  0.00           H  
ATOM    391  P    DG    13      31.250  44.910  43.733  1.00  0.00           P  
ATOM    392  OP1  DG    13      32.397  45.017  44.716  1.00  0.00           O  
ATOM    393  OP2  DG    13      31.162  46.035  42.753  1.00  0.00           O1-
ATOM    394  O5'  DG    13      31.428  43.571  42.876  1.00  0.00           O  
ATOM    395  C5'  DG    13      31.926  42.338  43.282  1.00  0.00           C  
ATOM    396  C4'  DG    13      31.420  41.882  44.669  1.00  0.00           C  
ATOM    397  O4'  DG    13      30.101  41.289  44.517  1.00  0.00           O  
ATOM    398  C1'  DG    13      30.308  39.837  44.634  1.00  0.00           C  
ATOM    399  N9   DG    13      29.465  39.056  43.677  1.00  0.00           N  
ATOM    400  C8   DG    13      28.638  39.630  42.757  1.00  0.00           C  
ATOM    401  N7   DG    13      27.843  38.731  42.126  1.00  0.00           N  
ATOM    402  C5   DG    13      28.174  37.535  42.761  1.00  0.00           C  
ATOM    403  C6   DG    13      27.516  36.248  42.627  1.00  0.00           C  
ATOM    404  O6   DG    13      26.608  35.919  41.850  1.00  0.00           O  
ATOM    405  N1   DG    13      28.013  35.327  43.480  1.00  0.00           N  
ATOM    406  C2   DG    13      29.063  35.585  44.340  1.00  0.00           C  
ATOM    407  N2   DG    13      29.355  34.555  45.052  1.00  0.00           N  
ATOM    408  N3   DG    13      29.652  36.728  44.546  1.00  0.00           N  
ATOM    409  C4   DG    13      29.168  37.696  43.710  1.00  0.00           C  
ATOM    410  C3'  DG    13      32.448  40.746  45.040  1.00  0.00           C  
ATOM    411  C2'  DG    13      31.795  39.593  44.456  1.00  0.00           C  
ATOM    412  O3'  DG    13      32.573  40.629  46.450  1.00  0.00           O  
ATOM    413  H5'  DG    13      33.009  42.420  43.367  1.00  0.00           H  
ATOM    414 H5''  DG    13      31.840  41.579  42.506  1.00  0.00           H  
ATOM    415  H4'  DG    13      31.424  42.745  45.332  1.00  0.00           H  
ATOM    416  H1'  DG    13      30.122  39.465  45.641  1.00  0.00           H  
ATOM    417  H8   DG    13      28.605  40.693  42.572  1.00  0.00           H  
ATOM    418  H1   DG    13      27.740  34.358  43.390  1.00  0.00           H  
ATOM    419  H21  DG    13      28.967  33.694  44.695  1.00  0.00           H  
ATOM    420  H22  DG    13      30.286  34.677  45.423  1.00  0.00           H  
ATOM    421  H3'  DG    13      33.437  40.886  44.605  1.00  0.00           H  
ATOM    422  H2'  DG    13      32.137  39.362  43.448  1.00  0.00           H  
ATOM    423 H2''  DG    13      32.115  38.688  44.974  1.00  0.00           H  
ATOM    424  P    DA    14      33.831  39.940  47.198  1.00  0.00           P  
ATOM    425  OP1  DA    14      33.564  40.121  48.607  1.00  0.00           O  
ATOM    426  OP2  DA    14      35.090  40.563  46.742  1.00  0.00           O1-
ATOM    427  O5'  DA    14      33.878  38.404  46.640  1.00  0.00           O  
ATOM    428  C5'  DA    14      33.440  37.252  47.404  1.00  0.00           C  
ATOM    429  C4'  DA    14      33.563  35.914  46.702  1.00  0.00           C  
ATOM    430  O4'  DA    14      32.579  35.733  45.649  1.00  0.00           O  
ATOM    431  C1'  DA    14      33.150  34.890  44.630  1.00  0.00           C  
ATOM    432  N9   DA    14      32.451  35.053  43.341  1.00  0.00           N  
ATOM    433  C8   DA    14      32.018  36.220  42.759  1.00  0.00           C  
ATOM    434  N7   DA    14      31.391  35.928  41.616  1.00  0.00           N  
ATOM    435  C5   DA    14      31.226  34.564  41.562  1.00  0.00           C  
ATOM    436  C6   DA    14      30.491  33.674  40.745  1.00  0.00           C  
ATOM    437  N6   DA    14      29.777  34.029  39.700  1.00  0.00           N  
ATOM    438  N1   DA    14      30.552  32.335  41.039  1.00  0.00           N  
ATOM    439  C2   DA    14      31.188  31.960  42.103  1.00  0.00           C  
ATOM    440  N3   DA    14      31.751  32.716  43.078  1.00  0.00           N  
ATOM    441  C4   DA    14      31.882  34.024  42.569  1.00  0.00           C  
ATOM    442  C3'  DA    14      34.943  35.625  46.008  1.00  0.00           C  
ATOM    443  C2'  DA    14      34.576  35.291  44.549  1.00  0.00           C  
ATOM    444  O3'  DA    14      35.540  34.518  46.638  1.00  0.00           O  
ATOM    445  H5'  DA    14      32.397  37.433  47.663  1.00  0.00           H  
ATOM    446 H5''  DA    14      33.930  37.186  48.377  1.00  0.00           H  
ATOM    447  H4'  DA    14      33.402  35.095  47.403  1.00  0.00           H  
ATOM    448  H1'  DA    14      33.150  33.878  45.037  1.00  0.00           H  
ATOM    449  H8   DA    14      32.180  37.231  43.102  1.00  0.00           H  
ATOM    450  H61  DA    14      29.310  33.342  39.124  1.00  0.00           H  
ATOM    451  H62  DA    14      29.715  35.014  39.487  1.00  0.00           H  
ATOM    452  H2   DA    14      31.091  30.914  42.359  1.00  0.00           H  
ATOM    453  H3'  DA    14      35.471  36.574  46.100  1.00  0.00           H  
ATOM    454  H2'  DA    14      34.633  36.231  44.000  1.00  0.00           H  
ATOM    455 H2''  DA    14      35.285  34.641  44.036  1.00  0.00           H  
ATOM    456  P    DA    15      36.873  33.817  46.131  1.00  0.00           P  
ATOM    457  OP1  DA    15      37.361  33.006  47.245  1.00  0.00           O  
ATOM    458  OP2  DA    15      37.652  34.930  45.604  1.00  0.00           O1-
ATOM    459  O5'  DA    15      36.348  32.868  45.031  1.00  0.00           O  
ATOM    460  C5'  DA    15      36.152  31.502  45.176  1.00  0.00           C  
ATOM    461  C4'  DA    15      35.839  30.757  43.894  1.00  0.00           C  
ATOM    462  O4'  DA    15      34.877  31.390  43.075  1.00  0.00           O  
ATOM    463  C1'  DA    15      35.187  30.884  41.837  1.00  0.00           C  
ATOM    464  N9   DA    15      34.424  31.572  40.705  1.00  0.00           N  
ATOM    465  C8   DA    15      34.215  32.886  40.580  1.00  0.00           C  
ATOM    466  N7   DA    15      33.451  33.189  39.502  1.00  0.00           N  
ATOM    467  C5   DA    15      32.948  31.926  39.083  1.00  0.00           C  
ATOM    468  C6   DA    15      32.067  31.368  38.080  1.00  0.00           C  
ATOM    469  N6   DA    15      31.441  32.112  37.195  1.00  0.00           N  
ATOM    470  N1   DA    15      32.019  30.049  37.877  1.00  0.00           N  
ATOM    471  C2   DA    15      32.772  29.273  38.586  1.00  0.00           C  
ATOM    472  N3   DA    15      33.578  29.611  39.553  1.00  0.00           N  
ATOM    473  C4   DA    15      33.680  30.980  39.702  1.00  0.00           C  
ATOM    474  C3'  DA    15      37.150  30.660  43.062  1.00  0.00           C  
ATOM    475  C2'  DA    15      36.680  31.077  41.672  1.00  0.00           C  
ATOM    476  O3'  DA    15      37.818  29.434  43.162  1.00  0.00           O  
ATOM    477  H5'  DA    15      35.458  31.330  46.000  1.00  0.00           H  
ATOM    478 H5''  DA    15      37.188  31.291  45.439  1.00  0.00           H  
ATOM    479  H4'  DA    15      35.538  29.768  44.242  1.00  0.00           H  
ATOM    480  H1'  DA    15      35.025  29.809  41.772  1.00  0.00           H  
ATOM    481  H8   DA    15      34.692  33.642  41.184  1.00  0.00           H  
ATOM    482  H61  DA    15      30.853  31.694  36.487  1.00  0.00           H  
ATOM    483  H62  DA    15      31.375  33.120  37.197  1.00  0.00           H  
ATOM    484  H2   DA    15      32.697  28.212  38.395  1.00  0.00           H  
ATOM    485  H3'  DA    15      37.879  31.393  43.411  1.00  0.00           H  
ATOM    486  H2'  DA    15      36.861  32.145  41.555  1.00  0.00           H  
ATOM    487 H2''  DA    15      37.107  30.420  40.915  1.00  0.00           H  
ATOM    488  P    DG    16      39.137  29.059  42.206  1.00  0.00           P  
ATOM    489  OP1  DG    16      39.945  28.063  42.884  1.00  0.00           O  
ATOM    490  OP2  DG    16      39.747  30.223  41.527  1.00  0.00           O1-
ATOM    491  O5'  DG    16      38.412  28.151  41.159  1.00  0.00           O  
ATOM    492  C5'  DG    16      39.134  27.421  40.133  1.00  0.00           C  
ATOM    493  C4'  DG    16      38.140  26.219  39.798  1.00  0.00           C  
ATOM    494  O4'  DG    16      36.836  26.730  39.487  1.00  0.00           O  
ATOM    495  C1'  DG    16      36.555  26.678  38.091  1.00  0.00           C  
ATOM    496  N9   DG    16      35.909  27.921  37.696  1.00  0.00           N  
ATOM    497  C8   DG    16      36.370  29.208  37.815  1.00  0.00           C  
ATOM    498  N7   DG    16      35.791  30.067  36.962  1.00  0.00           N  
ATOM    499  C5   DG    16      35.043  29.250  36.189  1.00  0.00           C  
ATOM    500  C6   DG    16      34.143  29.598  35.142  1.00  0.00           C  
ATOM    501  O6   DG    16      33.985  30.693  34.586  1.00  0.00           O  
ATOM    502  N1   DG    16      33.404  28.507  34.712  1.00  0.00           N  
ATOM    503  C2   DG    16      33.523  27.197  35.224  1.00  0.00           C  
ATOM    504  N2   DG    16      32.819  26.275  34.637  1.00  0.00           N  
ATOM    505  N3   DG    16      34.253  26.869  36.285  1.00  0.00           N  
ATOM    506  C4   DG    16      35.019  27.918  36.680  1.00  0.00           C  
ATOM    507  C3'  DG    16      38.564  25.597  38.517  1.00  0.00           C  
ATOM    508  C2'  DG    16      37.783  26.359  37.395  1.00  0.00           C  
ATOM    509  O3'  DG    16      38.357  24.226  38.393  1.00  0.00           O  
ATOM    510  H5'  DG    16      40.113  27.090  40.479  1.00  0.00           H  
ATOM    511 H5''  DG    16      39.280  27.917  39.173  1.00  0.00           H  
ATOM    512  H4'  DG    16      38.039  25.554  40.655  1.00  0.00           H  
ATOM    513  H1'  DG    16      35.717  25.992  37.974  1.00  0.00           H  
ATOM    514  H8   DG    16      37.162  29.510  38.485  1.00  0.00           H  
ATOM    515  H1   DG    16      32.895  28.592  33.844  1.00  0.00           H  
ATOM    516  H21  DG    16      32.304  26.351  33.773  1.00  0.00           H  
ATOM    517  H22  DG    16      32.857  25.335  35.008  1.00  0.00           H  
ATOM    518  H3'  DG    16      39.577  25.993  38.427  1.00  0.00           H  
ATOM    519  H2'  DG    16      38.311  27.282  37.153  1.00  0.00           H  
ATOM    520 H2''  DG    16      37.619  25.955  36.396  1.00  0.00           H  
ATOM    521  P    DG    17      39.031  23.341  37.264  1.00  0.00           P  
ATOM    522  OP1  DG    17      39.135  21.937  37.707  1.00  0.00           O  
ATOM    523  OP2  DG    17      40.226  24.083  36.906  1.00  0.00           O1-
ATOM    524  O5'  DG    17      38.020  23.447  36.008  1.00  0.00           O  
ATOM    525  C5'  DG    17      36.841  22.700  35.908  1.00  0.00           C  
ATOM    526  C4'  DG    17      36.113  22.584  34.581  1.00  0.00           C  
ATOM    527  O4'  DG    17      35.636  23.854  34.290  1.00  0.00           O  
ATOM    528  C1'  DG    17      35.500  24.055  32.918  1.00  0.00           C  
ATOM    529  N9   DG    17      35.617  25.434  32.589  1.00  0.00           N  
ATOM    530  C8   DG    17      36.161  26.353  33.446  1.00  0.00           C  
ATOM    531  N7   DG    17      36.006  27.556  33.134  1.00  0.00           N  
ATOM    532  C5   DG    17      35.256  27.475  31.924  1.00  0.00           C  
ATOM    533  C6   DG    17      34.445  28.439  31.240  1.00  0.00           C  
ATOM    534  O6   DG    17      34.630  29.627  31.278  1.00  0.00           O  
ATOM    535  N1   DG    17      33.498  27.967  30.371  1.00  0.00           N  
ATOM    536  C2   DG    17      33.375  26.656  30.136  1.00  0.00           C  
ATOM    537  N2   DG    17      32.614  26.316  29.148  1.00  0.00           N  
ATOM    538  N3   DG    17      34.086  25.705  30.753  1.00  0.00           N  
ATOM    539  C4   DG    17      34.982  26.191  31.668  1.00  0.00           C  
ATOM    540  C3'  DG    17      37.013  22.312  33.316  1.00  0.00           C  
ATOM    541  C2'  DG    17      36.840  23.491  32.323  1.00  0.00           C  
ATOM    542  O3'  DG    17      36.409  21.159  32.773  1.00  0.00           O  
ATOM    543  H5'  DG    17      36.107  23.065  36.624  1.00  0.00           H  
ATOM    544 H5''  DG    17      36.942  21.666  36.240  1.00  0.00           H  
ATOM    545  H4'  DG    17      35.369  21.792  34.663  1.00  0.00           H  
ATOM    546  H1'  DG    17      34.582  23.681  32.464  1.00  0.00           H  
ATOM    547  H8   DG    17      36.648  26.055  34.364  1.00  0.00           H  
ATOM    548  H1   DG    17      33.106  28.686  29.781  1.00  0.00           H  
ATOM    549  H21  DG    17      32.211  27.100  28.653  1.00  0.00           H  
ATOM    550  H22  DG    17      32.602  25.439  28.647  1.00  0.00           H  
ATOM    551  H3'  DG    17      38.090  22.296  33.484  1.00  0.00           H  
ATOM    552  H2'  DG    17      37.662  24.203  32.405  1.00  0.00           H  
ATOM    553 H2''  DG    17      36.817  23.212  31.270  1.00  0.00           H  
ATOM    554  P    DG    18      37.096  20.193  31.694  1.00  0.00           P  
ATOM    555  OP1  DG    18      36.348  18.893  31.845  1.00  0.00           O  
ATOM    556  OP2  DG    18      38.564  20.283  31.860  1.00  0.00           O1-
ATOM    557  O5'  DG    18      36.857  20.756  30.158  1.00  0.00           O  
ATOM    558  C5'  DG    18      35.651  20.417  29.497  1.00  0.00           C  
ATOM    559  C4'  DG    18      35.395  21.218  28.202  1.00  0.00           C  
ATOM    560  O4'  DG    18      35.091  22.588  28.503  1.00  0.00           O  
ATOM    561  C1'  DG    18      35.464  23.377  27.398  1.00  0.00           C  
ATOM    562  N9   DG    18      35.781  24.743  27.717  1.00  0.00           N  
ATOM    563  C8   DG    18      36.696  25.150  28.661  1.00  0.00           C  
ATOM    564  N7   DG    18      36.861  26.401  28.641  1.00  0.00           N  
ATOM    565  C5   DG    18      35.896  26.868  27.729  1.00  0.00           C  
ATOM    566  C6   DG    18      35.636  28.227  27.256  1.00  0.00           C  
ATOM    567  O6   DG    18      36.246  29.272  27.395  1.00  0.00           O  
ATOM    568  N1   DG    18      34.423  28.247  26.632  1.00  0.00           N  
ATOM    569  C2   DG    18      33.782  27.150  26.097  1.00  0.00           C  
ATOM    570  N2   DG    18      32.901  27.460  25.189  1.00  0.00           N  
ATOM    571  N3   DG    18      34.217  25.929  26.210  1.00  0.00           N  
ATOM    572  C4   DG    18      35.244  25.870  27.131  1.00  0.00           C  
ATOM    573  C3'  DG    18      36.639  21.242  27.252  1.00  0.00           C  
ATOM    574  C2'  DG    18      36.713  22.762  26.841  1.00  0.00           C  
ATOM    575  O3'  DG    18      36.352  20.436  26.135  1.00  0.00           O  
ATOM    576  H5'  DG    18      34.964  20.926  30.174  1.00  0.00           H  
ATOM    577 H5''  DG    18      35.638  19.342  29.326  1.00  0.00           H  
ATOM    578  H4'  DG    18      34.579  20.681  27.719  1.00  0.00           H  
ATOM    579  H1'  DG    18      34.629  23.350  26.697  1.00  0.00           H  
ATOM    580  H8   DG    18      37.055  24.473  29.422  1.00  0.00           H  
ATOM    581  H1   DG    18      34.013  29.153  26.457  1.00  0.00           H  
ATOM    582  H21  DG    18      32.816  28.463  25.117  1.00  0.00           H  
ATOM    583  H22  DG    18      32.790  26.761  24.468  1.00  0.00           H  
ATOM    584  H3'  DG    18      37.560  20.966  27.767  1.00  0.00           H  
ATOM    585  H2'  DG    18      37.612  23.071  27.373  1.00  0.00           H  
ATOM    586 H2''  DG    18      36.779  23.136  25.819  1.00  0.00           H  
ATOM    587  P    DG    19      37.367  20.103  24.974  1.00  0.00           P  
ATOM    588  OP1  DG    19      36.937  18.763  24.604  1.00  0.00           O  
ATOM    589  OP2  DG    19      38.773  20.386  25.437  1.00  0.00           O1-
ATOM    590  O5'  DG    19      36.952  21.072  23.792  1.00  0.00           O  
ATOM    591  C5'  DG    19      35.589  21.262  23.432  1.00  0.00           C  
ATOM    592  C4'  DG    19      35.233  22.543  22.734  1.00  0.00           C  
ATOM    593  O4'  DG    19      35.368  23.658  23.632  1.00  0.00           O  
ATOM    594  C1'  DG    19      35.558  24.734  22.725  1.00  0.00           C  
ATOM    595  N9   DG    19      36.140  25.898  23.436  1.00  0.00           N  
ATOM    596  C8   DG    19      37.136  25.939  24.314  1.00  0.00           C  
ATOM    597  N7   DG    19      37.467  27.169  24.673  1.00  0.00           N  
ATOM    598  C5   DG    19      36.563  27.996  24.082  1.00  0.00           C  
ATOM    599  C6   DG    19      36.394  29.443  23.986  1.00  0.00           C  
ATOM    600  O6   DG    19      37.017  30.399  24.502  1.00  0.00           O  
ATOM    601  N1   DG    19      35.399  29.850  23.128  1.00  0.00           N  
ATOM    602  C2   DG    19      34.720  28.977  22.425  1.00  0.00           C  
ATOM    603  N2   DG    19      34.029  29.444  21.389  1.00  0.00           N  
ATOM    604  N3   DG    19      34.823  27.636  22.407  1.00  0.00           N  
ATOM    605  C4   DG    19      35.756  27.195  23.248  1.00  0.00           C  
ATOM    606  C3'  DG    19      36.025  22.830  21.417  1.00  0.00           C  
ATOM    607  C2'  DG    19      36.561  24.304  21.627  1.00  0.00           C  
ATOM    608  O3'  DG    19      35.176  22.889  20.286  1.00  0.00           O  
ATOM    609  H5'  DG    19      35.014  21.298  24.356  1.00  0.00           H  
ATOM    610 H5''  DG    19      35.227  20.364  22.930  1.00  0.00           H  
ATOM    611  H4'  DG    19      34.169  22.505  22.503  1.00  0.00           H  
ATOM    612  H1'  DG    19      34.616  25.006  22.247  1.00  0.00           H  
ATOM    613  H8   DG    19      37.777  25.088  24.484  1.00  0.00           H  
ATOM    614  H1   DG    19      35.339  30.840  22.938  1.00  0.00           H  
ATOM    615  H21  DG    19      33.753  30.415  21.439  1.00  0.00           H  
ATOM    616  H22  DG    19      33.548  28.815  20.763  1.00  0.00           H  
ATOM    617  H3'  DG    19      36.883  22.172  21.282  1.00  0.00           H  
ATOM    618  H2'  DG    19      37.621  24.238  21.872  1.00  0.00           H  
ATOM    619 H2''  DG    19      36.471  24.901  20.719  1.00  0.00           H  
TER     620       DG    19
HETATM  621  P   DG3    20      35.397  21.919  19.087  1.00  0.00           P  
HETATM  622  OP1 DG3    20      34.311  22.218  18.148  1.00  0.00           O  
HETATM  623  OP2 DG3    20      35.498  20.536  19.606  1.00  0.00           O  
HETATM  624  O5' DG3    20      36.830  22.436  18.629  1.00  0.00           O  
HETATM  625  C5' DG3    20      36.893  23.486  17.704  1.00  0.00           C  
HETATM  626  C4' DG3    20      38.252  24.181  17.720  1.00  0.00           C  
HETATM  627  O4' DG3    20      38.320  24.956  18.853  1.00  0.00           O  
HETATM  628  C1' DG3    20      39.687  24.932  19.367  1.00  0.00           C  
HETATM  629  N9  DG3    20      40.030  25.351  20.710  1.00  0.00           N  
HETATM  630  C8  DG3    20      40.859  24.815  21.715  1.00  0.00           C  
HETATM  631  N7  DG3    20      41.039  25.600  22.727  1.00  0.00           N  
HETATM  632  C5  DG3    20      40.298  26.763  22.441  1.00  0.00           C  
HETATM  633  C6  DG3    20      40.042  28.007  23.084  1.00  0.00           C  
HETATM  634  O6  DG3    20      40.650  28.405  24.039  1.00  0.00           O  
HETATM  635  N1  DG3    20      39.204  28.865  22.425  1.00  0.00           N  
HETATM  636  C2  DG3    20      38.531  28.515  21.311  1.00  0.00           C  
HETATM  637  N2  DG3    20      37.822  29.495  20.841  1.00  0.00           N  
HETATM  638  N3  DG3    20      38.829  27.441  20.555  1.00  0.00           N  
HETATM  639  C4  DG3    20      39.699  26.620  21.177  1.00  0.00           C  
HETATM  640  C3' DG3    20      39.431  23.184  17.740  1.00  0.00           C  
HETATM  641  C2' DG3    20      40.197  23.527  19.011  1.00  0.00           C  
HETATM  642  O3' DG3    20      40.205  23.382  16.541  1.00  0.00           O  
HETATM  643  H5' DG3    20      36.189  24.292  17.917  1.00  0.00           H  
HETATM  644 H5'' DG3    20      36.485  23.282  16.715  1.00  0.00           H  
HETATM  645  H4' DG3    20      38.266  24.687  16.754  1.00  0.00           H  
HETATM  646  H1' DG3    20      40.259  25.576  18.698  1.00  0.00           H  
HETATM  647  H8  DG3    20      41.240  23.808  21.627  1.00  0.00           H  
HETATM  648  H1  DG3    20      39.142  29.792  22.821  1.00  0.00           H  
HETATM  649  H21 DG3    20      37.914  30.409  21.262  1.00  0.00           H  
HETATM  650  H22 DG3    20      37.229  29.447  20.026  1.00  0.00           H  
HETATM  651  H3' DG3    20      39.005  22.190  17.598  1.00  0.00           H  
HETATM  652  H2' DG3    20      39.945  22.836  19.816  1.00  0.00           H  
HETATM  653 H2'' DG3    20      41.276  23.421  18.911  1.00  0.00           H  
HETATM  654 HO3' DG3    20      41.121  23.144  16.699  1.00  0.00           H  
HETATM  655  N1' CPI    21      49.193  26.507  18.815  1.00  0.00           N  
HETATM  656  C2' CPI    21      47.990  25.873  19.502  1.00  0.00           C  
HETATM  657  C3' CPI    21      47.460  26.839  20.621  1.00  0.00           C  
HETATM  658  N4' CPI    21      46.053  26.572  20.907  1.00  0.00           N  
HETATM  659  C5' CPI    21      45.923  25.553  21.978  1.00  0.00           C  
HETATM  660  C'  CPI    21      45.693  26.033  23.421  1.00  0.00           C  
HETATM  661  O1' CPI    21      46.090  27.111  23.757  1.00  0.00           O  
HETATM  662  C7' CPI    21      45.142  27.404  20.427  1.00  0.00           C  
HETATM  663  O7' CPI    21      45.355  27.977  19.401  1.00  0.00           O  
HETATM  664  C8' CPI    21      43.774  27.458  21.103  1.00  0.00           C  
HETATM  665  N1  CPI    21      42.796  28.295  20.303  1.00  0.00           N  
HETATM  666  C2  CPI    21      42.291  27.690  19.164  1.00  0.00           C  
HETATM  667  O2  CPI    21      42.636  26.576  18.848  1.00  0.00           O  
HETATM  668  N3  CPI    21      41.359  28.197  18.381  1.00  0.00           N  
HETATM  669  C4  CPI    21      40.802  29.320  18.789  1.00  0.00           C  
HETATM  670  N4  CPI    21      39.858  29.857  17.970  1.00  0.00           N  
HETATM  671  C5  CPI    21      41.236  29.966  19.986  1.00  0.00           C  
HETATM  672  C6  CPI    21      42.272  29.466  20.746  1.00  0.00           C  
HETATM  673 H1'1 CPI    21      49.333  26.503  17.814  1.00  0.00           H  
HETATM  674 H2'1 CPI    21      48.117  24.839  19.823  1.00  0.00           H  
HETATM  675 H2'2 CPI    21      47.225  25.728  18.739  1.00  0.00           H  
HETATM  676 H3'1 CPI    21      47.516  27.884  20.320  1.00  0.00           H  
HETATM  677 H3'2 CPI    21      48.058  26.713  21.523  1.00  0.00           H  
HETATM  678 H5'1 CPI    21      45.117  24.932  21.589  1.00  0.00           H  
HETATM  679 H5'2 CPI    21      46.788  24.896  21.898  1.00  0.00           H  
HETATM  680 H8'1 CPI    21      43.791  27.740  22.157  1.00  0.00           H  
HETATM  681 H8'2 CPI    21      43.403  26.438  21.197  1.00  0.00           H  
HETATM  682  H3  CPI    21      41.199  27.805  17.464  1.00  0.00           H  
HETATM  683  H41 CPI    21      39.487  30.722  18.336  1.00  0.00           H  
HETATM  684  H5  CPI    21      40.794  30.909  20.266  1.00  0.00           H  
HETATM  685  H6  CPI    21      42.599  29.941  21.661  1.00  0.00           H  
HETATM  686  N1' CPP    22      44.971  25.218  24.203  1.00  0.00           N  
HETATM  687  C2' CPP    22      44.487  25.561  25.570  1.00  0.00           C  
HETATM  688  C3' CPP    22      43.021  26.111  25.519  1.00  0.00           C  
HETATM  689  N4' CPP    22      42.525  26.688  26.775  1.00  0.00           N  
HETATM  690  C5' CPP    22      42.090  25.687  27.752  1.00  0.00           C  
HETATM  691  C'  CPP    22      43.211  25.065  28.598  1.00  0.00           C  
HETATM  692  O1' CPP    22      43.805  24.004  28.270  1.00  0.00           O  
HETATM  693  C7' CPP    22      42.563  28.016  26.995  1.00  0.00           C  
HETATM  694  O7' CPP    22      43.228  28.725  26.305  1.00  0.00           O  
HETATM  695  C8' CPP    22      41.734  28.694  28.107  1.00  0.00           C  
HETATM  696  N1  CPP    22      40.862  29.711  27.530  1.00  0.00           N  
HETATM  697  C2  CPP    22      39.722  29.325  26.866  1.00  0.00           C  
HETATM  698  O2  CPP    22      39.335  28.169  26.781  1.00  0.00           O  
HETATM  699  N3  CPP    22      38.861  30.267  26.530  1.00  0.00           N  
HETATM  700  C4  CPP    22      39.168  31.526  26.724  1.00  0.00           C  
HETATM  701  N4  CPP    22      38.223  32.364  26.460  1.00  0.00           N  
HETATM  702  C5  CPP    22      40.392  31.990  27.207  1.00  0.00           C  
HETATM  703  C6  CPP    22      41.197  31.050  27.720  1.00  0.00           C  
HETATM  704 H1'1 CPP    22      44.700  24.387  23.699  1.00  0.00           H  
HETATM  705 H2'2 CPP    22      45.206  26.287  25.948  1.00  0.00           H  
HETATM  706 H2'1 CPP    22      44.587  24.636  26.139  1.00  0.00           H  
HETATM  707 H3'1 CPP    22      42.367  25.300  25.195  1.00  0.00           H  
HETATM  708 H3'2 CPP    22      42.951  26.818  24.693  1.00  0.00           H  
HETATM  709 H5'1 CPP    22      41.446  26.152  28.497  1.00  0.00           H  
HETATM  710 H5'2 CPP    22      41.589  24.858  27.250  1.00  0.00           H  
HETATM  711 H8'1 CPP    22      42.490  29.098  28.781  1.00  0.00           H  
HETATM  712 H8'2 CPP    22      41.111  28.016  28.689  1.00  0.00           H  
HETATM  713  H3  CPP    22      37.998  29.944  26.115  1.00  0.00           H  
HETATM  714  H42 CPP    22      38.598  33.287  26.632  1.00  0.00           H  
HETATM  715  H41 CPP    22      37.282  32.045  26.274  1.00  0.00           H  
HETATM  716  H5  CPP    22      40.489  33.030  27.477  1.00  0.00           H  
HETATM  717  H6  CPP    22      42.097  31.389  28.211  1.00  0.00           H  
HETATM  718  N1' CPI    23      43.651  25.825  29.593  1.00  0.00           N  
HETATM  719  C2' CPI    23      44.581  25.352  30.567  1.00  0.00           C  
HETATM  720  C3' CPI    23      44.852  26.384  31.691  1.00  0.00           C  
HETATM  721  N4' CPI    23      43.541  26.655  32.372  1.00  0.00           N  
HETATM  722  C5' CPI    23      43.353  26.048  33.716  1.00  0.00           C  
HETATM  723  C'  CPI    23      43.731  27.000  34.847  1.00  0.00           C  
HETATM  724  O1' CPI    23      44.839  27.424  35.066  1.00  0.00           O  
HETATM  725  C7' CPI    23      42.657  27.481  31.847  1.00  0.00           C  
HETATM  726  O7' CPI    23      42.898  28.099  30.855  1.00  0.00           O  
HETATM  727  C8' CPI    23      41.184  27.516  32.387  1.00  0.00           C  
HETATM  728  N1  CPI    23      40.226  28.445  31.718  1.00  0.00           N  
HETATM  729  C2  CPI    23      39.447  27.927  30.697  1.00  0.00           C  
HETATM  730  O2  CPI    23      39.631  26.823  30.263  1.00  0.00           O  
HETATM  731  N3  CPI    23      38.538  28.601  30.055  1.00  0.00           N  
HETATM  732  C4  CPI    23      38.527  29.922  30.230  1.00  0.00           C  
HETATM  733  N4  CPI    23      37.652  30.636  29.458  1.00  0.00           N  
HETATM  734  C5  CPI    23      39.330  30.542  31.289  1.00  0.00           C  
HETATM  735  C6  CPI    23      40.110  29.760  32.030  1.00  0.00           C  
HETATM  736 H1'1 CPI    23      43.106  26.650  29.805  1.00  0.00           H  
HETATM  737 H2'1 CPI    23      45.524  24.960  30.189  1.00  0.00           H  
HETATM  738 H2'2 CPI    23      44.156  24.474  31.055  1.00  0.00           H  
HETATM  739 H3'1 CPI    23      45.244  27.354  31.386  1.00  0.00           H  
HETATM  740 H3'2 CPI    23      45.587  25.973  32.385  1.00  0.00           H  
HETATM  741 H5'1 CPI    23      42.347  25.702  33.954  1.00  0.00           H  
HETATM  742 H5'2 CPI    23      43.938  25.128  33.755  1.00  0.00           H  
HETATM  743 H8'1 CPI    23      41.285  27.931  33.391  1.00  0.00           H  
HETATM  744 H8'2 CPI    23      40.770  26.510  32.435  1.00  0.00           H  
HETATM  745  H3  CPI    23      38.051  28.201  29.267  1.00  0.00           H  
HETATM  746  H41 CPI    23      37.243  30.102  28.705  1.00  0.00           H  
HETATM  747  H5  CPI    23      39.383  31.597  31.516  1.00  0.00           H  
HETATM  748  H6  CPI    23      40.755  30.291  32.713  1.00  0.00           H  
HETATM  749  N1' CPP    24      42.756  27.567  35.569  1.00  0.00           N  
HETATM  750  C2' CPP    24      43.122  28.145  36.940  1.00  0.00           C  
HETATM  751  C3' CPP    24      43.231  29.627  36.902  1.00  0.00           C  
HETATM  752  N4' CPP    24      41.938  30.244  37.220  1.00  0.00           N  
HETATM  753  C5' CPP    24      41.968  31.005  38.458  1.00  0.00           C  
HETATM  754  C'  CPP    24      42.020  32.492  38.194  1.00  0.00           C  
HETATM  755  O1' CPP    24      42.644  32.893  37.173  1.00  0.00           O  
HETATM  756  C7' CPP    24      40.906  30.294  36.315  1.00  0.00           C  
HETATM  757  O7' CPP    24      41.105  29.901  35.145  1.00  0.00           O  
HETATM  758  C8' CPP    24      39.478  30.638  36.678  1.00  0.00           C  
HETATM  759  N1  CPP    24      38.681  30.971  35.458  1.00  0.00           N  
HETATM  760  C2  CPP    24      38.037  29.917  34.795  1.00  0.00           C  
HETATM  761  O2  CPP    24      38.083  28.716  35.167  1.00  0.00           O  
HETATM  762  N3  CPP    24      37.152  30.207  33.799  1.00  0.00           N  
HETATM  763  C4  CPP    24      36.946  31.442  33.481  1.00  0.00           C  
HETATM  764  N4  CPP    24      36.065  31.650  32.545  1.00  0.00           N  
HETATM  765  C5  CPP    24      37.569  32.534  34.060  1.00  0.00           C  
HETATM  766  C6  CPP    24      38.377  32.258  35.116  1.00  0.00           C  
HETATM  767 H1'1 CPP    24      41.800  27.255  35.470  1.00  0.00           H  
HETATM  768 H2'2 CPP    24      44.082  27.733  37.250  1.00  0.00           H  
HETATM  769 H2'1 CPP    24      42.405  27.805  37.688  1.00  0.00           H  
HETATM  770 H3'1 CPP    24      43.604  29.851  35.903  1.00  0.00           H  
HETATM  771 H3'2 CPP    24      44.044  29.844  37.595  1.00  0.00           H  
HETATM  772 H5'1 CPP    24      41.105  30.770  39.079  1.00  0.00           H  
HETATM  773 H5'2 CPP    24      42.798  30.845  39.147  1.00  0.00           H  
HETATM  774 H8'1 CPP    24      39.508  31.514  37.327  1.00  0.00           H  
HETATM  775 H8'2 CPP    24      38.943  29.832  37.179  1.00  0.00           H  
HETATM  776  H3  CPP    24      36.551  29.416  33.620  1.00  0.00           H  
HETATM  777  H42 CPP    24      35.753  30.840  32.028  1.00  0.00           H  
HETATM  778  H41 CPP    24      35.732  32.587  32.372  1.00  0.00           H  
HETATM  779  H5  CPP    24      37.296  33.557  33.843  1.00  0.00           H  
HETATM  780  H6  CPP    24      38.902  33.055  35.620  1.00  0.00           H  
HETATM  781  N1' CPI    25      41.561  33.397  39.050  1.00  0.00           N  
HETATM  782  C2' CPI    25      42.271  34.697  39.180  1.00  0.00           C  
HETATM  783  C3' CPI    25      41.564  35.775  38.321  1.00  0.00           C  
HETATM  784  N4' CPI    25      40.133  35.865  38.787  1.00  0.00           N  
HETATM  785  C5' CPI    25      39.986  36.377  40.163  1.00  0.00           C  
HETATM  786  C'  CPI    25      39.678  37.882  40.278  1.00  0.00           C  
HETATM  787  O1' CPI    25      40.531  38.622  39.830  1.00  0.00           O  
HETATM  788  C7' CPI    25      39.029  35.555  38.052  1.00  0.00           C  
HETATM  789  O7' CPI    25      39.053  35.092  36.920  1.00  0.00           O  
HETATM  790  C8' CPI    25      37.569  35.435  38.744  1.00  0.00           C  
HETATM  791  N1  CPI    25      36.472  34.905  37.950  1.00  0.00           N  
HETATM  792  C2  CPI    25      36.293  33.521  37.734  1.00  0.00           C  
HETATM  793  O2  CPI    25      36.783  32.653  38.470  1.00  0.00           O  
HETATM  794  N3  CPI    25      35.579  33.025  36.717  1.00  0.00           N  
HETATM  795  C4  CPI    25      34.918  33.910  35.988  1.00  0.00           C  
HETATM  796  N4  CPI    25      34.162  33.566  34.983  1.00  0.00           N  
HETATM  797  C5  CPI    25      35.157  35.321  36.065  1.00  0.00           C  
HETATM  798  C6  CPI    25      35.943  35.753  37.063  1.00  0.00           C  
HETATM  799 H1'1 CPI    25      40.930  33.127  39.791  1.00  0.00           H  
HETATM  800 H2'1 CPI    25      43.329  34.713  38.915  1.00  0.00           H  
HETATM  801 H2'2 CPI    25      42.234  34.924  40.245  1.00  0.00           H  
HETATM  802 H3'1 CPI    25      41.618  35.513  37.264  1.00  0.00           H  
HETATM  803 H3'2 CPI    25      42.172  36.658  38.517  1.00  0.00           H  
HETATM  804 H5'1 CPI    25      39.217  35.809  40.686  1.00  0.00           H  
HETATM  805 H5'2 CPI    25      40.945  36.339  40.680  1.00  0.00           H  
HETATM  806 H8'1 CPI    25      37.353  36.463  39.032  1.00  0.00           H  
HETATM  807 H8'2 CPI    25      37.724  34.835  39.641  1.00  0.00           H  
HETATM  808  H3  CPI    25      35.385  32.035  36.670  1.00  0.00           H  
HETATM  809  H41 CPI    25      34.019  32.570  34.890  1.00  0.00           H  
HETATM  810  H5  CPI    25      34.707  36.032  35.386  1.00  0.00           H  
HETATM  811  H6  CPI    25      36.298  36.768  37.164  1.00  0.00           H  
HETATM  812  N1' TPN    26      38.607  38.225  40.943  1.00  0.00           N1+
HETATM  813  C2' TPN    26      38.527  39.586  41.394  1.00  0.00           C  
HETATM  814  C3' TPN    26      37.748  40.574  40.494  1.00  0.00           C  
HETATM  815  N4' TPN    26      36.301  40.454  40.488  1.00  0.00           N  
HETATM  816  C5' TPN    26      35.649  41.177  41.633  1.00  0.00           C  
HETATM  817  C'  TPN    26      35.549  42.689  41.361  1.00  0.00           C  
HETATM  818  O1' TPN    26      36.535  43.460  41.277  1.00  0.00           O  
HETATM  819  C7' TPN    26      35.748  39.548  39.663  1.00  0.00           C  
HETATM  820  O7' TPN    26      36.368  38.924  38.782  1.00  0.00           O  
HETATM  821  C8' TPN    26      34.268  39.206  39.901  1.00  0.00           C  
HETATM  822  N1  TPN    26      33.715  38.156  38.968  1.00  0.00           N  
HETATM  823  C2  TPN    26      33.816  36.830  39.427  1.00  0.00           C  
HETATM  824  O2  TPN    26      34.420  36.502  40.439  1.00  0.00           O  
HETATM  825  N3  TPN    26      33.061  35.882  38.763  1.00  0.00           N  
HETATM  826  C4  TPN    26      32.447  36.087  37.537  1.00  0.00           C  
HETATM  827  O4  TPN    26      31.885  35.159  36.969  1.00  0.00           O  
HETATM  828  C5  TPN    26      32.463  37.504  37.085  1.00  0.00           C  
HETATM  829  C6  TPN    26      33.050  38.532  37.829  1.00  0.00           C  
HETATM  830  C7  TPN    26      32.018  37.715  35.640  1.00  0.00           C  
HETATM  831 H1'1 TPN    26      38.032  37.460  41.262  1.00  0.00           H  
HETATM  832 H2'1 TPN    26      39.529  40.008  41.487  1.00  0.00           H  
HETATM  833 H2'2 TPN    26      38.060  39.602  42.379  1.00  0.00           H  
HETATM  834 H3'1 TPN    26      38.078  40.456  39.462  1.00  0.00           H  
HETATM  835 H3'2 TPN    26      37.980  41.584  40.830  1.00  0.00           H  
HETATM  836 H5'1 TPN    26      34.607  40.945  41.856  1.00  0.00           H  
HETATM  837 H5'2 TPN    26      36.261  41.099  42.532  1.00  0.00           H  
HETATM  838 H8'1 TPN    26      33.686  40.126  39.857  1.00  0.00           H  
HETATM  839 H8'2 TPN    26      34.056  38.801  40.890  1.00  0.00           H  
HETATM  840  H3  TPN    26      33.284  34.915  38.951  1.00  0.00           H  
HETATM  841  H6  TPN    26      33.199  39.521  37.423  1.00  0.00           H  
HETATM  842  H71 TPN    26      31.977  38.776  35.394  1.00  0.00           H  
HETATM  843  H72 TPN    26      32.654  37.205  34.918  1.00  0.00           H  
HETATM  844  H73 TPN    26      30.948  37.528  35.538  1.00  0.00           H  
HETATM  845  N1' TPN    27      34.309  43.108  41.011  1.00  0.00           N1+
HETATM  846  C2' TPN    27      33.896  44.466  40.689  1.00  0.00           C  
HETATM  847  C3' TPN    27      33.145  44.358  39.388  1.00  0.00           C  
HETATM  848  N4' TPN    27      31.788  43.750  39.588  1.00  0.00           N  
HETATM  849  C5' TPN    27      30.738  44.811  39.712  1.00  0.00           C  
HETATM  850  C'  TPN    27      30.208  45.160  38.299  1.00  0.00           C  
HETATM  851  O1' TPN    27      31.002  45.298  37.371  1.00  0.00           O  
HETATM  852  C7' TPN    27      31.440  42.499  39.253  1.00  0.00           C  
HETATM  853  O7' TPN    27      32.262  41.830  38.692  1.00  0.00           O  
HETATM  854  C8' TPN    27      30.090  41.902  39.670  1.00  0.00           C  
HETATM  855  N1  TPN    27      29.961  40.443  39.228  1.00  0.00           N  
HETATM  856  C2  TPN    27      30.522  39.485  40.065  1.00  0.00           C  
HETATM  857  O2  TPN    27      31.315  39.742  40.948  1.00  0.00           O  
HETATM  858  N3  TPN    27      30.417  38.188  39.728  1.00  0.00           N  
HETATM  859  C4  TPN    27      29.636  37.741  38.680  1.00  0.00           C  
HETATM  860  O4  TPN    27      29.665  36.543  38.421  1.00  0.00           O  
HETATM  861  C5  TPN    27      28.873  38.773  37.963  1.00  0.00           C  
HETATM  862  C6  TPN    27      29.067  40.099  38.217  1.00  0.00           C  
HETATM  863  C7  TPN    27      27.986  38.238  36.814  1.00  0.00           C  
HETATM  864 H1'1 TPN    27      33.564  42.473  41.259  1.00  0.00           H  
HETATM  865 H2'1 TPN    27      34.740  45.148  40.574  1.00  0.00           H  
HETATM  866 H2'2 TPN    27      33.272  44.896  41.472  1.00  0.00           H  
HETATM  867 H3'1 TPN    27      33.716  43.641  38.799  1.00  0.00           H  
HETATM  868 H3'2 TPN    27      33.090  45.294  38.834  1.00  0.00           H  
HETATM  869 H5'1 TPN    27      29.956  44.392  40.344  1.00  0.00           H  
HETATM  870 H5'2 TPN    27      31.202  45.671  40.194  1.00  0.00           H  
HETATM  871 H8'1 TPN    27      29.300  42.516  39.233  1.00  0.00           H  
HETATM  872 H8'2 TPN    27      29.969  41.878  40.754  1.00  0.00           H  
HETATM  873  H3  TPN    27      30.995  37.526  40.226  1.00  0.00           H  
HETATM  874  H6  TPN    27      28.452  40.856  37.753  1.00  0.00           H  
HETATM  875  H71 TPN    27      27.562  39.064  36.243  1.00  0.00           H  
HETATM  876  H72 TPN    27      28.520  37.554  36.155  1.00  0.00           H  
HETATM  877  H73 TPN    27      27.159  37.674  37.247  1.00  0.00           H  
HETATM  878  N1' CPI    28      29.060  45.785  38.368  1.00  0.00           N  
HETATM  879  C2' CPI    28      28.515  46.487  37.173  1.00  0.00           C  
HETATM  880  C3' CPI    28      27.694  45.602  36.217  1.00  0.00           C  
HETATM  881  N4' CPI    28      26.496  45.061  36.976  1.00  0.00           N  
HETATM  882  C5' CPI    28      25.303  45.855  36.930  1.00  0.00           C  
HETATM  883  C'  CPI    28      24.332  45.503  35.826  1.00  0.00           C  
HETATM  884  O1' CPI    28      24.679  44.832  34.841  1.00  0.00           O  
HETATM  885  C7' CPI    28      26.529  43.827  37.458  1.00  0.00           C  
HETATM  886  O7' CPI    28      27.567  43.237  37.700  1.00  0.00           O  
HETATM  887  C8' CPI    28      25.308  43.202  38.017  1.00  0.00           C  
HETATM  888  N1  CPI    28      25.334  41.828  38.588  1.00  0.00           N  
HETATM  889  C2  CPI    28      25.909  41.562  39.786  1.00  0.00           C  
HETATM  890  O2  CPI    28      26.477  42.420  40.403  1.00  0.00           O  
HETATM  891  N3  CPI    28      26.254  40.280  40.041  1.00  0.00           N  
HETATM  892  C4  CPI    28      25.772  39.238  39.425  1.00  0.00           C  
HETATM  893  N4  CPI    28      26.095  38.060  39.832  1.00  0.00           N  
HETATM  894  C5  CPI    28      25.031  39.477  38.274  1.00  0.00           C  
HETATM  895  C6  CPI    28      24.745  40.789  37.874  1.00  0.00           C  
HETATM  896 H1'1 CPI    28      28.370  45.552  39.068  1.00  0.00           H  
HETATM  897 H2'1 CPI    28      29.311  46.956  36.593  1.00  0.00           H  
HETATM  898 H2'2 CPI    28      27.705  47.165  37.443  1.00  0.00           H  
HETATM  899 H3'1 CPI    28      28.390  44.875  35.798  1.00  0.00           H  
HETATM  900 H3'2 CPI    28      27.400  46.213  35.365  1.00  0.00           H  
HETATM  901 H5'1 CPI    28      24.747  45.855  37.868  1.00  0.00           H  
HETATM  902 H5'2 CPI    28      25.511  46.923  36.973  1.00  0.00           H  
HETATM  903 H8'1 CPI    28      24.535  43.319  37.259  1.00  0.00           H  
HETATM  904 H8'2 CPI    28      25.038  43.866  38.838  1.00  0.00           H  
HETATM  905  H3  CPI    28      26.889  40.074  40.799  1.00  0.00           H  
HETATM  906  H41 CPI    28      26.759  37.864  40.567  1.00  0.00           H  
HETATM  907  H5  CPI    28      24.731  38.656  37.640  1.00  0.00           H  
HETATM  908  H6  CPI    28      24.198  40.922  36.952  1.00  0.00           H  
HETATM  909  N1' CPP    29      22.995  45.785  36.039  1.00  0.00           N  
HETATM  910  C2' CPP    29      21.917  45.661  35.098  1.00  0.00           C  
HETATM  911  C3' CPP    29      21.352  44.232  35.265  1.00  0.00           C  
HETATM  912  N4' CPP    29      20.991  43.884  36.688  1.00  0.00           N  
HETATM  913  C5' CPP    29      19.787  44.595  37.131  1.00  0.00           C  
HETATM  914  C'  CPP    29      18.543  43.926  36.691  1.00  0.00           C  
HETATM  915  O1' CPP    29      18.469  42.935  35.917  1.00  0.00           O  
HETATM  916  C7' CPP    29      21.622  42.847  37.334  1.00  0.00           C  
HETATM  917  O7' CPP    29      22.298  42.054  36.736  1.00  0.00           O  
HETATM  918  C8' CPP    29      21.023  42.416  38.754  1.00  0.00           C  
HETATM  919  N1  CPP    29      21.690  41.235  39.355  1.00  0.00           N  
HETATM  920  C2  CPP    29      22.562  41.377  40.409  1.00  0.00           C  
HETATM  921  O2  CPP    29      22.789  42.471  40.897  1.00  0.00           O  
HETATM  922  N3  CPP    29      23.002  40.223  41.050  1.00  0.00           N  
HETATM  923  C4  CPP    29      22.794  38.984  40.549  1.00  0.00           C  
HETATM  924  N4  CPP    29      23.372  37.974  41.147  1.00  0.00           N  
HETATM  925  C5  CPP    29      22.052  38.820  39.380  1.00  0.00           C  
HETATM  926  C6  CPP    29      21.489  39.971  38.786  1.00  0.00           C  
HETATM  927 H1'1 CPP    29      22.778  45.900  37.019  1.00  0.00           H  
HETATM  928 H2'2 CPP    29      22.164  45.830  34.050  1.00  0.00           H  
HETATM  929 H2'1 CPP    29      21.215  46.408  35.468  1.00  0.00           H  
HETATM  930 H3'1 CPP    29      22.032  43.502  34.824  1.00  0.00           H  
HETATM  931 H3'2 CPP    29      20.394  44.225  34.746  1.00  0.00           H  
HETATM  932 H5'1 CPP    29      19.858  44.655  38.217  1.00  0.00           H  
HETATM  933 H5'2 CPP    29      19.859  45.579  36.670  1.00  0.00           H  
HETATM  934 H8'1 CPP    29      19.936  42.335  38.718  1.00  0.00           H  
HETATM  935 H8'2 CPP    29      21.175  43.244  39.446  1.00  0.00           H  
HETATM  936  H3  CPP    29      23.566  40.361  41.876  1.00  0.00           H  
HETATM  937  H42 CPP    29      23.223  37.016  40.867  1.00  0.00           H  
HETATM  938  H41 CPP    29      23.898  38.032  42.006  1.00  0.00           H  
HETATM  939  H5  CPP    29      21.878  37.878  38.882  1.00  0.00           H  
HETATM  940  H6  CPP    29      20.713  39.915  38.038  1.00  0.00           H  
HETATM  941  N1' TPN    30      17.461  44.467  37.262  1.00  0.00           N1+
HETATM  942  C2' TPN    30      16.051  44.051  37.058  1.00  0.00           C  
HETATM  943  C3' TPN    30      15.677  42.962  38.040  1.00  0.00           C  
HETATM  944  N4' TPN    30      15.908  43.388  39.390  1.00  0.00           N  
HETATM  945  C5' TPN    30      14.785  44.161  39.990  1.00  0.00           C  
HETATM  946  C'  TPN    30      14.051  43.530  41.126  1.00  0.00           C  
HETATM  947  O1' TPN    30      14.167  42.280  41.338  1.00  0.00           O  
HETATM  948  C7' TPN    30      17.026  43.101  40.057  1.00  0.00           C  
HETATM  949  O7' TPN    30      17.813  42.251  39.740  1.00  0.00           O  
HETATM  950  C8' TPN    30      17.393  43.813  41.416  1.00  0.00           C  
HETATM  951  N1  TPN    30      17.112  43.040  42.620  1.00  0.00           N  
HETATM  952  C2  TPN    30      17.529  43.651  43.800  1.00  0.00           C  
HETATM  953  O2  TPN    30      17.700  44.836  43.801  1.00  0.00           O  
HETATM  954  N3  TPN    30      17.733  42.840  44.887  1.00  0.00           N  
HETATM  955  C4  TPN    30      17.586  41.440  44.903  1.00  0.00           C  
HETATM  956  O4  TPN    30      18.010  40.805  45.818  1.00  0.00           O  
HETATM  957  C5  TPN    30      16.962  40.909  43.696  1.00  0.00           C  
HETATM  958  C6  TPN    30      16.813  41.678  42.553  1.00  0.00           C  
HETATM  959  C7  TPN    30      16.723  39.385  43.639  1.00  0.00           C  
HETATM  960 H1'1 TPN    30      17.608  45.287  37.831  1.00  0.00           H  
HETATM  961 H2'1 TPN    30      15.794  43.653  36.078  1.00  0.00           H  
HETATM  962 H2'2 TPN    30      15.402  44.921  37.157  1.00  0.00           H  
HETATM  963 H3'1 TPN    30      16.023  41.940  37.888  1.00  0.00           H  
HETATM  964 H3'2 TPN    30      14.608  42.903  37.838  1.00  0.00           H  
HETATM  965 H5'1 TPN    30      15.288  45.061  40.342  1.00  0.00           H  
HETATM  966 H5'2 TPN    30      14.010  44.536  39.321  1.00  0.00           H  
HETATM  967 H8'1 TPN    30      16.862  44.765  41.453  1.00  0.00           H  
HETATM  968 H8'2 TPN    30      18.479  43.856  41.489  1.00  0.00           H  
HETATM  969  H3  TPN    30      18.276  43.327  45.587  1.00  0.00           H  
HETATM  970  H6  TPN    30      16.392  41.306  41.631  1.00  0.00           H  
HETATM  971  H71 TPN    30      15.716  39.214  44.018  1.00  0.00           H  
HETATM  972  H72 TPN    30      16.810  39.068  42.600  1.00  0.00           H  
HETATM  973  H73 TPN    30      17.485  38.896  44.246  1.00  0.00           H  
HETATM  974  N   NHE    32      11.755  41.887  44.073  1.00  0.00           N  
HETATM  975  HN1 NHE    32      12.499  41.458  44.604  1.00  0.00           H  
HETATM  976  HN2 NHE    32      11.007  41.253  43.831  1.00  0.00           H  
CONECT   23   39   24
CONECT   24   23   40   41   25
CONECT   25   24   42   26   36
CONECT   26   25   27
CONECT   27   26   43   28   37
CONECT   28   27   29   34
CONECT   29   28   44   30
CONECT   30   29   45   31
CONECT   31   30   32   33
CONECT   32   31   46   47
CONECT   33   31   34
CONECT   34   28   33   35
CONECT   35   34
CONECT   36   25   48   37   38
CONECT   37   27   36   49   50
CONECT   38   36   51
CONECT   39   23
CONECT   40   24
CONECT   41   24
CONECT   42   25
CONECT   43   27
CONECT   44   29
CONECT   45   30
CONECT   46   32
CONECT   47   32
CONECT   48   36
CONECT   49   37
CONECT   50   37
CONECT   51   38   52   53   54
CONECT   51   52
CONECT   52   51
CONECT   52   51
CONECT   53   51
CONECT   54   51   55
CONECT   55   54   56   70   71
CONECT   56   55   57   67   72
CONECT   57   56   58
CONECT   58   57   59   68   73
CONECT   59   58   60   65
CONECT   60   59   61   74
CONECT   60   61
CONECT   61   60   62   75
CONECT   61   60
CONECT   62   61   63   64
CONECT   62   64
CONECT   63   62   76   77
CONECT   64   62   65
CONECT   64   62
CONECT   65   59   64   66
CONECT   65   66
CONECT   66   65
CONECT   66   65
CONECT   67   56   68   69   78
CONECT   68   58   67   79   80
CONECT   69   67   81
CONECT   70   55
CONECT   71   55
CONECT   72   56
CONECT   73   58
CONECT   74   60
CONECT   75   61
CONECT   76   63
CONECT   77   63
CONECT   78   67
CONECT   79   68
CONECT   80   68
CONECT   81   69   82   83   84
CONECT   81   82
CONECT   82   81
CONECT   82   81
CONECT   83   81
CONECT   84   81   85
CONECT   85   84   86  100  101
CONECT   86   85   87   97  102
CONECT   87   86   88
CONECT   88   87   89   98  103
CONECT   89   88   90   95
CONECT   90   89   91  104
CONECT   90   91
CONECT   91   90   92  105
CONECT   91   90
CONECT   92   91   93   94
CONECT   92   94
CONECT   93   92  106  107
CONECT   94   92   95
CONECT   94   92
CONECT   95   89   94   96
CONECT   95   96
CONECT   96   95
CONECT   96   95
CONECT   97   86   98   99  108
CONECT   98   88   97  109  110
CONECT   99   97  111
CONECT  100   85
CONECT  101   85
CONECT  102   86
CONECT  103   88
CONECT  104   90
CONECT  105   91
CONECT  106   93
CONECT  107   93
CONECT  108   97
CONECT  109   98
CONECT  110   98
CONECT  111   99  112  113  114
CONECT  111  112
CONECT  112  111
CONECT  112  111
CONECT  113  111
CONECT  114  111  115
CONECT  115  114  116  130  131
CONECT  116  115  117  127  132
CONECT  117  116  118
CONECT  118  117  119  128  133
CONECT  119  118  120  125
CONECT  120  119  121  134
CONECT  120  121
CONECT  121  120  122  135
CONECT  121  120
CONECT  122  121  123  124
CONECT  122  124
CONECT  123  122  136  137
CONECT  124  122  125
CONECT  124  122
CONECT  125  119  124  126
CONECT  125  126
CONECT  126  125
CONECT  126  125
CONECT  127  116  128  129  138
CONECT  128  118  127  139  140
CONECT  129  127  141
CONECT  130  115
CONECT  131  115
CONECT  132  116
CONECT  133  118
CONECT  134  120
CONECT  135  121
CONECT  136  123
CONECT  137  123
CONECT  138  127
CONECT  139  128
CONECT  140  128
CONECT  141  129  142  143  144
CONECT  141  142
CONECT  142  141
CONECT  142  141
CONECT  143  141
CONECT  144  141  145
CONECT  145  144  146  160  161
CONECT  146  145  147  157  162
CONECT  147  146  148
CONECT  148  147  149  158  163
CONECT  149  148  150  155
CONECT  150  149  151  164
CONECT  150  151
CONECT  151  150  152  165
CONECT  151  150
CONECT  152  151  153  154
CONECT  152  154
CONECT  153  152  166  167
CONECT  154  152  155
CONECT  154  152
CONECT  155  149  154  156
CONECT  155  156
CONECT  156  155
CONECT  156  155
CONECT  157  146  158  159  168
CONECT  158  148  157  169  170
CONECT  159  157  171
CONECT  160  145
CONECT  161  145
CONECT  162  146
CONECT  163  148
CONECT  164  150
CONECT  165  151
CONECT  166  153
CONECT  167  153
CONECT  168  157
CONECT  169  158
CONECT  170  158
CONECT  171  159  172  173  174
CONECT  171  172
CONECT  172  171
CONECT  172  171
CONECT  173  171
CONECT  174  171  175
CONECT  175  174  176  191  192
CONECT  176  175  177  188  193
CONECT  177  176  178
CONECT  178  177  179  189  194
CONECT  179  178  180  186
CONECT  180  179  181  195
CONECT  180  181
CONECT  181  180  182  183
CONECT  181  180
CONECT  182  181  196  197  198
CONECT  183  181  184  185
CONECT  183  184
CONECT  184  183
CONECT  184  183
CONECT  185  183  186  199
CONECT  186  179  185  187
CONECT  186  187
CONECT  187  186
CONECT  187  186
CONECT  188  176  189  190  200
CONECT  189  178  188  201  202
CONECT  190  188  203
CONECT  191  175
CONECT  192  175
CONECT  193  176
CONECT  194  178
CONECT  195  180
CONECT  196  182
CONECT  197  182
CONECT  198  182
CONECT  199  185
CONECT  200  188
CONECT  201  189
CONECT  202  189
CONECT  203  190  204  205  206
CONECT  203  204
CONECT  204  203
CONECT  204  203
CONECT  205  203
CONECT  206  203  207
CONECT  207  206  208  223  224
CONECT  208  207  209  220  225
CONECT  209  208  210
CONECT  210  209  211  221  226
CONECT  211  210  212  218
CONECT  212  211  213  227
CONECT  212  213
CONECT  213  212  214  215
CONECT  213  212
CONECT  214  213  228  229  230
CONECT  215  213  216  217
CONECT  215  216
CONECT  216  215
CONECT  216  215
CONECT  217  215  218  231
CONECT  218  211  217  219
CONECT  218  219
CONECT  219  218
CONECT  219  218
CONECT  220  208  221  222  232
CONECT  221  210  220  233  234
CONECT  222  220  235
CONECT  223  207
CONECT  224  207
CONECT  225  208
CONECT  226  210
CONECT  227  212
CONECT  228  214
CONECT  229  214
CONECT  230  214
CONECT  231  217
CONECT  232  220
CONECT  233  221
CONECT  234  221
CONECT  235  222  236  237  238
CONECT  235  236
CONECT  236  235
CONECT  236  235
CONECT  237  235
CONECT  238  235  239
CONECT  239  238  240  254  255
CONECT  240  239  241  251  256
CONECT  241  240  242
CONECT  242  241  243  252  257
CONECT  243  242  244  249
CONECT  244  243  245  258
CONECT  244  245
CONECT  245  244  246  259
CONECT  245  244
CONECT  246  245  247  248
CONECT  246  248
CONECT  247  246  260  261
CONECT  248  246  249
CONECT  248  246
CONECT  249  243  248  250
CONECT  249  250
CONECT  250  249
CONECT  250  249
CONECT  251  240  252  253  262
CONECT  252  242  251  263  264
CONECT  253  251  265
CONECT  254  239
CONECT  255  239
CONECT  256  240
CONECT  257  242
CONECT  258  244
CONECT  259  245
CONECT  260  247
CONECT  261  247
CONECT  262  251
CONECT  263  252
CONECT  264  252
CONECT  265  253  266  267  268
CONECT  265  266
CONECT  266  265
CONECT  266  265
CONECT  267  265
CONECT  268  265  269
CONECT  269  268  270  284  285
CONECT  270  269  271  281  286
CONECT  271  270  272
CONECT  272  271  273  282  287
CONECT  273  272  274  279
CONECT  274  273  275  288
CONECT  274  275
CONECT  275  274  276  289
CONECT  275  274
CONECT  276  275  277  278
CONECT  276  278
CONECT  277  276  290  291
CONECT  278  276  279
CONECT  278  276
CONECT  279  273  278  280
CONECT  279  280
CONECT  280  279
CONECT  280  279
CONECT  281  270  282  283  292
CONECT  282  272  281  293  294
CONECT  283  281  295
CONECT  284  269
CONECT  285  269
CONECT  286  270
CONECT  287  272
CONECT  288  274
CONECT  289  275
CONECT  290  277
CONECT  291  277
CONECT  292  281
CONECT  293  282
CONECT  294  282
CONECT  295  283  296  297  298
CONECT  296  295
CONECT  297  295
CONECT  298  295  299
CONECT  299  298  315  316  300
CONECT  300  299  317  301  312
CONECT  301  300  302
CONECT  302  301  318  303  313
CONECT  303  302  304  310
CONECT  304  303  319  305
CONECT  305  304  306  307
CONECT  306  305  320  321  322
CONECT  307  305  308  309
CONECT  308  307
CONECT  309  307  323  310
CONECT  310  303  309  311
CONECT  311  310
CONECT  312  300  324  313  314
CONECT  313  302  312  325  326
CONECT  314  312  327
CONECT  315  299
CONECT  316  299
CONECT  317  300
CONECT  318  302
CONECT  319  304
CONECT  320  306
CONECT  321  306
CONECT  322  306
CONECT  323  309
CONECT  324  312
CONECT  325  313
CONECT  326  313
CONECT  327  314
CONECT  328  346  329
CONECT  329  328  347  348  330
CONECT  330  329  349  331  343
CONECT  331  330  332
CONECT  332  331  350  333  344
CONECT  333  332  334  342
CONECT  334  333  351  335
CONECT  335  334  336
CONECT  336  335  337  342
CONECT  337  336  338  339
CONECT  338  337  352  353
CONECT  339  337  340
CONECT  340  339  354  341
CONECT  341  340  342
CONECT  342  333  336  341
CONECT  343  330  355  344  345
CONECT  344  332  343  356  357
CONECT  345  343  358
CONECT  346  328
CONECT  347  329
CONECT  348  329
CONECT  349  330
CONECT  350  332
CONECT  351  334
CONECT  352  338
CONECT  353  338
CONECT  354  340
CONECT  355  343
CONECT  356  344
CONECT  357  344
CONECT  358  345  359  360  361
CONECT  358  359
CONECT  359  358
CONECT  359  358
CONECT  360  358
CONECT  361  358  362
CONECT  362  361  363  380  381
CONECT  363  362  364  377  382
CONECT  364  363  365
CONECT  365  364  366  378  383
CONECT  366  365  367  376
CONECT  367  366  368  384
CONECT  367  368
CONECT  368  367  369
CONECT  368  367
CONECT  369  368  370  376
CONECT  369  376
CONECT  370  369  371  372
CONECT  370  371
CONECT  371  370
CONECT  371  370
CONECT  372  370  373  385
CONECT  373  372  374  375
CONECT  373  375
CONECT  374  373  386  387
CONECT  375  373  376
CONECT  375  373
CONECT  376  366  369  375
CONECT  376  369
CONECT  377  363  378  379  388
CONECT  378  365  377  389  390
CONECT  379  377  391
CONECT  380  362
CONECT  381  362
CONECT  382  363
CONECT  383  365
CONECT  384  367
CONECT  385  372
CONECT  386  374
CONECT  387  374
CONECT  388  377
CONECT  389  378
CONECT  390  378
CONECT  391  379  392  393  394
CONECT  391  392
CONECT  392  391
CONECT  392  391
CONECT  393  391
CONECT  394  391  395
CONECT  395  394  396  413  414
CONECT  396  395  397  410  415
CONECT  397  396  398
CONECT  398  397  399  411  416
CONECT  399  398  400  409
CONECT  400  399  401  417
CONECT  400  401
CONECT  401  400  402
CONECT  401  400
CONECT  402  401  403  409
CONECT  402  409
CONECT  403  402  404  405
CONECT  403  404
CONECT  404  403
CONECT  404  403
CONECT  405  403  406  418
CONECT  406  405  407  408
CONECT  406  408
CONECT  407  406  419  420
CONECT  408  406  409
CONECT  408  406
CONECT  409  399  402  408
CONECT  409  402
CONECT  410  396  411  412  421
CONECT  411  398  410  422  423
CONECT  412  410  424
CONECT  413  395
CONECT  414  395
CONECT  415  396
CONECT  416  398
CONECT  417  400
CONECT  418  405
CONECT  419  407
CONECT  420  407
CONECT  421  410
CONECT  422  411
CONECT  423  411
CONECT  424  412  425  426  427
CONECT  424  425
CONECT  425  424
CONECT  425  424
CONECT  426  424
CONECT  427  424  428
CONECT  428  427  429  445  446
CONECT  429  428  430  442  447
CONECT  430  429  431
CONECT  431  430  432  443  448
CONECT  432  431  433  441
CONECT  433  432  434  449
CONECT  433  434
CONECT  434  433  435
CONECT  434  433
CONECT  435  434  436  441
CONECT  435  441
CONECT  436  435  437  438
CONECT  436  438
CONECT  437  436  450  451
CONECT  438  436  439
CONECT  438  436
CONECT  439  438  440  452
CONECT  439  440
CONECT  440  439  441
CONECT  440  439
CONECT  441  432  435  440
CONECT  441  435
CONECT  442  429  443  444  453
CONECT  443  431  442  454  455
CONECT  444  442  456
CONECT  445  428
CONECT  446  428
CONECT  447  429
CONECT  448  431
CONECT  449  433
CONECT  450  437
CONECT  451  437
CONECT  452  439
CONECT  453  442
CONECT  454  443
CONECT  455  443
CONECT  456  444  457  458  459
CONECT  456  457
CONECT  457  456
CONECT  457  456
CONECT  458  456
CONECT  459  456  460
CONECT  460  459  461  477  478
CONECT  461  460  462  474  479
CONECT  462  461  463
CONECT  463  462  464  475  480
CONECT  464  463  465  473
CONECT  465  464  466  481
CONECT  465  466
CONECT  466  465  467
CONECT  466  465
CONECT  467  466  468  473
CONECT  467  473
CONECT  468  467  469  470
CONECT  468  470
CONECT  469  468  482  483
CONECT  470  468  471
CONECT  470  468
CONECT  471  470  472  484
CONECT  471  472
CONECT  472  471  473
CONECT  472  471
CONECT  473  464  467  472
CONECT  473  467
CONECT  474  461  475  476  485
CONECT  475  463  474  486  487
CONECT  476  474  488
CONECT  477  460
CONECT  478  460
CONECT  479  461
CONECT  480  463
CONECT  481  465
CONECT  482  469
CONECT  483  469
CONECT  484  471
CONECT  485  474
CONECT  486  475
CONECT  487  475
CONECT  488  476  489  490  491
CONECT  488  489
CONECT  489  488
CONECT  489  488
CONECT  490  488
CONECT  491  488  492
CONECT  492  491  493  510  511
CONECT  493  492  494  507  512
CONECT  494  493  495
CONECT  495  494  496  508  513
CONECT  496  495  497  506
CONECT  497  496  498  514
CONECT  497  498
CONECT  498  497  499
CONECT  498  497
CONECT  499  498  500  506
CONECT  499  506
CONECT  500  499  501  502
CONECT  500  501
CONECT  501  500
CONECT  501  500
CONECT  502  500  503  515
CONECT  503  502  504  505
CONECT  503  505
CONECT  504  503  516  517
CONECT  505  503  506
CONECT  505  503
CONECT  506  496  499  505
CONECT  506  499
CONECT  507  493  508  509  518
CONECT  508  495  507  519  520
CONECT  509  507  521
CONECT  510  492
CONECT  511  492
CONECT  512  493
CONECT  513  495
CONECT  514  497
CONECT  515  502
CONECT  516  504
CONECT  517  504
CONECT  518  507
CONECT  519  508
CONECT  520  508
CONECT  521  509  522  523  524
CONECT  521  522
CONECT  522  521
CONECT  522  521
CONECT  523  521
CONECT  524  521  525
CONECT  525  524  526  543  544
CONECT  526  525  527  540  545
CONECT  527  526  528
CONECT  528  527  529  541  546
CONECT  529  528  530  539
CONECT  530  529  531  547
CONECT  530  531
CONECT  531  530  532
CONECT  531  530
CONECT  532  531  533  539
CONECT  532  539
CONECT  533  532  534  535
CONECT  533  534
CONECT  534  533
CONECT  534  533
CONECT  535  533  536  548
CONECT  536  535  537  538
CONECT  536  538
CONECT  537  536  549  550
CONECT  538  536  539
CONECT  538  536
CONECT  539  529  532  538
CONECT  539  532
CONECT  540  526  541  542  551
CONECT  541  528  540  552  553
CONECT  542  540  554
CONECT  543  525
CONECT  544  525
CONECT  545  526
CONECT  546  528
CONECT  547  530
CONECT  548  535
CONECT  549  537
CONECT  550  537
CONECT  551  540
CONECT  552  541
CONECT  553  541
CONECT  554  542  555  556  557
CONECT  554  555
CONECT  555  554
CONECT  555  554
CONECT  556  554
CONECT  557  554  558
CONECT  558  557  559  576  577
CONECT  559  558  560  573  578
CONECT  560  559  561
CONECT  561  560  562  574  579
CONECT  562  561  563  572
CONECT  563  562  564  580
CONECT  563  564
CONECT  564  563  565
CONECT  564  563
CONECT  565  564  566  572
CONECT  565  572
CONECT  566  565  567  568
CONECT  566  567
CONECT  567  566
CONECT  567  566
CONECT  568  566  569  581
CONECT  569  568  570  571
CONECT  569  571
CONECT  570  569  582  583
CONECT  571  569  572
CONECT  571  569
CONECT  572  562  565  571
CONECT  572  565
CONECT  573  559  574  575  584
CONECT  574  561  573  585  586
CONECT  575  573  587
CONECT  576  558
CONECT  577  558
CONECT  578  559
CONECT  579  561
CONECT  580  563
CONECT  581  568
CONECT  582  570
CONECT  583  570
CONECT  584  573
CONECT  585  574
CONECT  586  574
CONECT  587  575  588  589  590
CONECT  587  588
CONECT  588  587
CONECT  588  587
CONECT  589  587
CONECT  590  587  591
CONECT  591  590  592  609  610
CONECT  592  591  593  606  611
CONECT  593  592  594
CONECT  594  593  595  607  612
CONECT  595  594  596  605
CONECT  596  595  597  613
CONECT  596  597
CONECT  597  596  598
CONECT  597  596
CONECT  598  597  599  605
CONECT  598  605
CONECT  599  598  600  601
CONECT  599  600
CONECT  600  599
CONECT  600  599
CONECT  601  599  602  614
CONECT  602  601  603  604
CONECT  602  604
CONECT  603  602  615  616
CONECT  604  602  605
CONECT  604  602
CONECT  605  595  598  604
CONECT  605  598
CONECT  606  592  607  608  617
CONECT  607  594  606  618  619
CONECT  608  606  621
CONECT  609  591
CONECT  610  591
CONECT  611  592
CONECT  612  594
CONECT  613  596
CONECT  614  601
CONECT  615  603
CONECT  616  603
CONECT  617  606
CONECT  618  607
CONECT  619  607
CONECT  621  608  622  623  624
CONECT  622  621
CONECT  623  621
CONECT  624  621  625
CONECT  625  624  626  643  644
CONECT  626  625  627  640  645
CONECT  627  626  628
CONECT  628  627  629  641  646
CONECT  629  628  630  639
CONECT  630  629  631  647
CONECT  630  631
CONECT  631  630  632
CONECT  631  630
CONECT  632  631  633  639
CONECT  632  639
CONECT  633  632  634  635
CONECT  633  634
CONECT  634  633
CONECT  634  633
CONECT  635  633  636  648
CONECT  636  635  637  638
CONECT  636  638
CONECT  637  636  649  650
CONECT  638  636  639
CONECT  638  636
CONECT  639  629  632  638
CONECT  639  632
CONECT  640  626  641  651  642
CONECT  641  628  640  652  653
CONECT  642  640  654
CONECT  643  625
CONECT  644  625
CONECT  645  626
CONECT  646  628
CONECT  647  630
CONECT  648  635
CONECT  649  637
CONECT  650  637
CONECT  651  640
CONECT  652  641
CONECT  653  641
CONECT  654  642
CONECT  655  673  656
CONECT  656  655  674  675  657
CONECT  657  656  676  677  658
CONECT  658  657  659  662
CONECT  659  658  678  679  660
CONECT  660  659  661  686
CONECT  661  660
CONECT  662  658  663  664
CONECT  663  662
CONECT  664  662  680  681  665
CONECT  665  664  666  672
CONECT  666  665  667  668
CONECT  667  666
CONECT  668  666  682  669
CONECT  669  668  670  671
CONECT  670  669  683
CONECT  671  669  684  672
CONECT  672  665  671  685
CONECT  673  655
CONECT  674  656
CONECT  675  656
CONECT  676  657
CONECT  677  657
CONECT  678  659
CONECT  679  659
CONECT  680  664
CONECT  681  664
CONECT  682  668
CONECT  683  670
CONECT  684  671
CONECT  685  672
CONECT  686  660  704  687
CONECT  687  686  705  706  688
CONECT  688  687  707  708  689
CONECT  689  688  690  693
CONECT  690  689  709  710  691
CONECT  691  690  692  718
CONECT  692  691
CONECT  693  689  694  695
CONECT  694  693
CONECT  695  693  711  712  696
CONECT  696  695  697  703
CONECT  697  696  698  699
CONECT  698  697
CONECT  699  697  713  700
CONECT  700  699  701  702
CONECT  701  700  714  715
CONECT  702  700  716  703
CONECT  703  696  702  717
CONECT  704  686
CONECT  705  687
CONECT  706  687
CONECT  707  688
CONECT  708  688
CONECT  709  690
CONECT  710  690
CONECT  711  695
CONECT  712  695
CONECT  713  699
CONECT  714  701
CONECT  715  701
CONECT  716  702
CONECT  717  703
CONECT  718  691  736  719
CONECT  719  718  737  738  720
CONECT  720  719  739  740  721
CONECT  721  720  722  725
CONECT  722  721  741  742  723
CONECT  723  722  724  749
CONECT  724  723
CONECT  725  721  726  727
CONECT  726  725
CONECT  727  725  743  744  728
CONECT  728  727  729  735
CONECT  729  728  730  731
CONECT  730  729
CONECT  731  729  745  732
CONECT  732  731  733  734
CONECT  733  732  746
CONECT  734  732  747  735
CONECT  735  728  734  748
CONECT  736  718
CONECT  737  719
CONECT  738  719
CONECT  739  720
CONECT  740  720
CONECT  741  722
CONECT  742  722
CONECT  743  727
CONECT  744  727
CONECT  745  731
CONECT  746  733
CONECT  747  734
CONECT  748  735
CONECT  749  723  767  750
CONECT  750  749  768  769  751
CONECT  751  750  770  771  752
CONECT  752  751  753  756
CONECT  753  752  772  773  754
CONECT  754  753  755  781
CONECT  755  754
CONECT  756  752  757  758
CONECT  757  756
CONECT  758  756  774  775  759
CONECT  759  758  760  766
CONECT  760  759  761  762
CONECT  761  760
CONECT  762  760  776  763
CONECT  763  762  764  765
CONECT  764  763  777  778
CONECT  765  763  779  766
CONECT  766  759  765  780
CONECT  767  749
CONECT  768  750
CONECT  769  750
CONECT  770  751
CONECT  771  751
CONECT  772  753
CONECT  773  753
CONECT  774  758
CONECT  775  758
CONECT  776  762
CONECT  777  764
CONECT  778  764
CONECT  779  765
CONECT  780  766
CONECT  781  754  799  782
CONECT  782  781  800  801  783
CONECT  783  782  802  803  784
CONECT  784  783  785  788
CONECT  785  784  804  805  786
CONECT  786  785  787  812
CONECT  787  786
CONECT  788  784  789  790
CONECT  789  788
CONECT  790  788  806  807  791
CONECT  791  790  792  798
CONECT  792  791  793  794
CONECT  793  792
CONECT  794  792  808  795
CONECT  795  794  796  797
CONECT  796  795  809
CONECT  797  795  810  798
CONECT  798  791  797  811
CONECT  799  781
CONECT  800  782
CONECT  801  782
CONECT  802  783
CONECT  803  783
CONECT  804  785
CONECT  805  785
CONECT  806  790
CONECT  807  790
CONECT  808  794
CONECT  809  796
CONECT  810  797
CONECT  811  798
CONECT  812  786  813  831
CONECT  813  812  814  832  833
CONECT  814  813  815  834  835
CONECT  815  814  816  819
CONECT  816  815  817  836  837
CONECT  817  816  818  845
CONECT  817  818
CONECT  818  817
CONECT  818  817
CONECT  819  815  820  821
CONECT  819  820
CONECT  820  819
CONECT  820  819
CONECT  821  819  822  838  839
CONECT  822  821  823  829
CONECT  823  822  824  825
CONECT  823  824
CONECT  824  823
CONECT  824  823
CONECT  825  823  826  840
CONECT  826  825  827  828
CONECT  826  827
CONECT  827  826
CONECT  827  826
CONECT  828  826  829  830
CONECT  828  829
CONECT  829  822  828  841
CONECT  829  828
CONECT  830  828  842  843  844
CONECT  831  812
CONECT  832  813
CONECT  833  813
CONECT  834  814
CONECT  835  814
CONECT  836  816
CONECT  837  816
CONECT  838  821
CONECT  839  821
CONECT  840  825
CONECT  841  829
CONECT  842  830
CONECT  843  830
CONECT  844  830
CONECT  845  817  846  864
CONECT  846  845  847  865  866
CONECT  847  846  848  867  868
CONECT  848  847  849  852
CONECT  849  848  850  869  870
CONECT  850  849  851  878
CONECT  850  851
CONECT  851  850
CONECT  851  850
CONECT  852  848  853  854
CONECT  852  853
CONECT  853  852
CONECT  853  852
CONECT  854  852  855  871  872
CONECT  855  854  856  862
CONECT  856  855  857  858
CONECT  856  857
CONECT  857  856
CONECT  857  856
CONECT  858  856  859  873
CONECT  859  858  860  861
CONECT  859  860
CONECT  860  859
CONECT  860  859
CONECT  861  859  862  863
CONECT  861  862
CONECT  862  855  861  874
CONECT  862  861
CONECT  863  861  875  876  877
CONECT  864  845
CONECT  865  846
CONECT  866  846
CONECT  867  847
CONECT  868  847
CONECT  869  849
CONECT  870  849
CONECT  871  854
CONECT  872  854
CONECT  873  858
CONECT  874  862
CONECT  875  863
CONECT  876  863
CONECT  877  863
CONECT  878  850  896  879
CONECT  879  878  897  898  880
CONECT  880  879  899  900  881
CONECT  881  880  882  885
CONECT  882  881  901  902  883
CONECT  883  882  884  909
CONECT  884  883
CONECT  885  881  886  887
CONECT  886  885
CONECT  887  885  903  904  888
CONECT  888  887  889  895
CONECT  889  888  890  891
CONECT  890  889
CONECT  891  889  905  892
CONECT  892  891  893  894
CONECT  893  892  906
CONECT  894  892  907  895
CONECT  895  888  894  908
CONECT  896  878
CONECT  897  879
CONECT  898  879
CONECT  899  880
CONECT  900  880
CONECT  901  882
CONECT  902  882
CONECT  903  887
CONECT  904  887
CONECT  905  891
CONECT  906  893
CONECT  907  894
CONECT  908  895
CONECT  909  883  927  910
CONECT  910  909  928  929  911
CONECT  911  910  930  931  912
CONECT  912  911  913  916
CONECT  913  912  932  933  914
CONECT  914  913  915  941
CONECT  915  914
CONECT  916  912  917  918
CONECT  917  916
CONECT  918  916  934  935  919
CONECT  919  918  920  926
CONECT  920  919  921  922
CONECT  921  920
CONECT  922  920  936  923
CONECT  923  922  924  925
CONECT  924  923  937  938
CONECT  925  923  939  926
CONECT  926  919  925  940
CONECT  927  909
CONECT  928  910
CONECT  929  910
CONECT  930  911
CONECT  931  911
CONECT  932  913
CONECT  933  913
CONECT  934  918
CONECT  935  918
CONECT  936  922
CONECT  937  924
CONECT  938  924
CONECT  939  925
CONECT  940  926
CONECT  941  914  942  960
CONECT  942  941  943  961  962
CONECT  943  942  944  963  964
CONECT  944  943  945  948
CONECT  945  944  946  965  966
CONECT  946    1  945  947
CONECT  946  947
CONECT  947  946
CONECT  947  946
CONECT  948  944  949  950
CONECT  948  949
CONECT  949  948
CONECT  949  948
CONECT  950  948  951  967  968
CONECT  951  950  952  958
CONECT  952  951  953  954
CONECT  952  953
CONECT  953  952
CONECT  953  952
CONECT  954  952  955  969
CONECT  955  954  956  957
CONECT  955  956
CONECT  956  955
CONECT  956  955
CONECT  957  955  958  959
CONECT  957  958
CONECT  958  951  957  970
CONECT  958  957
CONECT  959  957  971  972  973
CONECT  960  941
CONECT  961  942
CONECT  962  942
CONECT  963  943
CONECT  964  943
CONECT  965  945
CONECT  966  945
CONECT  967  950
CONECT  968  950
CONECT  969  954
CONECT  970  958
CONECT  971  959
CONECT  972  959
CONECT  973  959
CONECT  974    3  975  976
CONECT  975  974
CONECT  976  974
END   
