# Supplementary material for: Exploring the DNA2-PNA heterotriplex formation in targeting the Bcl-2 gene promoter: A structural insight by physico-chemical and microsecond-scale MD investigation
Source: Heliyon. 2024 Jan 22;10(3):e24599. doi: 10.1016/j.heliyon.2024.e24599 (PMC10839560; doi:10.1016/j.heliyon.2024.e24599)
Supplement: Multimedia component 3 [file mmc3.zip › P3_cMD_min-a.pdb]

TITLE     out_frame.pdb.3705
REMARK   4      COMPLIES WITH FORMAT V. 3.0, 1-DEC-2006
REMARK 888
REMARK 888 WRITTEN BY MAESTRO (A PRODUCT OF SCHRODINGER, LLC)
SEQRES   1     17  LYS  DC  DC  DC  DC  DT  DT  DC  DC  DG  DG  DA  DA
SEQRES   2     17   DG  DG  DG  DG
TURN     1   1 LYS    31  LYS    31
ATOM      1  N   LYS    31      11.309  41.871  42.875  1.00  0.00           N  
ATOM      2  CA  LYS    31      10.480  41.021  43.751  1.00  0.00           C  
ATOM      3  C   LYS    31       9.330  40.182  43.059  1.00  0.00           C  
ATOM      4  O   LYS    31       9.020  39.109  43.641  1.00  0.00           O  
ATOM      5  CB  LYS    31       9.843  41.862  44.917  1.00  0.00           C  
ATOM      6  CG  LYS    31      10.814  42.612  45.736  1.00  0.00           C  
ATOM      7  CD  LYS    31      10.064  43.494  46.756  1.00  0.00           C  
ATOM      8  CE  LYS    31      11.012  44.480  47.415  1.00  0.00           C  
ATOM      9  NZ  LYS    31      10.385  45.463  48.356  1.00  0.00           N1+
ATOM     10  H   LYS    31      11.025  42.835  42.778  1.00  0.00           H  
ATOM     11  HA  LYS    31      11.161  40.325  44.243  1.00  0.00           H  
ATOM     12  HB2 LYS    31       9.103  42.482  44.411  1.00  0.00           H  
ATOM     13  HB3 LYS    31       9.337  41.155  45.574  1.00  0.00           H  
ATOM     14  HG2 LYS    31      11.448  41.897  46.262  1.00  0.00           H  
ATOM     15  HG3 LYS    31      11.356  43.230  45.020  1.00  0.00           H  
ATOM     16  HD2 LYS    31       9.312  44.043  46.189  1.00  0.00           H  
ATOM     17  HD3 LYS    31       9.635  42.919  47.576  1.00  0.00           H  
ATOM     18  HE2 LYS    31      11.864  43.970  47.865  1.00  0.00           H  
ATOM     19  HE3 LYS    31      11.433  45.039  46.578  1.00  0.00           H  
ATOM     20  HZ1 LYS    31      10.004  44.969  49.151  1.00  0.00           H  
ATOM     21  HZ2 LYS    31      11.147  46.004  48.740  1.00  0.00           H  
ATOM     22  HZ3 LYS    31       9.631  46.025  47.988  1.00  0.00           H  
HETATM   23  O5' DC5     1      43.852  35.539  21.621  1.00  0.00           O  
HETATM   24  C5' DC5     1      44.213  36.768  20.969  1.00  0.00           C  
HETATM   25  C4' DC5     1      43.212  37.433  19.910  1.00  0.00           C  
HETATM   26  O4' DC5     1      42.816  36.351  19.012  1.00  0.00           O  
HETATM   27  C1' DC5     1      41.382  36.196  19.143  1.00  0.00           C  
HETATM   28  N1  DC5     1      40.916  34.785  18.874  1.00  0.00           N  
HETATM   29  C6  DC5     1      39.679  34.576  18.237  1.00  0.00           C  
HETATM   30  C5  DC5     1      39.261  33.321  17.987  1.00  0.00           C  
HETATM   31  C4  DC5     1      39.976  32.263  18.561  1.00  0.00           C  
HETATM   32  N4  DC5     1      39.563  30.992  18.532  1.00  0.00           N  
HETATM   33  N3  DC5     1      41.113  32.402  19.195  1.00  0.00           N  
HETATM   34  C2  DC5     1      41.593  33.614  19.261  1.00  0.00           C  
HETATM   35  O2  DC5     1      42.728  33.616  19.684  1.00  0.00           O  
HETATM   36  C3' DC5     1      41.900  37.945  20.558  1.00  0.00           C  
HETATM   37  C2' DC5     1      41.042  36.649  20.534  1.00  0.00           C  
HETATM   38  O3' DC5     1      41.370  38.891  19.668  1.00  0.00           O  
HETATM   39 HO5' DC5     1      43.602  34.898  20.953  1.00  0.00           H  
HETATM   40  H5' DC5     1      45.142  36.628  20.416  1.00  0.00           H  
HETATM   41 H5'' DC5     1      44.422  37.469  21.777  1.00  0.00           H  
HETATM   42  H4' DC5     1      43.791  38.229  19.445  1.00  0.00           H  
HETATM   43  H1' DC5     1      40.875  36.880  18.463  1.00  0.00           H  
HETATM   44  H6  DC5     1      39.107  35.405  17.847  1.00  0.00           H  
HETATM   45  H5  DC5     1      38.350  33.174  17.426  1.00  0.00           H  
HETATM   46  H41 DC5     1      40.225  30.404  19.018  1.00  0.00           H  
HETATM   47  H42 DC5     1      38.678  30.777  18.098  1.00  0.00           H  
HETATM   48  H3' DC5     1      42.021  38.301  21.581  1.00  0.00           H  
HETATM   49  H2' DC5     1      41.327  35.868  21.240  1.00  0.00           H  
HETATM   50 H2'' DC5     1      39.969  36.799  20.411  1.00  0.00           H  
ATOM     51  P    DC     2      40.079  39.679  20.056  1.00  0.00           P  
ATOM     52  OP1  DC     2      39.810  40.739  19.078  1.00  0.00           O  
ATOM     53  OP2  DC     2      40.162  40.058  21.492  1.00  0.00           O1-
ATOM     54  O5'  DC     2      38.828  38.692  19.927  1.00  0.00           O  
ATOM     55  C5'  DC     2      38.264  38.346  18.704  1.00  0.00           C  
ATOM     56  C4'  DC     2      37.170  37.265  18.744  1.00  0.00           C  
ATOM     57  O4'  DC     2      37.520  36.073  19.427  1.00  0.00           O  
ATOM     58  C1'  DC     2      36.604  35.733  20.409  1.00  0.00           C  
ATOM     59  N1   DC     2      37.378  35.002  21.450  1.00  0.00           N  
ATOM     60  C6   DC     2      38.101  35.612  22.469  1.00  0.00           C  
ATOM     61  C5   DC     2      38.792  34.850  23.408  1.00  0.00           C  
ATOM     62  C4   DC     2      38.619  33.462  23.277  1.00  0.00           C  
ATOM     63  N4   DC     2      39.148  32.749  24.199  1.00  0.00           N  
ATOM     64  N3   DC     2      37.944  32.798  22.338  1.00  0.00           N  
ATOM     65  C2   DC     2      37.294  33.578  21.408  1.00  0.00           C  
ATOM     66  O2   DC     2      36.683  33.002  20.497  1.00  0.00           O  
ATOM     67  C3'  DC     2      35.901  37.765  19.462  1.00  0.00           C  
ATOM     68  C2'  DC     2      36.049  37.071  20.842  1.00  0.00           C  
ATOM     69  O3'  DC     2      34.676  37.464  18.663  1.00  0.00           O  
ATOM     70  H5'  DC     2      39.114  38.016  18.106  1.00  0.00           H  
ATOM     71 H5''  DC     2      37.805  39.235  18.271  1.00  0.00           H  
ATOM     72  H4'  DC     2      36.914  37.144  17.693  1.00  0.00           H  
ATOM     73  H1'  DC     2      35.825  35.050  20.073  1.00  0.00           H  
ATOM     74  H6   DC     2      38.119  36.689  22.540  1.00  0.00           H  
ATOM     75  H5   DC     2      39.392  35.379  24.134  1.00  0.00           H  
ATOM     76  H41  DC     2      38.954  31.757  24.230  1.00  0.00           H  
ATOM     77  H42  DC     2      39.785  33.191  24.845  1.00  0.00           H  
ATOM     78  H3'  DC     2      35.989  38.826  19.700  1.00  0.00           H  
ATOM     79  H2'  DC     2      36.702  37.772  21.362  1.00  0.00           H  
ATOM     80 H2''  DC     2      35.114  37.032  21.403  1.00  0.00           H  
ATOM     81  P    DC     3      33.263  37.886  19.225  1.00  0.00           P  
ATOM     82  OP1  DC     3      32.406  37.927  18.003  1.00  0.00           O  
ATOM     83  OP2  DC     3      33.439  39.054  20.077  1.00  0.00           O1-
ATOM     84  O5'  DC     3      32.920  36.661  20.188  1.00  0.00           O  
ATOM     85  C5'  DC     3      32.796  35.353  19.504  1.00  0.00           C  
ATOM     86  C4'  DC     3      32.709  34.217  20.453  1.00  0.00           C  
ATOM     87  O4'  DC     3      33.790  34.064  21.342  1.00  0.00           O  
ATOM     88  C1'  DC     3      33.396  33.197  22.348  1.00  0.00           C  
ATOM     89  N1   DC     3      34.384  33.038  23.457  1.00  0.00           N  
ATOM     90  C6   DC     3      34.897  34.117  24.128  1.00  0.00           C  
ATOM     91  C5   DC     3      35.839  34.055  25.047  1.00  0.00           C  
ATOM     92  C4   DC     3      36.199  32.724  25.472  1.00  0.00           C  
ATOM     93  N4   DC     3      36.964  32.556  26.488  1.00  0.00           N  
ATOM     94  N3   DC     3      35.612  31.607  24.938  1.00  0.00           N  
ATOM     95  C2   DC     3      34.757  31.761  23.895  1.00  0.00           C  
ATOM     96  O2   DC     3      34.300  30.726  23.415  1.00  0.00           O  
ATOM     97  C3'  DC     3      31.565  34.313  21.450  1.00  0.00           C  
ATOM     98  C2'  DC     3      32.038  33.701  22.750  1.00  0.00           C  
ATOM     99  O3'  DC     3      30.427  33.611  20.879  1.00  0.00           O  
ATOM    100  H5'  DC     3      33.703  35.145  18.938  1.00  0.00           H  
ATOM    101 H5''  DC     3      31.950  35.425  18.820  1.00  0.00           H  
ATOM    102  H4'  DC     3      32.669  33.329  19.822  1.00  0.00           H  
ATOM    103  H1'  DC     3      33.261  32.237  21.850  1.00  0.00           H  
ATOM    104  H6   DC     3      34.537  35.092  23.835  1.00  0.00           H  
ATOM    105  H5   DC     3      36.310  34.955  25.417  1.00  0.00           H  
ATOM    106  H41  DC     3      37.202  31.614  26.764  1.00  0.00           H  
ATOM    107  H42  DC     3      37.315  33.376  26.960  1.00  0.00           H  
ATOM    108  H3'  DC     3      31.282  35.335  21.700  1.00  0.00           H  
ATOM    109  H2'  DC     3      32.160  34.433  23.550  1.00  0.00           H  
ATOM    110 H2''  DC     3      31.517  32.863  23.215  1.00  0.00           H  
ATOM    111  P    DC     4      28.946  33.558  21.534  1.00  0.00           P  
ATOM    112  OP1  DC     4      27.958  33.322  20.440  1.00  0.00           O  
ATOM    113  OP2  DC     4      28.794  34.790  22.324  1.00  0.00           O1-
ATOM    114  O5'  DC     4      28.982  32.310  22.627  1.00  0.00           O  
ATOM    115  C5'  DC     4      29.477  31.033  22.241  1.00  0.00           C  
ATOM    116  C4'  DC     4      29.797  30.091  23.404  1.00  0.00           C  
ATOM    117  O4'  DC     4      31.009  30.351  24.079  1.00  0.00           O  
ATOM    118  C1'  DC     4      30.804  29.936  25.362  1.00  0.00           C  
ATOM    119  N1   DC     4      31.963  30.484  26.171  1.00  0.00           N  
ATOM    120  C6   DC     4      32.298  31.829  26.166  1.00  0.00           C  
ATOM    121  C5   DC     4      33.112  32.297  27.099  1.00  0.00           C  
ATOM    122  C4   DC     4      33.700  31.411  28.060  1.00  0.00           C  
ATOM    123  N4   DC     4      34.571  31.870  28.970  1.00  0.00           N  
ATOM    124  N3   DC     4      33.389  30.170  28.131  1.00  0.00           N  
ATOM    125  C2   DC     4      32.478  29.683  27.217  1.00  0.00           C  
ATOM    126  O2   DC     4      32.206  28.533  27.210  1.00  0.00           O  
ATOM    127  C3'  DC     4      28.697  30.040  24.525  1.00  0.00           C  
ATOM    128  C2'  DC     4      29.445  30.456  25.832  1.00  0.00           C  
ATOM    129  O3'  DC     4      28.104  28.723  24.524  1.00  0.00           O  
ATOM    130  H5'  DC     4      30.339  31.036  21.575  1.00  0.00           H  
ATOM    131 H5''  DC     4      28.698  30.554  21.648  1.00  0.00           H  
ATOM    132  H4'  DC     4      29.931  29.150  22.871  1.00  0.00           H  
ATOM    133  H1'  DC     4      30.743  28.848  25.409  1.00  0.00           H  
ATOM    134  H6   DC     4      31.782  32.417  25.422  1.00  0.00           H  
ATOM    135  H5   DC     4      33.393  33.337  27.173  1.00  0.00           H  
ATOM    136  H41  DC     4      34.895  31.162  29.613  1.00  0.00           H  
ATOM    137  H42  DC     4      34.865  32.836  28.956  1.00  0.00           H  
ATOM    138  H3'  DC     4      27.909  30.775  24.358  1.00  0.00           H  
ATOM    139  H2'  DC     4      29.429  31.537  25.976  1.00  0.00           H  
ATOM    140 H2''  DC     4      29.041  29.979  26.725  1.00  0.00           H  
ATOM    141  P    DC     5      26.822  28.293  25.251  1.00  0.00           P  
ATOM    142  OP1  DC     5      26.328  27.257  24.412  1.00  0.00           O  
ATOM    143  OP2  DC     5      26.019  29.480  25.500  1.00  0.00           O1-
ATOM    144  O5'  DC     5      27.329  27.811  26.757  1.00  0.00           O  
ATOM    145  C5'  DC     5      27.728  26.433  26.832  1.00  0.00           C  
ATOM    146  C4'  DC     5      28.252  25.966  28.220  1.00  0.00           C  
ATOM    147  O4'  DC     5      29.366  26.678  28.816  1.00  0.00           O  
ATOM    148  C1'  DC     5      29.036  27.027  30.128  1.00  0.00           C  
ATOM    149  N1   DC     5      29.811  28.281  30.481  1.00  0.00           N  
ATOM    150  C6   DC     5      29.810  29.437  29.718  1.00  0.00           C  
ATOM    151  C5   DC     5      30.488  30.513  30.125  1.00  0.00           C  
ATOM    152  C4   DC     5      31.205  30.464  31.355  1.00  0.00           C  
ATOM    153  N4   DC     5      31.821  31.496  31.947  1.00  0.00           N  
ATOM    154  N3   DC     5      31.321  29.315  32.072  1.00  0.00           N  
ATOM    155  C2   DC     5      30.577  28.240  31.656  1.00  0.00           C  
ATOM    156  O2   DC     5      30.755  27.203  32.310  1.00  0.00           O  
ATOM    157  C3'  DC     5      27.046  26.097  29.213  1.00  0.00           C  
ATOM    158  C2'  DC     5      27.490  27.257  30.191  1.00  0.00           C  
ATOM    159  O3'  DC     5      26.875  24.908  29.934  1.00  0.00           O  
ATOM    160  H5'  DC     5      28.487  26.213  26.080  1.00  0.00           H  
ATOM    161 H5''  DC     5      26.821  25.884  26.580  1.00  0.00           H  
ATOM    162  H4'  DC     5      28.506  24.907  28.174  1.00  0.00           H  
ATOM    163  H1'  DC     5      29.224  26.242  30.861  1.00  0.00           H  
ATOM    164  H6   DC     5      29.241  29.471  28.800  1.00  0.00           H  
ATOM    165  H5   DC     5      30.599  31.439  29.583  1.00  0.00           H  
ATOM    166  H41  DC     5      32.450  31.261  32.701  1.00  0.00           H  
ATOM    167  H42  DC     5      31.890  32.361  31.431  1.00  0.00           H  
ATOM    168  H3'  DC     5      26.137  26.287  28.642  1.00  0.00           H  
ATOM    169  H2'  DC     5      27.224  28.258  29.855  1.00  0.00           H  
ATOM    170 H2''  DC     5      27.181  27.015  31.209  1.00  0.00           H  
ATOM    171  P    DT     6      25.709  24.689  30.985  1.00  0.00           P  
ATOM    172  OP1  DT     6      25.343  23.253  31.022  1.00  0.00           O  
ATOM    173  OP2  DT     6      24.636  25.703  30.859  1.00  0.00           O1-
ATOM    174  O5'  DT     6      26.539  24.973  32.285  1.00  0.00           O  
ATOM    175  C5'  DT     6      27.470  24.037  32.803  1.00  0.00           C  
ATOM    176  C4'  DT     6      27.984  24.641  34.116  1.00  0.00           C  
ATOM    177  O4'  DT     6      28.578  25.934  33.859  1.00  0.00           O  
ATOM    178  C1'  DT     6      28.886  26.556  35.102  1.00  0.00           C  
ATOM    179  N1   DT     6      28.890  27.994  34.984  1.00  0.00           N  
ATOM    180  C6   DT     6      28.349  28.667  33.942  1.00  0.00           C  
ATOM    181  C5   DT     6      28.475  29.996  33.873  1.00  0.00           C  
ATOM    182  C7   DT     6      27.825  30.750  32.682  1.00  0.00           C  
ATOM    183  C4   DT     6      29.225  30.737  34.871  1.00  0.00           C  
ATOM    184  O4   DT     6      29.315  31.973  34.979  1.00  0.00           O  
ATOM    185  N3   DT     6      29.767  29.982  35.874  1.00  0.00           N  
ATOM    186  C2   DT     6      29.585  28.635  36.011  1.00  0.00           C  
ATOM    187  O2   DT     6      29.980  28.135  37.037  1.00  0.00           O  
ATOM    188  C3'  DT     6      26.962  24.939  35.220  1.00  0.00           C  
ATOM    189  C2'  DT     6      27.722  26.044  36.050  1.00  0.00           C  
ATOM    190  O3'  DT     6      26.574  23.772  35.969  1.00  0.00           O  
ATOM    191  H5'  DT     6      28.301  23.785  32.144  1.00  0.00           H  
ATOM    192 H5''  DT     6      26.863  23.174  33.076  1.00  0.00           H  
ATOM    193  H4'  DT     6      28.701  23.907  34.485  1.00  0.00           H  
ATOM    194  H1'  DT     6      29.871  26.374  35.531  1.00  0.00           H  
ATOM    195  H6   DT     6      27.721  28.125  33.251  1.00  0.00           H  
ATOM    196  H71  DT     6      27.441  31.697  33.060  1.00  0.00           H  
ATOM    197  H72  DT     6      28.579  31.119  31.985  1.00  0.00           H  
ATOM    198  H73  DT     6      27.080  30.234  32.076  1.00  0.00           H  
ATOM    199  H3   DT     6      30.285  30.416  36.623  1.00  0.00           H  
ATOM    200  H3'  DT     6      26.186  25.422  34.627  1.00  0.00           H  
ATOM    201  H2'  DT     6      27.138  26.915  36.346  1.00  0.00           H  
ATOM    202 H2''  DT     6      28.096  25.617  36.981  1.00  0.00           H  
ATOM    203  P    DT     7      25.481  23.860  37.098  1.00  0.00           P  
ATOM    204  OP1  DT     7      25.085  22.528  37.491  1.00  0.00           O  
ATOM    205  OP2  DT     7      24.432  24.777  36.648  1.00  0.00           O1-
ATOM    206  O5'  DT     7      26.265  24.612  38.299  1.00  0.00           O  
ATOM    207  C5'  DT     7      27.352  23.985  38.904  1.00  0.00           C  
ATOM    208  C4'  DT     7      28.009  24.862  39.937  1.00  0.00           C  
ATOM    209  O4'  DT     7      28.492  26.010  39.300  1.00  0.00           O  
ATOM    210  C1'  DT     7      28.766  27.017  40.332  1.00  0.00           C  
ATOM    211  N1   DT     7      28.262  28.384  39.964  1.00  0.00           N  
ATOM    212  C6   DT     7      27.277  28.550  39.066  1.00  0.00           C  
ATOM    213  C5   DT     7      26.857  29.746  38.640  1.00  0.00           C  
ATOM    214  C7   DT     7      25.723  29.760  37.582  1.00  0.00           C  
ATOM    215  C4   DT     7      27.545  30.983  39.096  1.00  0.00           C  
ATOM    216  O4   DT     7      27.354  32.167  38.820  1.00  0.00           O  
ATOM    217  N3   DT     7      28.541  30.726  39.970  1.00  0.00           N  
ATOM    218  C2   DT     7      28.971  29.511  40.440  1.00  0.00           C  
ATOM    219  O2   DT     7      29.878  29.473  41.324  1.00  0.00           O  
ATOM    220  C3'  DT     7      27.096  25.380  41.099  1.00  0.00           C  
ATOM    221  C2'  DT     7      27.937  26.556  41.491  1.00  0.00           C  
ATOM    222  O3'  DT     7      26.946  24.474  42.097  1.00  0.00           O  
ATOM    223  H5'  DT     7      28.029  23.713  38.094  1.00  0.00           H  
ATOM    224 H5''  DT     7      27.101  23.084  39.464  1.00  0.00           H  
ATOM    225  H4'  DT     7      28.854  24.343  40.392  1.00  0.00           H  
ATOM    226  H1'  DT     7      29.812  27.053  40.634  1.00  0.00           H  
ATOM    227  H6   DT     7      26.793  27.639  38.750  1.00  0.00           H  
ATOM    228  H71  DT     7      25.685  28.729  37.227  1.00  0.00           H  
ATOM    229  H72  DT     7      24.721  29.938  37.972  1.00  0.00           H  
ATOM    230  H73  DT     7      25.892  30.477  36.780  1.00  0.00           H  
ATOM    231  H3   DT     7      29.089  31.526  40.252  1.00  0.00           H  
ATOM    232  H3'  DT     7      26.143  25.695  40.674  1.00  0.00           H  
ATOM    233  H2'  DT     7      27.242  27.307  41.866  1.00  0.00           H  
ATOM    234 H2''  DT     7      28.604  26.278  42.308  1.00  0.00           H  
ATOM    235  P    DC     8      25.735  24.613  43.164  1.00  0.00           P  
ATOM    236  OP1  DC     8      25.583  23.300  43.799  1.00  0.00           O  
ATOM    237  OP2  DC     8      24.574  25.107  42.366  1.00  0.00           O1-
ATOM    238  O5'  DC     8      26.114  25.728  44.203  1.00  0.00           O  
ATOM    239  C5'  DC     8      27.167  25.615  45.164  1.00  0.00           C  
ATOM    240  C4'  DC     8      27.691  27.013  45.590  1.00  0.00           C  
ATOM    241  O4'  DC     8      27.900  27.849  44.507  1.00  0.00           O  
ATOM    242  C1'  DC     8      27.851  29.178  45.016  1.00  0.00           C  
ATOM    243  N1   DC     8      27.404  30.251  43.988  1.00  0.00           N  
ATOM    244  C6   DC     8      26.352  30.030  43.075  1.00  0.00           C  
ATOM    245  C5   DC     8      26.107  31.023  42.168  1.00  0.00           C  
ATOM    246  C4   DC     8      26.798  32.254  42.311  1.00  0.00           C  
ATOM    247  N4   DC     8      26.408  33.214  41.557  1.00  0.00           N  
ATOM    248  N3   DC     8      27.582  32.542  43.242  1.00  0.00           N  
ATOM    249  C2   DC     8      27.911  31.533  44.098  1.00  0.00           C  
ATOM    250  O2   DC     8      28.720  31.741  44.974  1.00  0.00           O  
ATOM    251  C3'  DC     8      26.619  27.723  46.387  1.00  0.00           C  
ATOM    252  C2'  DC     8      26.802  29.182  46.131  1.00  0.00           C  
ATOM    253  O3'  DC     8      26.695  27.430  47.784  1.00  0.00           O  
ATOM    254  H5'  DC     8      28.020  25.041  44.802  1.00  0.00           H  
ATOM    255 H5''  DC     8      26.817  25.169  46.095  1.00  0.00           H  
ATOM    256  H4'  DC     8      28.606  26.988  46.181  1.00  0.00           H  
ATOM    257  H1'  DC     8      28.802  29.444  45.479  1.00  0.00           H  
ATOM    258  H6   DC     8      25.925  29.065  42.844  1.00  0.00           H  
ATOM    259  H5   DC     8      25.457  30.754  41.348  1.00  0.00           H  
ATOM    260  H41  DC     8      26.874  34.069  41.827  1.00  0.00           H  
ATOM    261  H42  DC     8      25.687  33.092  40.861  1.00  0.00           H  
ATOM    262  H3'  DC     8      25.607  27.527  46.033  1.00  0.00           H  
ATOM    263  H2'  DC     8      25.864  29.599  45.760  1.00  0.00           H  
ATOM    264 H2''  DC     8      27.147  29.736  47.004  1.00  0.00           H  
ATOM    265  P    DC     9      25.486  27.939  48.805  1.00  0.00           P  
ATOM    266  OP1  DC     9      25.361  26.983  49.941  1.00  0.00           O  
ATOM    267  OP2  DC     9      24.219  28.181  48.027  1.00  0.00           O1-
ATOM    268  O5'  DC     9      25.989  29.338  49.363  1.00  0.00           O  
ATOM    269  C5'  DC     9      27.274  29.568  49.923  1.00  0.00           C  
ATOM    270  C4'  DC     9      27.768  30.910  50.460  1.00  0.00           C  
ATOM    271  O4'  DC     9      27.967  31.770  49.271  1.00  0.00           O  
ATOM    272  C1'  DC     9      27.196  32.935  49.249  1.00  0.00           C  
ATOM    273  N1   DC     9      26.728  33.307  47.862  1.00  0.00           N  
ATOM    274  C6   DC     9      26.023  32.483  47.001  1.00  0.00           C  
ATOM    275  C5   DC     9      25.599  32.951  45.765  1.00  0.00           C  
ATOM    276  C4   DC     9      25.987  34.242  45.399  1.00  0.00           C  
ATOM    277  N4   DC     9      25.598  34.796  44.311  1.00  0.00           N  
ATOM    278  N3   DC     9      26.752  35.032  46.170  1.00  0.00           N  
ATOM    279  C2   DC     9      27.130  34.576  47.369  1.00  0.00           C  
ATOM    280  O2   DC     9      27.866  35.322  48.043  1.00  0.00           O  
ATOM    281  C3'  DC     9      26.781  31.741  51.299  1.00  0.00           C  
ATOM    282  C2'  DC     9      26.084  32.668  50.235  1.00  0.00           C  
ATOM    283  O3'  DC     9      27.566  32.494  52.204  1.00  0.00           O  
ATOM    284  H5'  DC     9      28.035  29.086  49.307  1.00  0.00           H  
ATOM    285 H5''  DC     9      27.154  29.004  50.849  1.00  0.00           H  
ATOM    286  H4'  DC     9      28.686  30.840  51.044  1.00  0.00           H  
ATOM    287  H1'  DC     9      27.841  33.714  49.656  1.00  0.00           H  
ATOM    288  H6   DC     9      25.691  31.489  47.255  1.00  0.00           H  
ATOM    289  H5   DC     9      24.971  32.351  45.123  1.00  0.00           H  
ATOM    290  H41  DC     9      25.682  35.803  44.321  1.00  0.00           H  
ATOM    291  H42  DC     9      24.847  34.408  43.758  1.00  0.00           H  
ATOM    292  H3'  DC     9      26.022  31.078  51.714  1.00  0.00           H  
ATOM    293  H2'  DC     9      25.193  32.193  49.825  1.00  0.00           H  
ATOM    294 H2''  DC     9      25.699  33.599  50.652  1.00  0.00           H  
HETATM  295  P   DT3    10      26.830  33.153  53.442  1.00  0.00           P  
HETATM  296  OP1 DT3    10      27.772  33.377  54.527  1.00  0.00           O  
HETATM  297  OP2 DT3    10      25.599  32.405  53.680  1.00  0.00           O  
HETATM  298  O5' DT3    10      26.429  34.590  52.975  1.00  0.00           O  
HETATM  299  C5' DT3    10      27.311  35.639  52.779  1.00  0.00           C  
HETATM  300  C4' DT3    10      26.752  36.872  52.061  1.00  0.00           C  
HETATM  301  O4' DT3    10      26.396  36.444  50.704  1.00  0.00           O  
HETATM  302  C1' DT3    10      25.458  37.469  50.292  1.00  0.00           C  
HETATM  303  N1  DT3    10      24.618  36.823  49.238  1.00  0.00           N  
HETATM  304  C6  DT3    10      24.082  35.510  49.288  1.00  0.00           C  
HETATM  305  C5  DT3    10      23.288  35.064  48.316  1.00  0.00           C  
HETATM  306  C7  DT3    10      22.765  33.620  48.230  1.00  0.00           C  
HETATM  307  C4  DT3    10      22.921  35.933  47.137  1.00  0.00           C  
HETATM  308  O4  DT3    10      22.134  35.646  46.206  1.00  0.00           O  
HETATM  309  N3  DT3    10      23.525  37.130  47.147  1.00  0.00           N  
HETATM  310  C2  DT3    10      24.358  37.665  48.128  1.00  0.00           C  
HETATM  311  O2  DT3    10      24.668  38.850  48.062  1.00  0.00           O  
HETATM  312  C3' DT3    10      25.575  37.670  52.714  1.00  0.00           C  
HETATM  313  C2' DT3    10      24.593  37.745  51.475  1.00  0.00           C  
HETATM  314  O3' DT3    10      25.997  38.975  53.045  1.00  0.00           O  
HETATM  315  H5' DT3    10      28.211  35.290  52.272  1.00  0.00           H  
HETATM  316 H5'' DT3    10      27.603  36.061  53.741  1.00  0.00           H  
HETATM  317  H4' DT3    10      27.659  37.472  51.974  1.00  0.00           H  
HETATM  318  H1' DT3    10      26.012  38.321  49.896  1.00  0.00           H  
HETATM  319  H6  DT3    10      24.334  34.911  50.151  1.00  0.00           H  
HETATM  320  H71 DT3    10      23.146  33.037  49.068  1.00  0.00           H  
HETATM  321  H72 DT3    10      21.675  33.624  48.224  1.00  0.00           H  
HETATM  322  H73 DT3    10      23.172  33.109  47.359  1.00  0.00           H  
HETATM  323  H3  DT3    10      23.320  37.758  46.384  1.00  0.00           H  
HETATM  324  H3' DT3    10      25.226  37.178  53.620  1.00  0.00           H  
HETATM  325  H2' DT3    10      23.742  37.067  51.558  1.00  0.00           H  
HETATM  326 H2'' DT3    10      24.171  38.705  51.178  1.00  0.00           H  
HETATM  327 HO3' DT3    10      26.450  38.929  53.890  1.00  0.00           H  
HETATM  328  O5' DA5    11      20.303  44.919  42.940  1.00  0.00           O  
HETATM  329  C5' DA5    11      20.776  45.886  43.900  1.00  0.00           C  
HETATM  330  C4' DA5    11      21.919  45.284  44.765  1.00  0.00           C  
HETATM  331  O4' DA5    11      21.493  44.009  45.307  1.00  0.00           O  
HETATM  332  C1' DA5    11      22.668  43.292  45.680  1.00  0.00           C  
HETATM  333  N9  DA5    11      22.456  41.859  45.490  1.00  0.00           N  
HETATM  334  C8  DA5    11      23.224  40.945  46.148  1.00  0.00           C  
HETATM  335  N7  DA5    11      22.925  39.654  45.916  1.00  0.00           N  
HETATM  336  C5  DA5    11      21.826  39.806  45.040  1.00  0.00           C  
HETATM  337  C6  DA5    11      20.973  38.953  44.289  1.00  0.00           C  
HETATM  338  N6  DA5    11      21.073  37.629  44.282  1.00  0.00           N  
HETATM  339  N1  DA5    11      20.067  39.368  43.481  1.00  0.00           N  
HETATM  340  C2  DA5    11      19.992  40.663  43.232  1.00  0.00           C  
HETATM  341  N3  DA5    11      20.709  41.628  43.821  1.00  0.00           N  
HETATM  342  C4  DA5    11      21.656  41.148  44.698  1.00  0.00           C  
HETATM  343  C3' DA5    11      23.165  44.967  44.025  1.00  0.00           C  
HETATM  344  C2' DA5    11      23.815  43.813  44.759  1.00  0.00           C  
HETATM  345  O3' DA5    11      23.808  46.178  43.773  1.00  0.00           O  
HETATM  346 HO5' DA5    11      20.213  44.117  43.462  1.00  0.00           H  
HETATM  347  H5' DA5    11      19.886  46.135  44.479  1.00  0.00           H  
HETATM  348 H5'' DA5    11      21.122  46.753  43.336  1.00  0.00           H  
HETATM  349  H4' DA5    11      21.986  45.991  45.591  1.00  0.00           H  
HETATM  350  H1' DA5    11      22.900  43.504  46.724  1.00  0.00           H  
HETATM  351  H8  DA5    11      24.017  41.154  46.852  1.00  0.00           H  
HETATM  352  H61 DA5    11      20.531  37.116  43.601  1.00  0.00           H  
HETATM  353  H62 DA5    11      21.684  37.168  44.940  1.00  0.00           H  
HETATM  354  H2  DA5    11      19.223  40.967  42.538  1.00  0.00           H  
HETATM  355  H3' DA5    11      22.801  44.583  43.072  1.00  0.00           H  
HETATM  356  H2' DA5    11      24.143  43.054  44.051  1.00  0.00           H  
HETATM  357 H2'' DA5    11      24.620  44.197  45.387  1.00  0.00           H  
ATOM    358  P    DG    12      25.184  46.434  42.979  1.00  0.00           P  
ATOM    359  OP1  DG    12      25.319  47.899  42.932  1.00  0.00           O  
ATOM    360  OP2  DG    12      25.172  45.757  41.632  1.00  0.00           O1-
ATOM    361  O5'  DG    12      26.309  45.778  43.895  1.00  0.00           O  
ATOM    362  C5'  DG    12      26.604  46.210  45.198  1.00  0.00           C  
ATOM    363  C4'  DG    12      27.670  45.347  45.920  1.00  0.00           C  
ATOM    364  O4'  DG    12      27.029  44.066  46.100  1.00  0.00           O  
ATOM    365  C1'  DG    12      27.861  43.011  45.651  1.00  0.00           C  
ATOM    366  N9   DG    12      27.146  41.895  45.125  1.00  0.00           N  
ATOM    367  C8   DG    12      26.394  41.788  43.972  1.00  0.00           C  
ATOM    368  N7   DG    12      25.706  40.658  43.830  1.00  0.00           N  
ATOM    369  C5   DG    12      26.223  39.872  44.825  1.00  0.00           C  
ATOM    370  C6   DG    12      26.013  38.427  45.088  1.00  0.00           C  
ATOM    371  O6   DG    12      25.341  37.550  44.563  1.00  0.00           O  
ATOM    372  N1   DG    12      26.918  37.971  46.099  1.00  0.00           N  
ATOM    373  C2   DG    12      27.718  38.774  46.824  1.00  0.00           C  
ATOM    374  N2   DG    12      28.357  38.215  47.767  1.00  0.00           N  
ATOM    375  N3   DG    12      27.859  40.123  46.617  1.00  0.00           N  
ATOM    376  C4   DG    12      27.189  40.560  45.563  1.00  0.00           C  
ATOM    377  C3'  DG    12      28.989  45.050  45.090  1.00  0.00           C  
ATOM    378  C2'  DG    12      28.631  43.700  44.538  1.00  0.00           C  
ATOM    379  O3'  DG    12      30.073  45.184  45.960  1.00  0.00           O  
ATOM    380  H5'  DG    12      25.706  46.224  45.817  1.00  0.00           H  
ATOM    381 H5''  DG    12      27.066  47.197  45.156  1.00  0.00           H  
ATOM    382  H4'  DG    12      27.861  45.784  46.899  1.00  0.00           H  
ATOM    383  H1'  DG    12      28.573  42.624  46.379  1.00  0.00           H  
ATOM    384  H8   DG    12      26.297  42.602  43.269  1.00  0.00           H  
ATOM    385  H1   DG    12      26.948  36.986  46.318  1.00  0.00           H  
ATOM    386  H21  DG    12      28.157  37.230  47.870  1.00  0.00           H  
ATOM    387  H22  DG    12      28.813  38.904  48.348  1.00  0.00           H  
ATOM    388  H3'  DG    12      29.126  45.723  44.244  1.00  0.00           H  
ATOM    389  H2'  DG    12      28.031  43.934  43.659  1.00  0.00           H  
ATOM    390 H2''  DG    12      29.547  43.193  44.233  1.00  0.00           H  
ATOM    391  P    DG    13      31.605  44.812  45.479  1.00  0.00           P  
ATOM    392  OP1  DG    13      32.506  45.422  46.467  1.00  0.00           O  
ATOM    393  OP2  DG    13      31.641  45.401  44.132  1.00  0.00           O1-
ATOM    394  O5'  DG    13      31.718  43.169  45.437  1.00  0.00           O  
ATOM    395  C5'  DG    13      31.814  42.356  46.568  1.00  0.00           C  
ATOM    396  C4'  DG    13      31.867  40.909  46.185  1.00  0.00           C  
ATOM    397  O4'  DG    13      30.844  40.390  45.333  1.00  0.00           O  
ATOM    398  C1'  DG    13      31.434  39.253  44.669  1.00  0.00           C  
ATOM    399  N9   DG    13      30.457  38.756  43.744  1.00  0.00           N  
ATOM    400  C8   DG    13      29.689  39.454  42.839  1.00  0.00           C  
ATOM    401  N7   DG    13      28.665  38.816  42.260  1.00  0.00           N  
ATOM    402  C5   DG    13      28.833  37.530  42.797  1.00  0.00           C  
ATOM    403  C6   DG    13      28.127  36.264  42.504  1.00  0.00           C  
ATOM    404  O6   DG    13      27.306  35.968  41.622  1.00  0.00           O  
ATOM    405  N1   DG    13      28.576  35.237  43.308  1.00  0.00           N  
ATOM    406  C2   DG    13      29.498  35.440  44.334  1.00  0.00           C  
ATOM    407  N2   DG    13      29.714  34.390  45.064  1.00  0.00           N  
ATOM    408  N3   DG    13      30.190  36.525  44.610  1.00  0.00           N  
ATOM    409  C4   DG    13      29.834  37.548  43.760  1.00  0.00           C  
ATOM    410  C3'  DG    13      33.197  40.681  45.446  1.00  0.00           C  
ATOM    411  C2'  DG    13      32.837  39.771  44.240  1.00  0.00           C  
ATOM    412  O3'  DG    13      34.016  40.129  46.474  1.00  0.00           O  
ATOM    413  H5'  DG    13      30.876  42.497  47.105  1.00  0.00           H  
ATOM    414 H5''  DG    13      32.622  42.693  47.217  1.00  0.00           H  
ATOM    415  H4'  DG    13      31.891  40.395  47.146  1.00  0.00           H  
ATOM    416  H1'  DG    13      31.674  38.435  45.349  1.00  0.00           H  
ATOM    417  H8   DG    13      29.859  40.519  42.799  1.00  0.00           H  
ATOM    418  H1   DG    13      28.127  34.336  43.240  1.00  0.00           H  
ATOM    419  H21  DG    13      29.382  33.500  44.722  1.00  0.00           H  
ATOM    420  H22  DG    13      30.355  34.406  45.845  1.00  0.00           H  
ATOM    421  H3'  DG    13      33.575  41.646  45.106  1.00  0.00           H  
ATOM    422  H2'  DG    13      32.766  40.253  43.266  1.00  0.00           H  
ATOM    423 H2''  DG    13      33.536  38.941  44.127  1.00  0.00           H  
ATOM    424  P    DA    14      35.491  39.766  46.294  1.00  0.00           P  
ATOM    425  OP1  DA    14      36.022  39.667  47.709  1.00  0.00           O  
ATOM    426  OP2  DA    14      36.156  40.615  45.328  1.00  0.00           O1-
ATOM    427  O5'  DA    14      35.375  38.352  45.643  1.00  0.00           O  
ATOM    428  C5'  DA    14      34.744  37.334  46.429  1.00  0.00           C  
ATOM    429  C4'  DA    14      34.366  36.037  45.646  1.00  0.00           C  
ATOM    430  O4'  DA    14      33.377  36.346  44.667  1.00  0.00           O  
ATOM    431  C1'  DA    14      33.397  35.293  43.769  1.00  0.00           C  
ATOM    432  N9   DA    14      32.678  35.450  42.484  1.00  0.00           N  
ATOM    433  C8   DA    14      32.494  36.592  41.800  1.00  0.00           C  
ATOM    434  N7   DA    14      31.512  36.503  40.886  1.00  0.00           N  
ATOM    435  C5   DA    14      31.124  35.166  40.984  1.00  0.00           C  
ATOM    436  C6   DA    14      30.115  34.348  40.384  1.00  0.00           C  
ATOM    437  N6   DA    14      29.186  34.703  39.512  1.00  0.00           N  
ATOM    438  N1   DA    14      29.909  33.091  40.737  1.00  0.00           N  
ATOM    439  C2   DA    14      30.657  32.617  41.726  1.00  0.00           C  
ATOM    440  N3   DA    14      31.614  33.192  42.440  1.00  0.00           N  
ATOM    441  C4   DA    14      31.739  34.479  42.047  1.00  0.00           C  
ATOM    442  C3'  DA    14      35.452  35.317  44.905  1.00  0.00           C  
ATOM    443  C2'  DA    14      34.948  35.050  43.569  1.00  0.00           C  
ATOM    444  O3'  DA    14      35.876  34.186  45.656  1.00  0.00           O  
ATOM    445  H5'  DA    14      33.790  37.662  46.841  1.00  0.00           H  
ATOM    446 H5''  DA    14      35.363  36.980  47.254  1.00  0.00           H  
ATOM    447  H4'  DA    14      33.903  35.304  46.306  1.00  0.00           H  
ATOM    448  H1'  DA    14      32.936  34.416  44.223  1.00  0.00           H  
ATOM    449  H8   DA    14      33.063  37.487  42.004  1.00  0.00           H  
ATOM    450  H61  DA    14      28.478  34.012  39.309  1.00  0.00           H  
ATOM    451  H62  DA    14      29.127  35.670  39.224  1.00  0.00           H  
ATOM    452  H2   DA    14      30.384  31.608  41.998  1.00  0.00           H  
ATOM    453  H3'  DA    14      36.309  35.988  44.863  1.00  0.00           H  
ATOM    454  H2'  DA    14      35.262  35.804  42.847  1.00  0.00           H  
ATOM    455 H2''  DA    14      35.123  34.048  43.179  1.00  0.00           H  
ATOM    456  P    DA    15      37.298  33.632  45.620  1.00  0.00           P  
ATOM    457  OP1  DA    15      37.546  32.856  46.862  1.00  0.00           O  
ATOM    458  OP2  DA    15      38.164  34.768  45.225  1.00  0.00           O1-
ATOM    459  O5'  DA    15      37.182  32.599  44.441  1.00  0.00           O  
ATOM    460  C5'  DA    15      36.518  31.353  44.600  1.00  0.00           C  
ATOM    461  C4'  DA    15      36.230  30.789  43.234  1.00  0.00           C  
ATOM    462  O4'  DA    15      35.238  31.477  42.558  1.00  0.00           O  
ATOM    463  C1'  DA    15      35.401  31.128  41.137  1.00  0.00           C  
ATOM    464  N9   DA    15      34.560  31.912  40.248  1.00  0.00           N  
ATOM    465  C8   DA    15      34.565  33.286  40.074  1.00  0.00           C  
ATOM    466  N7   DA    15      33.733  33.717  39.119  1.00  0.00           N  
ATOM    467  C5   DA    15      33.002  32.552  38.833  1.00  0.00           C  
ATOM    468  C6   DA    15      31.828  32.220  38.096  1.00  0.00           C  
ATOM    469  N6   DA    15      31.352  32.959  37.106  1.00  0.00           N  
ATOM    470  N1   DA    15      31.346  31.007  38.056  1.00  0.00           N  
ATOM    471  C2   DA    15      31.926  30.056  38.824  1.00  0.00           C  
ATOM    472  N3   DA    15      32.907  30.305  39.718  1.00  0.00           N  
ATOM    473  C4   DA    15      33.441  31.521  39.581  1.00  0.00           C  
ATOM    474  C3'  DA    15      37.396  30.677  42.253  1.00  0.00           C  
ATOM    475  C2'  DA    15      36.924  31.384  40.988  1.00  0.00           C  
ATOM    476  O3'  DA    15      37.803  29.375  41.995  1.00  0.00           O  
ATOM    477  H5'  DA    15      35.509  31.432  45.004  1.00  0.00           H  
ATOM    478 H5''  DA    15      37.111  30.622  45.151  1.00  0.00           H  
ATOM    479  H4'  DA    15      35.923  29.771  43.473  1.00  0.00           H  
ATOM    480  H1'  DA    15      35.168  30.065  41.078  1.00  0.00           H  
ATOM    481  H8   DA    15      35.241  33.970  40.566  1.00  0.00           H  
ATOM    482  H61  DA    15      30.775  32.413  36.482  1.00  0.00           H  
ATOM    483  H62  DA    15      31.873  33.778  36.828  1.00  0.00           H  
ATOM    484  H2   DA    15      31.460  29.082  38.797  1.00  0.00           H  
ATOM    485  H3'  DA    15      38.237  31.248  42.646  1.00  0.00           H  
ATOM    486  H2'  DA    15      36.994  32.470  41.048  1.00  0.00           H  
ATOM    487 H2''  DA    15      37.374  30.975  40.083  1.00  0.00           H  
ATOM    488  P    DG    16      39.350  29.019  41.576  1.00  0.00           P  
ATOM    489  OP1  DG    16      39.752  27.680  42.039  1.00  0.00           O  
ATOM    490  OP2  DG    16      40.215  30.124  41.922  1.00  0.00           O1-
ATOM    491  O5'  DG    16      39.338  28.929  39.952  1.00  0.00           O  
ATOM    492  C5'  DG    16      39.245  27.756  39.159  1.00  0.00           C  
ATOM    493  C4'  DG    16      37.907  27.015  39.213  1.00  0.00           C  
ATOM    494  O4'  DG    16      36.833  27.874  39.434  1.00  0.00           O  
ATOM    495  C1'  DG    16      35.684  27.420  38.694  1.00  0.00           C  
ATOM    496  N9   DG    16      35.064  28.524  37.871  1.00  0.00           N  
ATOM    497  C8   DG    16      35.638  29.765  37.723  1.00  0.00           C  
ATOM    498  N7   DG    16      35.170  30.480  36.779  1.00  0.00           N  
ATOM    499  C5   DG    16      34.174  29.693  36.213  1.00  0.00           C  
ATOM    500  C6   DG    16      33.292  29.873  35.078  1.00  0.00           C  
ATOM    501  O6   DG    16      33.128  30.789  34.280  1.00  0.00           O  
ATOM    502  N1   DG    16      32.614  28.786  34.702  1.00  0.00           N  
ATOM    503  C2   DG    16      32.649  27.611  35.309  1.00  0.00           C  
ATOM    504  N2   DG    16      31.998  26.571  34.821  1.00  0.00           N  
ATOM    505  N3   DG    16      33.349  27.404  36.405  1.00  0.00           N  
ATOM    506  C4   DG    16      34.134  28.455  36.843  1.00  0.00           C  
ATOM    507  C3'  DG    16      37.655  26.129  37.980  1.00  0.00           C  
ATOM    508  C2'  DG    16      36.111  26.245  37.827  1.00  0.00           C  
ATOM    509  O3'  DG    16      37.976  24.797  38.247  1.00  0.00           O  
ATOM    510  H5'  DG    16      39.999  27.059  39.527  1.00  0.00           H  
ATOM    511 H5''  DG    16      39.450  28.069  38.135  1.00  0.00           H  
ATOM    512  H4'  DG    16      37.906  26.412  40.120  1.00  0.00           H  
ATOM    513  H1'  DG    16      34.901  26.993  39.321  1.00  0.00           H  
ATOM    514  H8   DG    16      36.458  30.038  38.368  1.00  0.00           H  
ATOM    515  H1   DG    16      32.089  28.887  33.845  1.00  0.00           H  
ATOM    516  H21  DG    16      31.437  26.781  34.007  1.00  0.00           H  
ATOM    517  H22  DG    16      32.012  25.622  35.169  1.00  0.00           H  
ATOM    518  H3'  DG    16      38.227  26.498  37.128  1.00  0.00           H  
ATOM    519  H2'  DG    16      35.826  26.420  36.790  1.00  0.00           H  
ATOM    520 H2''  DG    16      35.664  25.377  38.310  1.00  0.00           H  
ATOM    521  P    DG    17      38.488  23.772  37.147  1.00  0.00           P  
ATOM    522  OP1  DG    17      38.572  22.477  37.870  1.00  0.00           O  
ATOM    523  OP2  DG    17      39.691  24.250  36.417  1.00  0.00           O1-
ATOM    524  O5'  DG    17      37.259  23.658  36.095  1.00  0.00           O  
ATOM    525  C5'  DG    17      36.081  23.001  36.295  1.00  0.00           C  
ATOM    526  C4'  DG    17      35.244  23.046  35.015  1.00  0.00           C  
ATOM    527  O4'  DG    17      34.773  24.356  34.856  1.00  0.00           O  
ATOM    528  C1'  DG    17      34.974  24.731  33.536  1.00  0.00           C  
ATOM    529  N9   DG    17      35.100  26.189  33.344  1.00  0.00           N  
ATOM    530  C8   DG    17      35.808  27.076  34.040  1.00  0.00           C  
ATOM    531  N7   DG    17      35.738  28.273  33.533  1.00  0.00           N  
ATOM    532  C5   DG    17      34.923  28.139  32.401  1.00  0.00           C  
ATOM    533  C6   DG    17      34.655  29.018  31.335  1.00  0.00           C  
ATOM    534  O6   DG    17      35.155  30.136  31.195  1.00  0.00           O  
ATOM    535  N1   DG    17      33.823  28.480  30.372  1.00  0.00           N  
ATOM    536  C2   DG    17      33.448  27.212  30.389  1.00  0.00           C  
ATOM    537  N2   DG    17      32.709  26.732  29.426  1.00  0.00           N  
ATOM    538  N3   DG    17      33.791  26.319  31.291  1.00  0.00           N  
ATOM    539  C4   DG    17      34.462  26.854  32.320  1.00  0.00           C  
ATOM    540  C3'  DG    17      35.942  22.533  33.796  1.00  0.00           C  
ATOM    541  C2'  DG    17      36.176  23.923  33.051  1.00  0.00           C  
ATOM    542  O3'  DG    17      35.145  21.619  33.062  1.00  0.00           O  
ATOM    543  H5'  DG    17      35.557  23.466  37.130  1.00  0.00           H  
ATOM    544 H5''  DG    17      36.299  21.952  36.496  1.00  0.00           H  
ATOM    545  H4'  DG    17      34.330  22.529  35.310  1.00  0.00           H  
ATOM    546  H1'  DG    17      34.106  24.269  33.063  1.00  0.00           H  
ATOM    547  H8   DG    17      36.413  26.810  34.894  1.00  0.00           H  
ATOM    548  H1   DG    17      33.787  28.919  29.463  1.00  0.00           H  
ATOM    549  H21  DG    17      32.349  27.385  28.745  1.00  0.00           H  
ATOM    550  H22  DG    17      32.450  25.756  29.475  1.00  0.00           H  
ATOM    551  H3'  DG    17      36.939  22.157  34.027  1.00  0.00           H  
ATOM    552  H2'  DG    17      37.063  24.313  33.549  1.00  0.00           H  
ATOM    553 H2''  DG    17      36.456  23.831  32.003  1.00  0.00           H  
ATOM    554  P    DG    18      35.708  20.916  31.823  1.00  0.00           P  
ATOM    555  OP1  DG    18      35.088  19.552  31.733  1.00  0.00           O  
ATOM    556  OP2  DG    18      37.170  20.929  31.825  1.00  0.00           O1-
ATOM    557  O5'  DG    18      35.204  21.855  30.660  1.00  0.00           O  
ATOM    558  C5'  DG    18      33.838  21.890  30.273  1.00  0.00           C  
ATOM    559  C4'  DG    18      33.671  22.499  28.915  1.00  0.00           C  
ATOM    560  O4'  DG    18      33.841  23.887  29.070  1.00  0.00           O  
ATOM    561  C1'  DG    18      34.572  24.310  27.944  1.00  0.00           C  
ATOM    562  N9   DG    18      35.374  25.571  28.220  1.00  0.00           N  
ATOM    563  C8   DG    18      36.250  25.969  29.250  1.00  0.00           C  
ATOM    564  N7   DG    18      36.772  27.154  29.012  1.00  0.00           N  
ATOM    565  C5   DG    18      36.152  27.638  27.832  1.00  0.00           C  
ATOM    566  C6   DG    18      36.293  28.822  27.094  1.00  0.00           C  
ATOM    567  O6   DG    18      37.041  29.799  27.246  1.00  0.00           O  
ATOM    568  N1   DG    18      35.322  28.991  26.066  1.00  0.00           N  
ATOM    569  C2   DG    18      34.627  27.933  25.601  1.00  0.00           C  
ATOM    570  N2   DG    18      33.978  28.204  24.466  1.00  0.00           N  
ATOM    571  N3   DG    18      34.541  26.728  26.156  1.00  0.00           N  
ATOM    572  C4   DG    18      35.294  26.634  27.316  1.00  0.00           C  
ATOM    573  C3'  DG    18      34.683  21.955  27.887  1.00  0.00           C  
ATOM    574  C2'  DG    18      35.518  23.207  27.636  1.00  0.00           C  
ATOM    575  O3'  DG    18      33.890  21.668  26.744  1.00  0.00           O  
ATOM    576  H5'  DG    18      33.266  22.501  30.971  1.00  0.00           H  
ATOM    577 H5''  DG    18      33.383  20.904  30.191  1.00  0.00           H  
ATOM    578  H4'  DG    18      32.633  22.395  28.599  1.00  0.00           H  
ATOM    579  H1'  DG    18      33.936  24.427  27.067  1.00  0.00           H  
ATOM    580  H8   DG    18      36.415  25.337  30.110  1.00  0.00           H  
ATOM    581  H1   DG    18      35.473  29.824  25.515  1.00  0.00           H  
ATOM    582  H21  DG    18      34.007  29.165  24.154  1.00  0.00           H  
ATOM    583  H22  DG    18      33.382  27.564  23.961  1.00  0.00           H  
ATOM    584  H3'  DG    18      35.226  21.087  28.259  1.00  0.00           H  
ATOM    585  H2'  DG    18      36.350  23.302  28.334  1.00  0.00           H  
ATOM    586 H2''  DG    18      35.841  23.305  26.600  1.00  0.00           H  
ATOM    587  P    DG    19      34.390  20.801  25.448  1.00  0.00           P  
ATOM    588  OP1  DG    19      33.504  19.655  25.384  1.00  0.00           O  
ATOM    589  OP2  DG    19      35.821  20.569  25.509  1.00  0.00           O1-
ATOM    590  O5'  DG    19      34.078  21.656  24.106  1.00  0.00           O  
ATOM    591  C5'  DG    19      34.129  23.049  24.105  1.00  0.00           C  
ATOM    592  C4'  DG    19      34.294  23.594  22.686  1.00  0.00           C  
ATOM    593  O4'  DG    19      34.639  25.001  22.850  1.00  0.00           O  
ATOM    594  C1'  DG    19      35.960  25.281  22.393  1.00  0.00           C  
ATOM    595  N9   DG    19      36.583  26.301  23.294  1.00  0.00           N  
ATOM    596  C8   DG    19      37.370  26.143  24.440  1.00  0.00           C  
ATOM    597  N7   DG    19      38.069  27.234  24.691  1.00  0.00           N  
ATOM    598  C5   DG    19      37.752  28.157  23.705  1.00  0.00           C  
ATOM    599  C6   DG    19      38.191  29.451  23.490  1.00  0.00           C  
ATOM    600  O6   DG    19      39.107  30.020  24.067  1.00  0.00           O  
ATOM    601  N1   DG    19      37.589  30.093  22.416  1.00  0.00           N  
ATOM    602  C2   DG    19      36.530  29.537  21.791  1.00  0.00           C  
ATOM    603  N2   DG    19      36.305  30.007  20.597  1.00  0.00           N  
ATOM    604  N3   DG    19      36.107  28.277  21.948  1.00  0.00           N  
ATOM    605  C4   DG    19      36.777  27.617  22.942  1.00  0.00           C  
ATOM    606  C3'  DG    19      35.524  23.088  21.818  1.00  0.00           C  
ATOM    607  C2'  DG    19      36.705  24.009  22.320  1.00  0.00           C  
ATOM    608  O3'  DG    19      35.302  23.242  20.378  1.00  0.00           O  
ATOM    609  H5'  DG    19      34.917  23.330  24.804  1.00  0.00           H  
ATOM    610 H5''  DG    19      33.209  23.489  24.489  1.00  0.00           H  
ATOM    611  H4'  DG    19      33.317  23.569  22.202  1.00  0.00           H  
ATOM    612  H1'  DG    19      36.026  25.770  21.421  1.00  0.00           H  
ATOM    613  H8   DG    19      37.396  25.301  25.116  1.00  0.00           H  
ATOM    614  H1   DG    19      37.836  31.021  22.100  1.00  0.00           H  
ATOM    615  H21  DG    19      36.702  30.904  20.357  1.00  0.00           H  
ATOM    616  H22  DG    19      35.747  29.454  19.963  1.00  0.00           H  
ATOM    617  H3'  DG    19      35.766  22.078  22.149  1.00  0.00           H  
ATOM    618  H2'  DG    19      37.067  23.700  23.302  1.00  0.00           H  
ATOM    619 H2''  DG    19      37.478  23.917  21.557  1.00  0.00           H  
TER     620       DG    19
HETATM  621  P   DG3    20      36.207  22.632  19.189  1.00  0.00           P  
HETATM  622  OP1 DG3    20      35.233  22.376  18.154  1.00  0.00           O  
HETATM  623  OP2 DG3    20      37.030  21.479  19.767  1.00  0.00           O  
HETATM  624  O5' DG3    20      37.193  23.823  18.783  1.00  0.00           O  
HETATM  625  C5' DG3    20      36.663  24.953  18.120  1.00  0.00           C  
HETATM  626  C4' DG3    20      37.519  26.231  18.313  1.00  0.00           C  
HETATM  627  O4' DG3    20      37.692  26.438  19.717  1.00  0.00           O  
HETATM  628  C1' DG3    20      38.872  27.273  19.787  1.00  0.00           C  
HETATM  629  N9  DG3    20      39.620  26.998  21.023  1.00  0.00           N  
HETATM  630  C8  DG3    20      39.728  25.882  21.809  1.00  0.00           C  
HETATM  631  N7  DG3    20      40.510  25.938  22.827  1.00  0.00           N  
HETATM  632  C5  DG3    20      40.906  27.268  22.790  1.00  0.00           C  
HETATM  633  C6  DG3    20      41.704  28.045  23.652  1.00  0.00           C  
HETATM  634  O6  DG3    20      42.208  27.766  24.735  1.00  0.00           O  
HETATM  635  N1  DG3    20      41.992  29.354  23.211  1.00  0.00           N  
HETATM  636  C2  DG3    20      41.440  29.900  22.109  1.00  0.00           C  
HETATM  637  N2  DG3    20      41.846  31.128  21.821  1.00  0.00           N  
HETATM  638  N3  DG3    20      40.670  29.176  21.315  1.00  0.00           N  
HETATM  639  C4  DG3    20      40.438  27.887  21.640  1.00  0.00           C  
HETATM  640  C3' DG3    20      38.898  26.026  17.659  1.00  0.00           C  
HETATM  641  C2' DG3    20      39.815  26.916  18.561  1.00  0.00           C  
HETATM  642  O3' DG3    20      39.003  26.579  16.387  1.00  0.00           O  
HETATM  643  H5' DG3    20      35.681  25.236  18.504  1.00  0.00           H  
HETATM  644 H5'' DG3    20      36.712  24.757  17.050  1.00  0.00           H  
HETATM  645  H4' DG3    20      37.045  27.080  17.819  1.00  0.00           H  
HETATM  646  H1' DG3    20      38.544  28.305  19.657  1.00  0.00           H  
HETATM  647  H8  DG3    20      39.249  24.947  21.559  1.00  0.00           H  
HETATM  648  H1  DG3    20      42.513  29.900  23.883  1.00  0.00           H  
HETATM  649  H21 DG3    20      42.425  31.596  22.505  1.00  0.00           H  
HETATM  650  H22 DG3    20      41.578  31.582  20.960  1.00  0.00           H  
HETATM  651  H3' DG3    20      39.226  24.986  17.657  1.00  0.00           H  
HETATM  652  H2' DG3    20      40.695  26.333  18.834  1.00  0.00           H  
HETATM  653 H2'' DG3    20      40.161  27.812  18.046  1.00  0.00           H  
HETATM  654 HO3' DG3    20      38.659  25.995  15.707  1.00  0.00           H  
HETATM  655  N1' CPI    21      47.704  21.563  22.784  1.00  0.00           N  
HETATM  656  C2' CPI    21      48.159  21.915  24.184  1.00  0.00           C  
HETATM  657  C3' CPI    21      48.083  23.447  24.374  1.00  0.00           C  
HETATM  658  N4' CPI    21      46.758  23.984  24.432  1.00  0.00           N  
HETATM  659  C5' CPI    21      46.040  23.992  25.721  1.00  0.00           C  
HETATM  660  C'  CPI    21      45.301  22.637  26.064  1.00  0.00           C  
HETATM  661  O1' CPI    21      44.963  21.852  25.161  1.00  0.00           O  
HETATM  662  C7' CPI    21      46.210  24.429  23.270  1.00  0.00           C  
HETATM  663  O7' CPI    21      46.868  24.439  22.201  1.00  0.00           O  
HETATM  664  C8' CPI    21      44.736  24.904  23.254  1.00  0.00           C  
HETATM  665  N1  CPI    21      44.476  26.138  22.440  1.00  0.00           N  
HETATM  666  C2  CPI    21      45.132  27.302  22.927  1.00  0.00           C  
HETATM  667  O2  CPI    21      45.802  27.405  23.985  1.00  0.00           O  
HETATM  668  N3  CPI    21      45.099  28.356  22.124  1.00  0.00           N  
HETATM  669  C4  CPI    21      44.413  28.380  21.011  1.00  0.00           C  
HETATM  670  N4  CPI    21      44.510  29.440  20.214  1.00  0.00           N  
HETATM  671  C5  CPI    21      43.678  27.197  20.530  1.00  0.00           C  
HETATM  672  C6  CPI    21      43.881  26.083  21.189  1.00  0.00           C  
HETATM  673 H1'1 CPI    21      48.148  21.864  21.929  1.00  0.00           H  
HETATM  674 H2'1 CPI    21      49.164  21.504  24.275  1.00  0.00           H  
HETATM  675 H2'2 CPI    21      47.559  21.347  24.896  1.00  0.00           H  
HETATM  676 H3'1 CPI    21      48.782  23.893  23.665  1.00  0.00           H  
HETATM  677 H3'2 CPI    21      48.427  23.570  25.400  1.00  0.00           H  
HETATM  678 H5'1 CPI    21      46.761  24.208  26.511  1.00  0.00           H  
HETATM  679 H5'2 CPI    21      45.272  24.757  25.837  1.00  0.00           H  
HETATM  680 H8'1 CPI    21      44.353  25.246  24.215  1.00  0.00           H  
HETATM  681 H8'2 CPI    21      44.199  24.011  22.934  1.00  0.00           H  
HETATM  682  H3  CPI    21      45.641  29.139  22.462  1.00  0.00           H  
HETATM  683  H41 CPI    21      44.062  29.414  19.310  1.00  0.00           H  
HETATM  684  H5  CPI    21      43.032  27.255  19.668  1.00  0.00           H  
HETATM  685  H6  CPI    21      43.407  25.173  20.850  1.00  0.00           H  
HETATM  686  N1' CPP    22      44.924  22.409  27.320  1.00  0.00           N  
HETATM  687  C2' CPP    22      44.199  21.300  27.923  1.00  0.00           C  
HETATM  688  C3' CPP    22      42.664  21.640  27.882  1.00  0.00           C  
HETATM  689  N4' CPP    22      42.447  22.761  28.812  1.00  0.00           N  
HETATM  690  C5' CPP    22      42.072  22.364  30.224  1.00  0.00           C  
HETATM  691  C'  CPP    22      43.199  22.706  31.207  1.00  0.00           C  
HETATM  692  O1' CPP    22      44.380  22.437  30.928  1.00  0.00           O  
HETATM  693  C7' CPP    22      42.441  24.053  28.358  1.00  0.00           C  
HETATM  694  O7' CPP    22      42.905  24.438  27.261  1.00  0.00           O  
HETATM  695  C8' CPP    22      41.872  25.157  29.234  1.00  0.00           C  
HETATM  696  N1  CPP    22      41.357  26.303  28.518  1.00  0.00           N  
HETATM  697  C2  CPP    22      40.368  26.182  27.502  1.00  0.00           C  
HETATM  698  O2  CPP    22      39.766  25.120  27.381  1.00  0.00           O  
HETATM  699  N3  CPP    22      40.049  27.272  26.811  1.00  0.00           N  
HETATM  700  C4  CPP    22      40.516  28.417  27.227  1.00  0.00           C  
HETATM  701  N4  CPP    22      40.104  29.481  26.669  1.00  0.00           N  
HETATM  702  C5  CPP    22      41.518  28.620  28.233  1.00  0.00           C  
HETATM  703  C6  CPP    22      41.962  27.501  28.826  1.00  0.00           C  
HETATM  704 H1'1 CPP    22      45.300  23.057  27.998  1.00  0.00           H  
HETATM  705 H2'2 CPP    22      44.482  21.230  28.974  1.00  0.00           H  
HETATM  706 H2'1 CPP    22      44.323  20.325  27.451  1.00  0.00           H  
HETATM  707 H3'1 CPP    22      42.107  20.800  28.298  1.00  0.00           H  
HETATM  708 H3'2 CPP    22      42.264  21.881  26.895  1.00  0.00           H  
HETATM  709 H5'1 CPP    22      41.117  22.828  30.469  1.00  0.00           H  
HETATM  710 H5'2 CPP    22      41.901  21.301  30.383  1.00  0.00           H  
HETATM  711 H8'1 CPP    22      42.668  25.561  29.859  1.00  0.00           H  
HETATM  712 H8'2 CPP    22      41.106  24.726  29.879  1.00  0.00           H  
HETATM  713  H3  CPP    22      39.292  27.160  26.151  1.00  0.00           H  
HETATM  714  H42 CPP    22      40.477  30.381  26.939  1.00  0.00           H  
HETATM  715  H41 CPP    22      39.371  29.415  25.977  1.00  0.00           H  
HETATM  716  H5  CPP    22      42.020  29.546  28.475  1.00  0.00           H  
HETATM  717  H6  CPP    22      42.851  27.588  29.434  1.00  0.00           H  
HETATM  718  N1' CPI    23      42.825  23.416  32.322  1.00  0.00           N  
HETATM  719  C2' CPI    23      43.716  23.783  33.369  1.00  0.00           C  
HETATM  720  C3' CPI    23      43.801  25.313  33.277  1.00  0.00           C  
HETATM  721  N4' CPI    23      42.682  26.021  33.850  1.00  0.00           N  
HETATM  722  C5' CPI    23      42.416  25.830  35.251  1.00  0.00           C  
HETATM  723  C'  CPI    23      42.977  26.951  36.179  1.00  0.00           C  
HETATM  724  O1' CPI    23      44.188  27.308  36.038  1.00  0.00           O  
HETATM  725  C7' CPI    23      41.805  26.633  33.057  1.00  0.00           C  
HETATM  726  O7' CPI    23      41.935  26.692  31.807  1.00  0.00           O  
HETATM  727  C8' CPI    23      40.595  27.338  33.723  1.00  0.00           C  
HETATM  728  N1  CPI    23      39.782  28.341  32.915  1.00  0.00           N  
HETATM  729  C2  CPI    23      38.681  27.886  32.132  1.00  0.00           C  
HETATM  730  O2  CPI    23      38.278  26.680  32.108  1.00  0.00           O  
HETATM  731  N3  CPI    23      38.170  28.687  31.195  1.00  0.00           N  
HETATM  732  C4  CPI    23      38.756  29.843  30.946  1.00  0.00           C  
HETATM  733  N4  CPI    23      38.222  30.505  29.941  1.00  0.00           N  
HETATM  734  C5  CPI    23      39.821  30.457  31.723  1.00  0.00           C  
HETATM  735  C6  CPI    23      40.298  29.613  32.730  1.00  0.00           C  
HETATM  736 H1'1 CPI    23      41.828  23.468  32.481  1.00  0.00           H  
HETATM  737 H2'1 CPI    23      44.705  23.359  33.191  1.00  0.00           H  
HETATM  738 H2'2 CPI    23      43.424  23.346  34.324  1.00  0.00           H  
HETATM  739 H3'1 CPI    23      44.035  25.626  32.258  1.00  0.00           H  
HETATM  740 H3'2 CPI    23      44.729  25.547  33.801  1.00  0.00           H  
HETATM  741 H5'1 CPI    23      41.343  25.681  35.374  1.00  0.00           H  
HETATM  742 H5'2 CPI    23      42.999  24.971  35.582  1.00  0.00           H  
HETATM  743 H8'1 CPI    23      40.875  27.834  34.653  1.00  0.00           H  
HETATM  744 H8'2 CPI    23      39.895  26.556  34.013  1.00  0.00           H  
HETATM  745  H3  CPI    23      37.446  28.360  30.571  1.00  0.00           H  
HETATM  746  H41 CPI    23      37.513  30.013  29.418  1.00  0.00           H  
HETATM  747  H5  CPI    23      40.241  31.424  31.492  1.00  0.00           H  
HETATM  748  H6  CPI    23      41.132  30.000  33.297  1.00  0.00           H  
HETATM  749  N1' CPP    24      42.212  27.359  37.179  1.00  0.00           N  
HETATM  750  C2' CPP    24      42.769  28.219  38.246  1.00  0.00           C  
HETATM  751  C3' CPP    24      43.017  29.664  37.742  1.00  0.00           C  
HETATM  752  N4' CPP    24      41.776  30.470  37.900  1.00  0.00           N  
HETATM  753  C5' CPP    24      41.776  31.333  39.113  1.00  0.00           C  
HETATM  754  C'  CPP    24      42.333  32.708  38.871  1.00  0.00           C  
HETATM  755  O1' CPP    24      42.974  32.884  37.829  1.00  0.00           O  
HETATM  756  C7' CPP    24      40.846  30.396  36.938  1.00  0.00           C  
HETATM  757  O7' CPP    24      41.040  29.842  35.847  1.00  0.00           O  
HETATM  758  C8' CPP    24      39.557  31.117  37.179  1.00  0.00           C  
HETATM  759  N1  CPP    24      38.928  31.331  35.850  1.00  0.00           N  
HETATM  760  C2  CPP    24      38.049  30.365  35.287  1.00  0.00           C  
HETATM  761  O2  CPP    24      37.991  29.176  35.622  1.00  0.00           O  
HETATM  762  N3  CPP    24      37.387  30.649  34.163  1.00  0.00           N  
HETATM  763  C4  CPP    24      37.415  31.821  33.610  1.00  0.00           C  
HETATM  764  N4  CPP    24      36.736  32.092  32.540  1.00  0.00           N  
HETATM  765  C5  CPP    24      38.243  32.833  34.190  1.00  0.00           C  
HETATM  766  C6  CPP    24      39.081  32.531  35.255  1.00  0.00           C  
HETATM  767 H1'1 CPP    24      41.238  27.097  37.115  1.00  0.00           H  
HETATM  768 H2'2 CPP    24      43.774  27.910  38.531  1.00  0.00           H  
HETATM  769 H2'1 CPP    24      42.158  28.272  39.146  1.00  0.00           H  
HETATM  770 H3'1 CPP    24      43.264  29.727  36.683  1.00  0.00           H  
HETATM  771 H3'2 CPP    24      43.814  30.105  38.340  1.00  0.00           H  
HETATM  772 H5'1 CPP    24      40.755  31.325  39.497  1.00  0.00           H  
HETATM  773 H5'2 CPP    24      42.362  30.851  39.894  1.00  0.00           H  
HETATM  774 H8'1 CPP    24      39.687  32.138  37.540  1.00  0.00           H  
HETATM  775 H8'2 CPP    24      38.855  30.622  37.850  1.00  0.00           H  
HETATM  776  H3  CPP    24      36.931  29.822  33.805  1.00  0.00           H  
HETATM  777  H42 CPP    24      36.823  33.036  32.189  1.00  0.00           H  
HETATM  778  H41 CPP    24      36.064  31.509  32.062  1.00  0.00           H  
HETATM  779  H5  CPP    24      38.302  33.845  33.818  1.00  0.00           H  
HETATM  780  H6  CPP    24      39.808  33.213  35.669  1.00  0.00           H  
HETATM  781  N1' CPI    25      41.977  33.680  39.679  1.00  0.00           N  
HETATM  782  C2' CPI    25      42.394  35.082  39.506  1.00  0.00           C  
HETATM  783  C3' CPI    25      41.614  35.745  38.500  1.00  0.00           C  
HETATM  784  N4' CPI    25      40.189  36.040  38.797  1.00  0.00           N  
HETATM  785  C5' CPI    25      39.868  36.997  39.886  1.00  0.00           C  
HETATM  786  C'  CPI    25      39.614  38.422  39.432  1.00  0.00           C  
HETATM  787  O1' CPI    25      40.201  38.776  38.464  1.00  0.00           O  
HETATM  788  C7' CPI    25      39.215  35.514  37.958  1.00  0.00           C  
HETATM  789  O7' CPI    25      39.466  34.923  36.934  1.00  0.00           O  
HETATM  790  C8' CPI    25      37.804  35.778  38.273  1.00  0.00           C  
HETATM  791  N1  CPI    25      36.844  35.231  37.237  1.00  0.00           N  
HETATM  792  C2  CPI    25      36.486  33.904  37.264  1.00  0.00           C  
HETATM  793  O2  CPI    25      36.999  33.148  38.029  1.00  0.00           O  
HETATM  794  N3  CPI    25      35.630  33.368  36.353  1.00  0.00           N  
HETATM  795  C4  CPI    25      35.100  34.067  35.413  1.00  0.00           C  
HETATM  796  N4  CPI    25      34.410  33.429  34.446  1.00  0.00           N  
HETATM  797  C5  CPI    25      35.489  35.403  35.270  1.00  0.00           C  
HETATM  798  C6  CPI    25      36.349  35.950  36.194  1.00  0.00           C  
HETATM  799 H1'1 CPI    25      41.303  33.458  40.396  1.00  0.00           H  
HETATM  800 H2'1 CPI    25      43.472  35.101  39.342  1.00  0.00           H  
HETATM  801 H2'2 CPI    25      42.310  35.536  40.494  1.00  0.00           H  
HETATM  802 H3'1 CPI    25      41.735  35.130  37.607  1.00  0.00           H  
HETATM  803 H3'2 CPI    25      42.130  36.664  38.223  1.00  0.00           H  
HETATM  804 H5'1 CPI    25      39.039  36.569  40.450  1.00  0.00           H  
HETATM  805 H5'2 CPI    25      40.701  36.988  40.588  1.00  0.00           H  
HETATM  806 H8'1 CPI    25      37.527  36.814  38.470  1.00  0.00           H  
HETATM  807 H8'2 CPI    25      37.578  35.337  39.244  1.00  0.00           H  
HETATM  808  H3  CPI    25      35.485  32.372  36.422  1.00  0.00           H  
HETATM  809  H41 CPI    25      34.184  32.448  34.535  1.00  0.00           H  
HETATM  810  H5  CPI    25      35.153  36.075  34.493  1.00  0.00           H  
HETATM  811  H6  CPI    25      36.550  37.001  36.043  1.00  0.00           H  
HETATM  812  N1' TPN    26      38.855  39.245  40.202  1.00  0.00           N1+
HETATM  813  C2' TPN    26      38.890  40.767  40.127  1.00  0.00           C  
HETATM  814  C3' TPN    26      38.289  41.351  38.863  1.00  0.00           C  
HETATM  815  N4' TPN    26      36.794  41.302  38.995  1.00  0.00           N  
HETATM  816  C5' TPN    26      36.206  42.509  39.624  1.00  0.00           C  
HETATM  817  C'  TPN    26      35.538  43.504  38.624  1.00  0.00           C  
HETATM  818  O1' TPN    26      36.032  43.537  37.441  1.00  0.00           O  
HETATM  819  C7' TPN    26      36.117  40.323  38.388  1.00  0.00           C  
HETATM  820  O7' TPN    26      36.577  39.576  37.553  1.00  0.00           O  
HETATM  821  C8' TPN    26      34.635  40.133  38.721  1.00  0.00           C  
HETATM  822  N1  TPN    26      33.948  38.964  38.120  1.00  0.00           N  
HETATM  823  C2  TPN    26      34.134  37.687  38.728  1.00  0.00           C  
HETATM  824  O2  TPN    26      34.797  37.488  39.762  1.00  0.00           O  
HETATM  825  N3  TPN    26      33.454  36.641  38.135  1.00  0.00           N  
HETATM  826  C4  TPN    26      32.719  36.672  37.021  1.00  0.00           C  
HETATM  827  O4  TPN    26      32.315  35.577  36.556  1.00  0.00           O  
HETATM  828  C5  TPN    26      32.500  38.017  36.506  1.00  0.00           C  
HETATM  829  C6  TPN    26      33.164  39.095  37.031  1.00  0.00           C  
HETATM  830  C7  TPN    26      31.624  38.260  35.292  1.00  0.00           C  
HETATM  831 H1'1 TPN    26      38.408  38.792  40.988  1.00  0.00           H  
HETATM  832 H2'1 TPN    26      39.926  41.100  40.199  1.00  0.00           H  
HETATM  833 H2'2 TPN    26      38.381  41.244  40.964  1.00  0.00           H  
HETATM  834 H3'1 TPN    26      38.550  40.879  37.916  1.00  0.00           H  
HETATM  835 H3'2 TPN    26      38.604  42.393  38.832  1.00  0.00           H  
HETATM  836 H5'1 TPN    26      35.378  42.205  40.264  1.00  0.00           H  
HETATM  837 H5'2 TPN    26      36.873  43.142  40.209  1.00  0.00           H  
HETATM  838 H8'1 TPN    26      34.167  41.043  38.345  1.00  0.00           H  
HETATM  839 H8'2 TPN    26      34.495  40.152  39.802  1.00  0.00           H  
HETATM  840  H3  TPN    26      33.430  35.776  38.658  1.00  0.00           H  
HETATM  841  H6  TPN    26      33.022  40.104  36.671  1.00  0.00           H  
HETATM  842  H71 TPN    26      30.671  37.743  35.409  1.00  0.00           H  
HETATM  843  H72 TPN    26      31.405  39.312  35.108  1.00  0.00           H  
HETATM  844  H73 TPN    26      32.108  37.826  34.416  1.00  0.00           H  
HETATM  845  N1' TPN    27      34.606  44.331  39.107  1.00  0.00           N1+
HETATM  846  C2' TPN    27      33.943  45.397  38.371  1.00  0.00           C  
HETATM  847  C3' TPN    27      32.787  44.862  37.518  1.00  0.00           C  
HETATM  848  N4' TPN    27      31.570  44.284  38.262  1.00  0.00           N  
HETATM  849  C5' TPN    27      30.744  45.314  38.874  1.00  0.00           C  
HETATM  850  C'  TPN    27      29.772  45.951  37.896  1.00  0.00           C  
HETATM  851  O1' TPN    27      30.217  46.201  36.784  1.00  0.00           O  
HETATM  852  C7' TPN    27      31.246  42.980  38.216  1.00  0.00           C  
HETATM  853  O7' TPN    27      31.913  42.145  37.572  1.00  0.00           O  
HETATM  854  C8' TPN    27      30.123  42.492  39.063  1.00  0.00           C  
HETATM  855  N1  TPN    27      29.782  41.045  38.827  1.00  0.00           N  
HETATM  856  C2  TPN    27      30.528  40.041  39.438  1.00  0.00           C  
HETATM  857  O2  TPN    27      31.249  40.325  40.393  1.00  0.00           O  
HETATM  858  N3  TPN    27      30.244  38.750  39.156  1.00  0.00           N  
HETATM  859  C4  TPN    27      29.334  38.308  38.266  1.00  0.00           C  
HETATM  860  O4  TPN    27      29.042  37.100  38.253  1.00  0.00           O  
HETATM  861  C5  TPN    27      28.745  39.387  37.446  1.00  0.00           C  
HETATM  862  C6  TPN    27      28.900  40.747  37.741  1.00  0.00           C  
HETATM  863  C7  TPN    27      27.812  39.120  36.353  1.00  0.00           C  
HETATM  864 H1'1 TPN    27      34.244  44.061  40.011  1.00  0.00           H  
HETATM  865 H2'1 TPN    27      34.677  45.938  37.775  1.00  0.00           H  
HETATM  866 H2'2 TPN    27      33.701  45.999  39.247  1.00  0.00           H  
HETATM  867 H3'1 TPN    27      33.289  44.161  36.852  1.00  0.00           H  
HETATM  868 H3'2 TPN    27      32.340  45.686  36.964  1.00  0.00           H  
HETATM  869 H5'1 TPN    27      30.157  44.909  39.698  1.00  0.00           H  
HETATM  870 H5'2 TPN    27      31.308  46.145  39.302  1.00  0.00           H  
HETATM  871 H8'1 TPN    27      29.197  43.051  38.922  1.00  0.00           H  
HETATM  872 H8'2 TPN    27      30.419  42.615  40.103  1.00  0.00           H  
HETATM  873  H3  TPN    27      30.675  38.056  39.751  1.00  0.00           H  
HETATM  874  H6  TPN    27      28.562  41.523  37.070  1.00  0.00           H  
HETATM  875  H71 TPN    27      26.980  38.568  36.789  1.00  0.00           H  
HETATM  876  H72 TPN    27      27.431  40.066  35.967  1.00  0.00           H  
HETATM  877  H73 TPN    27      28.316  38.432  35.675  1.00  0.00           H  
HETATM  878  N1' CPI    28      28.533  46.257  38.186  1.00  0.00           N  
HETATM  879  C2' CPI    28      27.695  47.022  37.323  1.00  0.00           C  
HETATM  880  C3' CPI    28      26.667  46.071  36.634  1.00  0.00           C  
HETATM  881  N4' CPI    28      25.792  45.391  37.620  1.00  0.00           N  
HETATM  882  C5' CPI    28      24.651  46.126  38.205  1.00  0.00           C  
HETATM  883  C'  CPI    28      23.374  46.174  37.309  1.00  0.00           C  
HETATM  884  O1' CPI    28      23.503  46.234  36.105  1.00  0.00           O  
HETATM  885  C7' CPI    28      26.184  44.176  38.057  1.00  0.00           C  
HETATM  886  O7' CPI    28      27.142  43.629  37.549  1.00  0.00           O  
HETATM  887  C8' CPI    28      25.386  43.527  39.217  1.00  0.00           C  
HETATM  888  N1  CPI    28      25.705  42.082  39.290  1.00  0.00           N  
HETATM  889  C2  CPI    28      26.652  41.659  40.311  1.00  0.00           C  
HETATM  890  O2  CPI    28      27.289  42.477  41.036  1.00  0.00           O  
HETATM  891  N3  CPI    28      26.632  40.327  40.574  1.00  0.00           N  
HETATM  892  C4  CPI    28      25.999  39.470  39.803  1.00  0.00           C  
HETATM  893  N4  CPI    28      26.088  38.149  39.971  1.00  0.00           N  
HETATM  894  C5  CPI    28      25.263  39.881  38.689  1.00  0.00           C  
HETATM  895  C6  CPI    28      25.143  41.178  38.438  1.00  0.00           C  
HETATM  896 H1'1 CPI    28      28.146  45.881  39.040  1.00  0.00           H  
HETATM  897 H2'1 CPI    28      28.222  47.723  36.676  1.00  0.00           H  
HETATM  898 H2'2 CPI    28      27.043  47.580  37.995  1.00  0.00           H  
HETATM  899 H3'1 CPI    28      27.125  45.310  36.002  1.00  0.00           H  
HETATM  900 H3'2 CPI    28      26.041  46.668  35.971  1.00  0.00           H  
HETATM  901 H5'1 CPI    28      24.394  45.778  39.204  1.00  0.00           H  
HETATM  902 H5'2 CPI    28      25.078  47.117  38.352  1.00  0.00           H  
HETATM  903 H8'1 CPI    28      24.299  43.600  39.218  1.00  0.00           H  
HETATM  904 H8'2 CPI    28      25.693  43.933  40.180  1.00  0.00           H  
HETATM  905  H3  CPI    28      27.206  40.002  41.338  1.00  0.00           H  
HETATM  906  H41 CPI    28      26.707  37.883  40.723  1.00  0.00           H  
HETATM  907  H5  CPI    28      24.935  39.177  37.940  1.00  0.00           H  
HETATM  908  H6  CPI    28      24.676  41.494  37.517  1.00  0.00           H  
HETATM  909  N1' CPP    29      22.214  46.239  37.919  1.00  0.00           N  
HETATM  910  C2' CPP    29      20.883  46.097  37.396  1.00  0.00           C  
HETATM  911  C3' CPP    29      20.417  44.624  37.282  1.00  0.00           C  
HETATM  912  N4' CPP    29      20.306  43.919  38.635  1.00  0.00           N  
HETATM  913  C5' CPP    29      19.052  44.247  39.291  1.00  0.00           C  
HETATM  914  C'  CPP    29      17.775  43.651  38.732  1.00  0.00           C  
HETATM  915  O1' CPP    29      17.814  42.727  37.868  1.00  0.00           O  
HETATM  916  C7' CPP    29      21.205  43.029  39.063  1.00  0.00           C  
HETATM  917  O7' CPP    29      22.217  42.714  38.395  1.00  0.00           O  
HETATM  918  C8' CPP    29      20.834  42.218  40.289  1.00  0.00           C  
HETATM  919  N1  CPP    29      21.844  41.172  40.634  1.00  0.00           N  
HETATM  920  C2  CPP    29      22.944  41.375  41.389  1.00  0.00           C  
HETATM  921  O2  CPP    29      23.384  42.450  41.679  1.00  0.00           O  
HETATM  922  N3  CPP    29      23.589  40.352  41.936  1.00  0.00           N  
HETATM  923  C4  CPP    29      23.228  39.130  41.654  1.00  0.00           C  
HETATM  924  N4  CPP    29      23.781  38.116  42.181  1.00  0.00           N  
HETATM  925  C5  CPP    29      22.192  38.904  40.724  1.00  0.00           C  
HETATM  926  C6  CPP    29      21.550  39.952  40.201  1.00  0.00           C  
HETATM  927 H1'1 CPP    29      22.313  46.263  38.924  1.00  0.00           H  
HETATM  928 H2'2 CPP    29      20.810  46.530  36.398  1.00  0.00           H  
HETATM  929 H2'1 CPP    29      20.149  46.470  38.110  1.00  0.00           H  
HETATM  930 H3'1 CPP    29      21.096  44.153  36.571  1.00  0.00           H  
HETATM  931 H3'2 CPP    29      19.409  44.724  36.882  1.00  0.00           H  
HETATM  932 H5'1 CPP    29      19.096  44.065  40.365  1.00  0.00           H  
HETATM  933 H5'2 CPP    29      18.827  45.313  39.314  1.00  0.00           H  
HETATM  934 H8'1 CPP    29      19.833  41.836  40.092  1.00  0.00           H  
HETATM  935 H8'2 CPP    29      20.903  42.935  41.107  1.00  0.00           H  
HETATM  936  H3  CPP    29      24.368  40.604  42.529  1.00  0.00           H  
HETATM  937  H42 CPP    29      23.665  37.192  41.791  1.00  0.00           H  
HETATM  938  H41 CPP    29      24.262  38.149  43.070  1.00  0.00           H  
HETATM  939  H5  CPP    29      21.854  37.925  40.420  1.00  0.00           H  
HETATM  940  H6  CPP    29      20.681  39.853  39.566  1.00  0.00           H  
HETATM  941  N1' TPN    30      16.597  44.028  39.355  1.00  0.00           N1+
HETATM  942  C2' TPN    30      15.230  43.511  39.060  1.00  0.00           C  
HETATM  943  C3' TPN    30      14.858  42.187  39.688  1.00  0.00           C  
HETATM  944  N4' TPN    30      14.608  42.329  41.117  1.00  0.00           N  
HETATM  945  C5' TPN    30      13.254  42.707  41.483  1.00  0.00           C  
HETATM  946  C'  TPN    30      12.471  41.550  42.206  1.00  0.00           C  
HETATM  947  O1' TPN    30      12.917  40.370  42.237  1.00  0.00           O  
HETATM  948  C7' TPN    30      15.652  42.170  41.958  1.00  0.00           C  
HETATM  949  O7' TPN    30      16.770  41.782  41.625  1.00  0.00           O  
HETATM  950  C8' TPN    30      15.540  42.703  43.358  1.00  0.00           C  
HETATM  951  N1  TPN    30      16.565  42.295  44.274  1.00  0.00           N  
HETATM  952  C2  TPN    30      17.419  43.278  44.877  1.00  0.00           C  
HETATM  953  O2  TPN    30      17.412  44.453  44.514  1.00  0.00           O  
HETATM  954  N3  TPN    30      18.282  42.910  45.866  1.00  0.00           N  
HETATM  955  C4  TPN    30      18.328  41.582  46.272  1.00  0.00           C  
HETATM  956  O4  TPN    30      19.056  41.419  47.265  1.00  0.00           O  
HETATM  957  C5  TPN    30      17.442  40.628  45.691  1.00  0.00           C  
HETATM  958  C6  TPN    30      16.646  40.960  44.667  1.00  0.00           C  
HETATM  959  C7  TPN    30      17.325  39.200  46.300  1.00  0.00           C  
HETATM  960 H1'1 TPN    30      16.756  44.708  40.085  1.00  0.00           H  
HETATM  961 H2'1 TPN    30      15.289  43.307  37.991  1.00  0.00           H  
HETATM  962 H2'2 TPN    30      14.482  44.264  39.308  1.00  0.00           H  
HETATM  963 H3'1 TPN    30      15.664  41.467  39.549  1.00  0.00           H  
HETATM  964 H3'2 TPN    30      14.008  41.746  39.167  1.00  0.00           H  
HETATM  965 H5'1 TPN    30      13.152  43.615  42.077  1.00  0.00           H  
HETATM  966 H5'2 TPN    30      12.603  42.924  40.636  1.00  0.00           H  
HETATM  967 H8'1 TPN    30      14.565  42.409  43.748  1.00  0.00           H  
HETATM  968 H8'2 TPN    30      15.450  43.778  43.194  1.00  0.00           H  
HETATM  969  H3  TPN    30      18.910  43.634  46.185  1.00  0.00           H  
HETATM  970  H6  TPN    30      15.810  40.308  44.455  1.00  0.00           H  
HETATM  971  H71 TPN    30      18.074  38.651  45.727  1.00  0.00           H  
HETATM  972  H72 TPN    30      17.730  39.240  47.310  1.00  0.00           H  
HETATM  973  H73 TPN    30      16.353  38.721  46.185  1.00  0.00           H  
HETATM  974  N   NHE    32       8.749  40.566  41.895  1.00  0.00           N  
HETATM  975  HN1 NHE    32       9.035  41.375  41.362  1.00  0.00           H  
HETATM  976  HN2 NHE    32       7.999  40.001  41.519  1.00  0.00           H  
CONECT   23   39   24
CONECT   24   23   40   41   25
CONECT   25   24   42   26   36
CONECT   26   25   27
CONECT   27   26   43   28   37
CONECT   28   27   29   34
CONECT   29   28   44   30
CONECT   30   29   45   31
CONECT   31   30   32   33
CONECT   32   31   46   47
CONECT   33   31   34
CONECT   34   28   33   35
CONECT   35   34
CONECT   36   25   48   37   38
CONECT   37   27   36   49   50
CONECT   38   36   51
CONECT   39   23
CONECT   40   24
CONECT   41   24
CONECT   42   25
CONECT   43   27
CONECT   44   29
CONECT   45   30
CONECT   46   32
CONECT   47   32
CONECT   48   36
CONECT   49   37
CONECT   50   37
CONECT   51   38   52   53   54
CONECT   51   52
CONECT   52   51
CONECT   52   51
CONECT   53   51
CONECT   54   51   55
CONECT   55   54   56   70   71
CONECT   56   55   57   67   72
CONECT   57   56   58
CONECT   58   57   59   68   73
CONECT   59   58   60   65
CONECT   60   59   61   74
CONECT   60   61
CONECT   61   60   62   75
CONECT   61   60
CONECT   62   61   63   64
CONECT   62   64
CONECT   63   62   76   77
CONECT   64   62   65
CONECT   64   62
CONECT   65   59   64   66
CONECT   65   66
CONECT   66   65
CONECT   66   65
CONECT   67   56   68   69   78
CONECT   68   58   67   79   80
CONECT   69   67   81
CONECT   70   55
CONECT   71   55
CONECT   72   56
CONECT   73   58
CONECT   74   60
CONECT   75   61
CONECT   76   63
CONECT   77   63
CONECT   78   67
CONECT   79   68
CONECT   80   68
CONECT   81   69   82   83   84
CONECT   81   82
CONECT   82   81
CONECT   82   81
CONECT   83   81
CONECT   84   81   85
CONECT   85   84   86  100  101
CONECT   86   85   87   97  102
CONECT   87   86   88
CONECT   88   87   89   98  103
CONECT   89   88   90   95
CONECT   90   89   91  104
CONECT   90   91
CONECT   91   90   92  105
CONECT   91   90
CONECT   92   91   93   94
CONECT   92   94
CONECT   93   92  106  107
CONECT   94   92   95
CONECT   94   92
CONECT   95   89   94   96
CONECT   95   96
CONECT   96   95
CONECT   96   95
CONECT   97   86   98   99  108
CONECT   98   88   97  109  110
CONECT   99   97  111
CONECT  100   85
CONECT  101   85
CONECT  102   86
CONECT  103   88
CONECT  104   90
CONECT  105   91
CONECT  106   93
CONECT  107   93
CONECT  108   97
CONECT  109   98
CONECT  110   98
CONECT  111   99  112  113  114
CONECT  111  112
CONECT  112  111
CONECT  112  111
CONECT  113  111
CONECT  114  111  115
CONECT  115  114  116  130  131
CONECT  116  115  117  127  132
CONECT  117  116  118
CONECT  118  117  119  128  133
CONECT  119  118  120  125
CONECT  120  119  121  134
CONECT  120  121
CONECT  121  120  122  135
CONECT  121  120
CONECT  122  121  123  124
CONECT  122  124
CONECT  123  122  136  137
CONECT  124  122  125
CONECT  124  122
CONECT  125  119  124  126
CONECT  125  126
CONECT  126  125
CONECT  126  125
CONECT  127  116  128  129  138
CONECT  128  118  127  139  140
CONECT  129  127  141
CONECT  130  115
CONECT  131  115
CONECT  132  116
CONECT  133  118
CONECT  134  120
CONECT  135  121
CONECT  136  123
CONECT  137  123
CONECT  138  127
CONECT  139  128
CONECT  140  128
CONECT  141  129  142  143  144
CONECT  141  142
CONECT  142  141
CONECT  142  141
CONECT  143  141
CONECT  144  141  145
CONECT  145  144  146  160  161
CONECT  146  145  147  157  162
CONECT  147  146  148
CONECT  148  147  149  158  163
CONECT  149  148  150  155
CONECT  150  149  151  164
CONECT  150  151
CONECT  151  150  152  165
CONECT  151  150
CONECT  152  151  153  154
CONECT  152  154
CONECT  153  152  166  167
CONECT  154  152  155
CONECT  154  152
CONECT  155  149  154  156
CONECT  155  156
CONECT  156  155
CONECT  156  155
CONECT  157  146  158  159  168
CONECT  158  148  157  169  170
CONECT  159  157  171
CONECT  160  145
CONECT  161  145
CONECT  162  146
CONECT  163  148
CONECT  164  150
CONECT  165  151
CONECT  166  153
CONECT  167  153
CONECT  168  157
CONECT  169  158
CONECT  170  158
CONECT  171  159  172  173  174
CONECT  171  172
CONECT  172  171
CONECT  172  171
CONECT  173  171
CONECT  174  171  175
CONECT  175  174  176  191  192
CONECT  176  175  177  188  193
CONECT  177  176  178
CONECT  178  177  179  189  194
CONECT  179  178  180  186
CONECT  180  179  181  195
CONECT  180  181
CONECT  181  180  182  183
CONECT  181  180
CONECT  182  181  196  197  198
CONECT  183  181  184  185
CONECT  183  184
CONECT  184  183
CONECT  184  183
CONECT  185  183  186  199
CONECT  186  179  185  187
CONECT  186  187
CONECT  187  186
CONECT  187  186
CONECT  188  176  189  190  200
CONECT  189  178  188  201  202
CONECT  190  188  203
CONECT  191  175
CONECT  192  175
CONECT  193  176
CONECT  194  178
CONECT  195  180
CONECT  196  182
CONECT  197  182
CONECT  198  182
CONECT  199  185
CONECT  200  188
CONECT  201  189
CONECT  202  189
CONECT  203  190  204  205  206
CONECT  203  204
CONECT  204  203
CONECT  204  203
CONECT  205  203
CONECT  206  203  207
CONECT  207  206  208  223  224
CONECT  208  207  209  220  225
CONECT  209  208  210
CONECT  210  209  211  221  226
CONECT  211  210  212  218
CONECT  212  211  213  227
CONECT  212  213
CONECT  213  212  214  215
CONECT  213  212
CONECT  214  213  228  229  230
CONECT  215  213  216  217
CONECT  215  216
CONECT  216  215
CONECT  216  215
CONECT  217  215  218  231
CONECT  218  211  217  219
CONECT  218  219
CONECT  219  218
CONECT  219  218
CONECT  220  208  221  222  232
CONECT  221  210  220  233  234
CONECT  222  220  235
CONECT  223  207
CONECT  224  207
CONECT  225  208
CONECT  226  210
CONECT  227  212
CONECT  228  214
CONECT  229  214
CONECT  230  214
CONECT  231  217
CONECT  232  220
CONECT  233  221
CONECT  234  221
CONECT  235  222  236  237  238
CONECT  235  236
CONECT  236  235
CONECT  236  235
CONECT  237  235
CONECT  238  235  239
CONECT  239  238  240  254  255
CONECT  240  239  241  251  256
CONECT  241  240  242
CONECT  242  241  243  252  257
CONECT  243  242  244  249
CONECT  244  243  245  258
CONECT  244  245
CONECT  245  244  246  259
CONECT  245  244
CONECT  246  245  247  248
CONECT  246  248
CONECT  247  246  260  261
CONECT  248  246  249
CONECT  248  246
CONECT  249  243  248  250
CONECT  249  250
CONECT  250  249
CONECT  250  249
CONECT  251  240  252  253  262
CONECT  252  242  251  263  264
CONECT  253  251  265
CONECT  254  239
CONECT  255  239
CONECT  256  240
CONECT  257  242
CONECT  258  244
CONECT  259  245
CONECT  260  247
CONECT  261  247
CONECT  262  251
CONECT  263  252
CONECT  264  252
CONECT  265  253  266  267  268
CONECT  265  266
CONECT  266  265
CONECT  266  265
CONECT  267  265
CONECT  268  265  269
CONECT  269  268  270  284  285
CONECT  270  269  271  281  286
CONECT  271  270  272
CONECT  272  271  273  282  287
CONECT  273  272  274  279
CONECT  274  273  275  288
CONECT  274  275
CONECT  275  274  276  289
CONECT  275  274
CONECT  276  275  277  278
CONECT  276  278
CONECT  277  276  290  291
CONECT  278  276  279
CONECT  278  276
CONECT  279  273  278  280
CONECT  279  280
CONECT  280  279
CONECT  280  279
CONECT  281  270  282  283  292
CONECT  282  272  281  293  294
CONECT  283  281  295
CONECT  284  269
CONECT  285  269
CONECT  286  270
CONECT  287  272
CONECT  288  274
CONECT  289  275
CONECT  290  277
CONECT  291  277
CONECT  292  281
CONECT  293  282
CONECT  294  282
CONECT  295  283  296  297  298
CONECT  296  295
CONECT  297  295
CONECT  298  295  299
CONECT  299  298  315  316  300
CONECT  300  299  317  301  312
CONECT  301  300  302
CONECT  302  301  318  303  313
CONECT  303  302  304  310
CONECT  304  303  319  305
CONECT  305  304  306  307
CONECT  306  305  320  321  322
CONECT  307  305  308  309
CONECT  308  307
CONECT  309  307  323  310
CONECT  310  303  309  311
CONECT  311  310
CONECT  312  300  324  313  314
CONECT  313  302  312  325  326
CONECT  314  312  327
CONECT  315  299
CONECT  316  299
CONECT  317  300
CONECT  318  302
CONECT  319  304
CONECT  320  306
CONECT  321  306
CONECT  322  306
CONECT  323  309
CONECT  324  312
CONECT  325  313
CONECT  326  313
CONECT  327  314
CONECT  328  346  329
CONECT  329  328  347  348  330
CONECT  330  329  349  331  343
CONECT  331  330  332
CONECT  332  331  350  333  344
CONECT  333  332  334  342
CONECT  334  333  351  335
CONECT  335  334  336
CONECT  336  335  337  342
CONECT  337  336  338  339
CONECT  338  337  352  353
CONECT  339  337  340
CONECT  340  339  354  341
CONECT  341  340  342
CONECT  342  333  336  341
CONECT  343  330  355  344  345
CONECT  344  332  343  356  357
CONECT  345  343  358
CONECT  346  328
CONECT  347  329
CONECT  348  329
CONECT  349  330
CONECT  350  332
CONECT  351  334
CONECT  352  338
CONECT  353  338
CONECT  354  340
CONECT  355  343
CONECT  356  344
CONECT  357  344
CONECT  358  345  359  360  361
CONECT  358  359
CONECT  359  358
CONECT  359  358
CONECT  360  358
CONECT  361  358  362
CONECT  362  361  363  380  381
CONECT  363  362  364  377  382
CONECT  364  363  365
CONECT  365  364  366  378  383
CONECT  366  365  367  376
CONECT  367  366  368  384
CONECT  367  368
CONECT  368  367  369
CONECT  368  367
CONECT  369  368  370  376
CONECT  369  376
CONECT  370  369  371  372
CONECT  370  371
CONECT  371  370
CONECT  371  370
CONECT  372  370  373  385
CONECT  373  372  374  375
CONECT  373  375
CONECT  374  373  386  387
CONECT  375  373  376
CONECT  375  373
CONECT  376  366  369  375
CONECT  376  369
CONECT  377  363  378  379  388
CONECT  378  365  377  389  390
CONECT  379  377  391
CONECT  380  362
CONECT  381  362
CONECT  382  363
CONECT  383  365
CONECT  384  367
CONECT  385  372
CONECT  386  374
CONECT  387  374
CONECT  388  377
CONECT  389  378
CONECT  390  378
CONECT  391  379  392  393  394
CONECT  391  392
CONECT  392  391
CONECT  392  391
CONECT  393  391
CONECT  394  391  395
CONECT  395  394  396  413  414
CONECT  396  395  397  410  415
CONECT  397  396  398
CONECT  398  397  399  411  416
CONECT  399  398  400  409
CONECT  400  399  401  417
CONECT  400  401
CONECT  401  400  402
CONECT  401  400
CONECT  402  401  403  409
CONECT  402  409
CONECT  403  402  404  405
CONECT  403  404
CONECT  404  403
CONECT  404  403
CONECT  405  403  406  418
CONECT  406  405  407  408
CONECT  406  408
CONECT  407  406  419  420
CONECT  408  406  409
CONECT  408  406
CONECT  409  399  402  408
CONECT  409  402
CONECT  410  396  411  412  421
CONECT  411  398  410  422  423
CONECT  412  410  424
CONECT  413  395
CONECT  414  395
CONECT  415  396
CONECT  416  398
CONECT  417  400
CONECT  418  405
CONECT  419  407
CONECT  420  407
CONECT  421  410
CONECT  422  411
CONECT  423  411
CONECT  424  412  425  426  427
CONECT  424  425
CONECT  425  424
CONECT  425  424
CONECT  426  424
CONECT  427  424  428
CONECT  428  427  429  445  446
CONECT  429  428  430  442  447
CONECT  430  429  431
CONECT  431  430  432  443  448
CONECT  432  431  433  441
CONECT  433  432  434  449
CONECT  433  434
CONECT  434  433  435
CONECT  434  433
CONECT  435  434  436  441
CONECT  435  441
CONECT  436  435  437  438
CONECT  436  438
CONECT  437  436  450  451
CONECT  438  436  439
CONECT  438  436
CONECT  439  438  440  452
CONECT  439  440
CONECT  440  439  441
CONECT  440  439
CONECT  441  432  435  440
CONECT  441  435
CONECT  442  429  443  444  453
CONECT  443  431  442  454  455
CONECT  444  442  456
CONECT  445  428
CONECT  446  428
CONECT  447  429
CONECT  448  431
CONECT  449  433
CONECT  450  437
CONECT  451  437
CONECT  452  439
CONECT  453  442
CONECT  454  443
CONECT  455  443
CONECT  456  444  457  458  459
CONECT  456  457
CONECT  457  456
CONECT  457  456
CONECT  458  456
CONECT  459  456  460
CONECT  460  459  461  477  478
CONECT  461  460  462  474  479
CONECT  462  461  463
CONECT  463  462  464  475  480
CONECT  464  463  465  473
CONECT  465  464  466  481
CONECT  465  466
CONECT  466  465  467
CONECT  466  465
CONECT  467  466  468  473
CONECT  467  473
CONECT  468  467  469  470
CONECT  468  470
CONECT  469  468  482  483
CONECT  470  468  471
CONECT  470  468
CONECT  471  470  472  484
CONECT  471  472
CONECT  472  471  473
CONECT  472  471
CONECT  473  464  467  472
CONECT  473  467
CONECT  474  461  475  476  485
CONECT  475  463  474  486  487
CONECT  476  474  488
CONECT  477  460
CONECT  478  460
CONECT  479  461
CONECT  480  463
CONECT  481  465
CONECT  482  469
CONECT  483  469
CONECT  484  471
CONECT  485  474
CONECT  486  475
CONECT  487  475
CONECT  488  476  489  490  491
CONECT  488  489
CONECT  489  488
CONECT  489  488
CONECT  490  488
CONECT  491  488  492
CONECT  492  491  493  510  511
CONECT  493  492  494  507  512
CONECT  494  493  495
CONECT  495  494  496  508  513
CONECT  496  495  497  506
CONECT  497  496  498  514
CONECT  497  498
CONECT  498  497  499
CONECT  498  497
CONECT  499  498  500  506
CONECT  499  506
CONECT  500  499  501  502
CONECT  500  501
CONECT  501  500
CONECT  501  500
CONECT  502  500  503  515
CONECT  503  502  504  505
CONECT  503  505
CONECT  504  503  516  517
CONECT  505  503  506
CONECT  505  503
CONECT  506  496  499  505
CONECT  506  499
CONECT  507  493  508  509  518
CONECT  508  495  507  519  520
CONECT  509  507  521
CONECT  510  492
CONECT  511  492
CONECT  512  493
CONECT  513  495
CONECT  514  497
CONECT  515  502
CONECT  516  504
CONECT  517  504
CONECT  518  507
CONECT  519  508
CONECT  520  508
CONECT  521  509  522  523  524
CONECT  521  522
CONECT  522  521
CONECT  522  521
CONECT  523  521
CONECT  524  521  525
CONECT  525  524  526  543  544
CONECT  526  525  527  540  545
CONECT  527  526  528
CONECT  528  527  529  541  546
CONECT  529  528  530  539
CONECT  530  529  531  547
CONECT  530  531
CONECT  531  530  532
CONECT  531  530
CONECT  532  531  533  539
CONECT  532  539
CONECT  533  532  534  535
CONECT  533  534
CONECT  534  533
CONECT  534  533
CONECT  535  533  536  548
CONECT  536  535  537  538
CONECT  536  538
CONECT  537  536  549  550
CONECT  538  536  539
CONECT  538  536
CONECT  539  529  532  538
CONECT  539  532
CONECT  540  526  541  542  551
CONECT  541  528  540  552  553
CONECT  542  540  554
CONECT  543  525
CONECT  544  525
CONECT  545  526
CONECT  546  528
CONECT  547  530
CONECT  548  535
CONECT  549  537
CONECT  550  537
CONECT  551  540
CONECT  552  541
CONECT  553  541
CONECT  554  542  555  556  557
CONECT  554  555
CONECT  555  554
CONECT  555  554
CONECT  556  554
CONECT  557  554  558
CONECT  558  557  559  576  577
CONECT  559  558  560  573  578
CONECT  560  559  561
CONECT  561  560  562  574  579
CONECT  562  561  563  572
CONECT  563  562  564  580
CONECT  563  564
CONECT  564  563  565
CONECT  564  563
CONECT  565  564  566  572
CONECT  565  572
CONECT  566  565  567  568
CONECT  566  567
CONECT  567  566
CONECT  567  566
CONECT  568  566  569  581
CONECT  569  568  570  571
CONECT  569  571
CONECT  570  569  582  583
CONECT  571  569  572
CONECT  571  569
CONECT  572  562  565  571
CONECT  572  565
CONECT  573  559  574  575  584
CONECT  574  561  573  585  586
CONECT  575  573  587
CONECT  576  558
CONECT  577  558
CONECT  578  559
CONECT  579  561
CONECT  580  563
CONECT  581  568
CONECT  582  570
CONECT  583  570
CONECT  584  573
CONECT  585  574
CONECT  586  574
CONECT  587  575  588  589  590
CONECT  587  588
CONECT  588  587
CONECT  588  587
CONECT  589  587
CONECT  590  587  591
CONECT  591  590  592  609  610
CONECT  592  591  593  606  611
CONECT  593  592  594
CONECT  594  593  595  607  612
CONECT  595  594  596  605
CONECT  596  595  597  613
CONECT  596  597
CONECT  597  596  598
CONECT  597  596
CONECT  598  597  599  605
CONECT  598  605
CONECT  599  598  600  601
CONECT  599  600
CONECT  600  599
CONECT  600  599
CONECT  601  599  602  614
CONECT  602  601  603  604
CONECT  602  604
CONECT  603  602  615  616
CONECT  604  602  605
CONECT  604  602
CONECT  605  595  598  604
CONECT  605  598
CONECT  606  592  607  608  617
CONECT  607  594  606  618  619
CONECT  608  606  621
CONECT  609  591
CONECT  610  591
CONECT  611  592
CONECT  612  594
CONECT  613  596
CONECT  614  601
CONECT  615  603
CONECT  616  603
CONECT  617  606
CONECT  618  607
CONECT  619  607
CONECT  621  608  622  623  624
CONECT  622  621
CONECT  623  621
CONECT  624  621  625
CONECT  625  624  626  643  644
CONECT  626  625  627  640  645
CONECT  627  626  628
CONECT  628  627  629  641  646
CONECT  629  628  630  639
CONECT  630  629  631  647
CONECT  630  631
CONECT  631  630  632
CONECT  631  630
CONECT  632  631  633  639
CONECT  632  639
CONECT  633  632  634  635
CONECT  633  634
CONECT  634  633
CONECT  634  633
CONECT  635  633  636  648
CONECT  636  635  637  638
CONECT  636  638
CONECT  637  636  649  650
CONECT  638  636  639
CONECT  638  636
CONECT  639  629  632  638
CONECT  639  632
CONECT  640  626  641  651  642
CONECT  641  628  640  652  653
CONECT  642  640  654
CONECT  643  625
CONECT  644  625
CONECT  645  626
CONECT  646  628
CONECT  647  630
CONECT  648  635
CONECT  649  637
CONECT  650  637
CONECT  651  640
CONECT  652  641
CONECT  653  641
CONECT  654  642
CONECT  655  673  656
CONECT  656  655  674  675  657
CONECT  657  656  676  677  658
CONECT  658  657  659  662
CONECT  659  658  678  679  660
CONECT  660  659  661  686
CONECT  661  660
CONECT  662  658  663  664
CONECT  663  662
CONECT  664  662  680  681  665
CONECT  665  664  666  672
CONECT  666  665  667  668
CONECT  667  666
CONECT  668  666  682  669
CONECT  669  668  670  671
CONECT  670  669  683
CONECT  671  669  684  672
CONECT  672  665  671  685
CONECT  673  655
CONECT  674  656
CONECT  675  656
CONECT  676  657
CONECT  677  657
CONECT  678  659
CONECT  679  659
CONECT  680  664
CONECT  681  664
CONECT  682  668
CONECT  683  670
CONECT  684  671
CONECT  685  672
CONECT  686  660  704  687
CONECT  687  686  705  706  688
CONECT  688  687  707  708  689
CONECT  689  688  690  693
CONECT  690  689  709  710  691
CONECT  691  690  692  718
CONECT  692  691
CONECT  693  689  694  695
CONECT  694  693
CONECT  695  693  711  712  696
CONECT  696  695  697  703
CONECT  697  696  698  699
CONECT  698  697
CONECT  699  697  713  700
CONECT  700  699  701  702
CONECT  701  700  714  715
CONECT  702  700  716  703
CONECT  703  696  702  717
CONECT  704  686
CONECT  705  687
CONECT  706  687
CONECT  707  688
CONECT  708  688
CONECT  709  690
CONECT  710  690
CONECT  711  695
CONECT  712  695
CONECT  713  699
CONECT  714  701
CONECT  715  701
CONECT  716  702
CONECT  717  703
CONECT  718  691  736  719
CONECT  719  718  737  738  720
CONECT  720  719  739  740  721
CONECT  721  720  722  725
CONECT  722  721  741  742  723
CONECT  723  722  724  749
CONECT  724  723
CONECT  725  721  726  727
CONECT  726  725
CONECT  727  725  743  744  728
CONECT  728  727  729  735
CONECT  729  728  730  731
CONECT  730  729
CONECT  731  729  745  732
CONECT  732  731  733  734
CONECT  733  732  746
CONECT  734  732  747  735
CONECT  735  728  734  748
CONECT  736  718
CONECT  737  719
CONECT  738  719
CONECT  739  720
CONECT  740  720
CONECT  741  722
CONECT  742  722
CONECT  743  727
CONECT  744  727
CONECT  745  731
CONECT  746  733
CONECT  747  734
CONECT  748  735
CONECT  749  723  767  750
CONECT  750  749  768  769  751
CONECT  751  750  770  771  752
CONECT  752  751  753  756
CONECT  753  752  772  773  754
CONECT  754  753  755  781
CONECT  755  754
CONECT  756  752  757  758
CONECT  757  756
CONECT  758  756  774  775  759
CONECT  759  758  760  766
CONECT  760  759  761  762
CONECT  761  760
CONECT  762  760  776  763
CONECT  763  762  764  765
CONECT  764  763  777  778
CONECT  765  763  779  766
CONECT  766  759  765  780
CONECT  767  749
CONECT  768  750
CONECT  769  750
CONECT  770  751
CONECT  771  751
CONECT  772  753
CONECT  773  753
CONECT  774  758
CONECT  775  758
CONECT  776  762
CONECT  777  764
CONECT  778  764
CONECT  779  765
CONECT  780  766
CONECT  781  754  799  782
CONECT  782  781  800  801  783
CONECT  783  782  802  803  784
CONECT  784  783  785  788
CONECT  785  784  804  805  786
CONECT  786  785  787  812
CONECT  787  786
CONECT  788  784  789  790
CONECT  789  788
CONECT  790  788  806  807  791
CONECT  791  790  792  798
CONECT  792  791  793  794
CONECT  793  792
CONECT  794  792  808  795
CONECT  795  794  796  797
CONECT  796  795  809
CONECT  797  795  810  798
CONECT  798  791  797  811
CONECT  799  781
CONECT  800  782
CONECT  801  782
CONECT  802  783
CONECT  803  783
CONECT  804  785
CONECT  805  785
CONECT  806  790
CONECT  807  790
CONECT  808  794
CONECT  809  796
CONECT  810  797
CONECT  811  798
CONECT  812  786  813  831
CONECT  813  812  814  832  833
CONECT  814  813  815  834  835
CONECT  815  814  816  819
CONECT  816  815  817  836  837
CONECT  817  816  818  845
CONECT  817  818
CONECT  818  817
CONECT  818  817
CONECT  819  815  820  821
CONECT  819  820
CONECT  820  819
CONECT  820  819
CONECT  821  819  822  838  839
CONECT  822  821  823  829
CONECT  823  822  824  825
CONECT  823  824
CONECT  824  823
CONECT  824  823
CONECT  825  823  826  840
CONECT  826  825  827  828
CONECT  826  827
CONECT  827  826
CONECT  827  826
CONECT  828  826  829  830
CONECT  828  829
CONECT  829  822  828  841
CONECT  829  828
CONECT  830  828  842  843  844
CONECT  831  812
CONECT  832  813
CONECT  833  813
CONECT  834  814
CONECT  835  814
CONECT  836  816
CONECT  837  816
CONECT  838  821
CONECT  839  821
CONECT  840  825
CONECT  841  829
CONECT  842  830
CONECT  843  830
CONECT  844  830
CONECT  845  817  846  864
CONECT  846  845  847  865  866
CONECT  847  846  848  867  868
CONECT  848  847  849  852
CONECT  849  848  850  869  870
CONECT  850  849  851  878
CONECT  850  851
CONECT  851  850
CONECT  851  850
CONECT  852  848  853  854
CONECT  852  853
CONECT  853  852
CONECT  853  852
CONECT  854  852  855  871  872
CONECT  855  854  856  862
CONECT  856  855  857  858
CONECT  856  857
CONECT  857  856
CONECT  857  856
CONECT  858  856  859  873
CONECT  859  858  860  861
CONECT  859  860
CONECT  860  859
CONECT  860  859
CONECT  861  859  862  863
CONECT  861  862
CONECT  862  855  861  874
CONECT  862  861
CONECT  863  861  875  876  877
CONECT  864  845
CONECT  865  846
CONECT  866  846
CONECT  867  847
CONECT  868  847
CONECT  869  849
CONECT  870  849
CONECT  871  854
CONECT  872  854
CONECT  873  858
CONECT  874  862
CONECT  875  863
CONECT  876  863
CONECT  877  863
CONECT  878  850  896  879
CONECT  879  878  897  898  880
CONECT  880  879  899  900  881
CONECT  881  880  882  885
CONECT  882  881  901  902  883
CONECT  883  882  884  909
CONECT  884  883
CONECT  885  881  886  887
CONECT  886  885
CONECT  887  885  903  904  888
CONECT  888  887  889  895
CONECT  889  888  890  891
CONECT  890  889
CONECT  891  889  905  892
CONECT  892  891  893  894
CONECT  893  892  906
CONECT  894  892  907  895
CONECT  895  888  894  908
CONECT  896  878
CONECT  897  879
CONECT  898  879
CONECT  899  880
CONECT  900  880
CONECT  901  882
CONECT  902  882
CONECT  903  887
CONECT  904  887
CONECT  905  891
CONECT  906  893
CONECT  907  894
CONECT  908  895
CONECT  909  883  927  910
CONECT  910  909  928  929  911
CONECT  911  910  930  931  912
CONECT  912  911  913  916
CONECT  913  912  932  933  914
CONECT  914  913  915  941
CONECT  915  914
CONECT  916  912  917  918
CONECT  917  916
CONECT  918  916  934  935  919
CONECT  919  918  920  926
CONECT  920  919  921  922
CONECT  921  920
CONECT  922  920  936  923
CONECT  923  922  924  925
CONECT  924  923  937  938
CONECT  925  923  939  926
CONECT  926  919  925  940
CONECT  927  909
CONECT  928  910
CONECT  929  910
CONECT  930  911
CONECT  931  911
CONECT  932  913
CONECT  933  913
CONECT  934  918
CONECT  935  918
CONECT  936  922
CONECT  937  924
CONECT  938  924
CONECT  939  925
CONECT  940  926
CONECT  941  914  942  960
CONECT  942  941  943  961  962
CONECT  943  942  944  963  964
CONECT  944  943  945  948
CONECT  945  944  946  965  966
CONECT  946    1  945  947
CONECT  946  947
CONECT  947  946
CONECT  947  946
CONECT  948  944  949  950
CONECT  948  949
CONECT  949  948
CONECT  949  948
CONECT  950  948  951  967  968
CONECT  951  950  952  958
CONECT  952  951  953  954
CONECT  952  953
CONECT  953  952
CONECT  953  952
CONECT  954  952  955  969
CONECT  955  954  956  957
CONECT  955  956
CONECT  956  955
CONECT  956  955
CONECT  957  955  958  959
CONECT  957  958
CONECT  958  951  957  970
CONECT  958  957
CONECT  959  957  971  972  973
CONECT  960  941
CONECT  961  942
CONECT  962  942
CONECT  963  943
CONECT  964  943
CONECT  965  945
CONECT  966  945
CONECT  967  950
CONECT  968  950
CONECT  969  954
CONECT  970  958
CONECT  971  959
CONECT  972  959
CONECT  973  959
CONECT  974    3  975  976
CONECT  975  974
CONECT  976  974
END   
