# Supplementary material for: Exploring the DNA2-PNA heterotriplex formation in targeting the Bcl-2 gene promoter: A structural insight by physico-chemical and microsecond-scale MD investigation
Source: Heliyon. 2024 Jan 22;10(3):e24599. doi: 10.1016/j.heliyon.2024.e24599 (PMC10839560; doi:10.1016/j.heliyon.2024.e24599)
Supplement: Multimedia component 4 [file mmc4.zip]

Archive with 1 entries (1 files):
- P4_aMD_min-a.pdb
