# Supplementary material for: Exploring the DNA2-PNA heterotriplex formation in targeting the Bcl-2 gene promoter: A structural insight by physico-chemical and microsecond-scale MD investigation
Source: Heliyon. 2024 Jan 22;10(3):e24599. doi: 10.1016/j.heliyon.2024.e24599 (PMC10839560; doi:10.1016/j.heliyon.2024.e24599)
Supplement: Multimedia component 4 [file mmc4.zip › P4_aMD_min-a.pdb]

ATOM      1  N   LYS    31      13.798  42.558  42.960  1.00  0.00           N  
ATOM      2  CA  LYS    31      12.549  43.288  43.355  1.00  0.00           C  
ATOM      3  C   LYS    31      11.257  42.563  43.031  1.00  0.00           C  
ATOM      4  O   LYS    31      10.242  43.080  42.533  1.00  0.00           O  
ATOM      5  CB  LYS    31      12.525  44.771  42.853  1.00  0.00           C  
ATOM      6  CG  LYS    31      13.508  45.751  43.510  1.00  0.00           C  
ATOM      7  CD  LYS    31      13.204  47.218  43.071  1.00  0.00           C  
ATOM      8  CE  LYS    31      14.026  48.149  43.889  1.00  0.00           C  
ATOM      9  NZ  LYS    31      13.693  49.528  43.550  1.00  0.00           N1+
ATOM     10  H   LYS    31      14.096  42.583  41.995  1.00  0.00           H  
ATOM     11  HA  LYS    31      12.558  43.408  44.439  1.00  0.00           H  
ATOM     12  HB2 LYS    31      12.784  44.714  41.795  1.00  0.00           H  
ATOM     13  HB3 LYS    31      11.619  45.292  43.162  1.00  0.00           H  
ATOM     14  HG2 LYS    31      13.416  45.804  44.595  1.00  0.00           H  
ATOM     15  HG3 LYS    31      14.565  45.521  43.368  1.00  0.00           H  
ATOM     16  HD2 LYS    31      13.405  47.402  42.015  1.00  0.00           H  
ATOM     17  HD3 LYS    31      12.145  47.448  43.190  1.00  0.00           H  
ATOM     18  HE2 LYS    31      13.914  47.962  44.957  1.00  0.00           H  
ATOM     19  HE3 LYS    31      15.087  47.979  43.710  1.00  0.00           H  
ATOM     20  HZ1 LYS    31      13.496  49.634  42.565  1.00  0.00           H  
ATOM     21  HZ2 LYS    31      12.899  49.834  44.093  1.00  0.00           H  
ATOM     22  HZ3 LYS    31      14.530  50.051  43.769  1.00  0.00           H  
HETATM   23  O5' DC5     1      43.224  40.871  19.954  1.00  0.00           O  
HETATM   24  C5' DC5     1      42.813  41.485  18.710  1.00  0.00           C  
HETATM   25  C4' DC5     1      41.784  40.664  17.878  1.00  0.00           C  
HETATM   26  O4' DC5     1      42.175  39.291  17.807  1.00  0.00           O  
HETATM   27  C1' DC5     1      41.192  38.393  18.399  1.00  0.00           C  
HETATM   28  N1  DC5     1      41.587  37.157  19.106  1.00  0.00           N  
HETATM   29  C6  DC5     1      42.318  37.338  20.240  1.00  0.00           C  
HETATM   30  C5  DC5     1      42.363  36.364  21.189  1.00  0.00           C  
HETATM   31  C4  DC5     1      41.826  35.138  20.827  1.00  0.00           C  
HETATM   32  N4  DC5     1      41.988  34.141  21.605  1.00  0.00           N  
HETATM   33  N3  DC5     1      41.122  34.886  19.760  1.00  0.00           N  
HETATM   34  C2  DC5     1      41.012  35.941  18.829  1.00  0.00           C  
HETATM   35  O2  DC5     1      40.430  35.801  17.786  1.00  0.00           O  
HETATM   36  C3' DC5     1      40.461  40.735  18.601  1.00  0.00           C  
HETATM   37  C2' DC5     1      40.393  39.359  19.243  1.00  0.00           C  
HETATM   38  O3' DC5     1      39.359  40.841  17.721  1.00  0.00           O  
HETATM   39 HO5' DC5     1      43.407  41.563  20.595  1.00  0.00           H  
HETATM   40  H5' DC5     1      43.664  41.556  18.032  1.00  0.00           H  
HETATM   41 H5'' DC5     1      42.455  42.503  18.867  1.00  0.00           H  
HETATM   42  H4' DC5     1      41.675  41.007  16.849  1.00  0.00           H  
HETATM   43  H1' DC5     1      40.420  38.072  17.700  1.00  0.00           H  
HETATM   44  H6  DC5     1      42.783  38.308  20.334  1.00  0.00           H  
HETATM   45  H5  DC5     1      42.925  36.390  22.110  1.00  0.00           H  
HETATM   46  H41 DC5     1      42.667  34.119  22.352  1.00  0.00           H  
HETATM   47  H42 DC5     1      41.355  33.380  21.400  1.00  0.00           H  
HETATM   48  H3' DC5     1      40.460  41.417  19.450  1.00  0.00           H  
HETATM   49  H2' DC5     1      40.681  39.319  20.293  1.00  0.00           H  
HETATM   50 H2'' DC5     1      39.390  38.939  19.151  1.00  0.00           H  
ATOM     51  P    DC     2      38.020  41.516  18.143  1.00  0.00           P  
ATOM     52  OP1  DC     2      37.271  42.247  17.052  1.00  0.00           O  
ATOM     53  OP2  DC     2      38.218  42.127  19.429  1.00  0.00           O1-
ATOM     54  O5'  DC     2      37.146  40.342  18.509  1.00  0.00           O  
ATOM     55  C5'  DC     2      36.782  39.376  17.530  1.00  0.00           C  
ATOM     56  C4'  DC     2      36.286  38.127  18.202  1.00  0.00           C  
ATOM     57  O4'  DC     2      37.248  37.300  18.884  1.00  0.00           O  
ATOM     58  C1'  DC     2      36.412  36.399  19.631  1.00  0.00           C  
ATOM     59  N1   DC     2      37.262  35.750  20.683  1.00  0.00           N  
ATOM     60  C6   DC     2      38.204  36.411  21.381  1.00  0.00           C  
ATOM     61  C5   DC     2      38.946  35.761  22.349  1.00  0.00           C  
ATOM     62  C4   DC     2      38.790  34.333  22.474  1.00  0.00           C  
ATOM     63  N4   DC     2      39.397  33.583  23.366  1.00  0.00           N  
ATOM     64  N3   DC     2      37.939  33.705  21.736  1.00  0.00           N  
ATOM     65  C2   DC     2      37.123  34.373  20.863  1.00  0.00           C  
ATOM     66  O2   DC     2      36.090  33.687  20.462  1.00  0.00           O  
ATOM     67  C3'  DC     2      35.122  38.435  19.144  1.00  0.00           C  
ATOM     68  C2'  DC     2      35.269  37.245  20.144  1.00  0.00           C  
ATOM     69  O3'  DC     2      33.881  38.292  18.458  1.00  0.00           O  
ATOM     70  H5'  DC     2      37.639  39.129  16.904  1.00  0.00           H  
ATOM     71 H5''  DC     2      35.987  39.731  16.875  1.00  0.00           H  
ATOM     72  H4'  DC     2      35.899  37.602  17.328  1.00  0.00           H  
ATOM     73  H1'  DC     2      35.953  35.604  19.044  1.00  0.00           H  
ATOM     74  H6   DC     2      38.279  37.479  21.237  1.00  0.00           H  
ATOM     75  H5   DC     2      39.573  36.430  22.920  1.00  0.00           H  
ATOM     76  H41  DC     2      39.130  32.625  23.541  1.00  0.00           H  
ATOM     77  H42  DC     2      40.126  34.002  23.926  1.00  0.00           H  
ATOM     78  H3'  DC     2      35.103  39.387  19.674  1.00  0.00           H  
ATOM     79  H2'  DC     2      35.589  37.629  21.113  1.00  0.00           H  
ATOM     80 H2''  DC     2      34.431  36.555  20.239  1.00  0.00           H  
ATOM     81  P    DC     3      32.537  38.864  19.115  1.00  0.00           P  
ATOM     82  OP1  DC     3      31.547  38.818  17.997  1.00  0.00           O  
ATOM     83  OP2  DC     3      32.784  40.202  19.684  1.00  0.00           O1-
ATOM     84  O5'  DC     3      32.231  37.824  20.260  1.00  0.00           O  
ATOM     85  C5'  DC     3      31.780  36.514  19.974  1.00  0.00           C  
ATOM     86  C4'  DC     3      31.628  35.474  21.074  1.00  0.00           C  
ATOM     87  O4'  DC     3      32.891  34.784  21.290  1.00  0.00           O  
ATOM     88  C1'  DC     3      32.767  34.243  22.568  1.00  0.00           C  
ATOM     89  N1   DC     3      34.092  33.984  23.210  1.00  0.00           N  
ATOM     90  C6   DC     3      34.982  35.007  23.505  1.00  0.00           C  
ATOM     91  C5   DC     3      36.028  34.743  24.385  1.00  0.00           C  
ATOM     92  C4   DC     3      36.100  33.452  24.922  1.00  0.00           C  
ATOM     93  N4   DC     3      37.055  33.170  25.810  1.00  0.00           N  
ATOM     94  N3   DC     3      35.298  32.484  24.601  1.00  0.00           N  
ATOM     95  C2   DC     3      34.401  32.704  23.627  1.00  0.00           C  
ATOM     96  O2   DC     3      33.907  31.750  23.043  1.00  0.00           O  
ATOM     97  C3'  DC     3      31.138  36.129  22.346  1.00  0.00           C  
ATOM     98  C2'  DC     3      31.960  35.354  23.356  1.00  0.00           C  
ATOM     99  O3'  DC     3      29.696  35.978  22.453  1.00  0.00           O  
ATOM    100  H5'  DC     3      32.156  36.011  19.083  1.00  0.00           H  
ATOM    101 H5''  DC     3      30.723  36.653  19.744  1.00  0.00           H  
ATOM    102  H4'  DC     3      30.969  34.657  20.779  1.00  0.00           H  
ATOM    103  H1'  DC     3      32.190  33.321  22.505  1.00  0.00           H  
ATOM    104  H6   DC     3      34.940  35.923  22.936  1.00  0.00           H  
ATOM    105  H5   DC     3      36.751  35.525  24.562  1.00  0.00           H  
ATOM    106  H41  DC     3      37.627  33.945  26.116  1.00  0.00           H  
ATOM    107  H42  DC     3      37.309  32.220  26.037  1.00  0.00           H  
ATOM    108  H3'  DC     3      31.316  37.202  22.423  1.00  0.00           H  
ATOM    109  H2'  DC     3      32.458  36.258  23.706  1.00  0.00           H  
ATOM    110 H2''  DC     3      31.402  34.883  24.165  1.00  0.00           H  
ATOM    111  P    DC     4      28.985  36.247  23.916  1.00  0.00           P  
ATOM    112  OP1  DC     4      27.541  36.437  23.756  1.00  0.00           O  
ATOM    113  OP2  DC     4      29.785  37.293  24.624  1.00  0.00           O1-
ATOM    114  O5'  DC     4      29.176  34.807  24.588  1.00  0.00           O  
ATOM    115  C5'  DC     4      28.783  33.661  23.803  1.00  0.00           C  
ATOM    116  C4'  DC     4      28.661  32.387  24.627  1.00  0.00           C  
ATOM    117  O4'  DC     4      29.973  31.893  24.905  1.00  0.00           O  
ATOM    118  C1'  DC     4      30.012  31.697  26.263  1.00  0.00           C  
ATOM    119  N1   DC     4      31.349  32.110  26.735  1.00  0.00           N  
ATOM    120  C6   DC     4      31.743  33.404  26.851  1.00  0.00           C  
ATOM    121  C5   DC     4      32.977  33.740  27.235  1.00  0.00           C  
ATOM    122  C4   DC     4      33.818  32.735  27.717  1.00  0.00           C  
ATOM    123  N4   DC     4      34.943  32.836  28.265  1.00  0.00           N  
ATOM    124  N3   DC     4      33.358  31.500  27.837  1.00  0.00           N  
ATOM    125  C2   DC     4      32.162  31.146  27.404  1.00  0.00           C  
ATOM    126  O2   DC     4      31.755  30.011  27.618  1.00  0.00           O  
ATOM    127  C3'  DC     4      27.738  32.435  25.807  1.00  0.00           C  
ATOM    128  C2'  DC     4      28.839  32.492  26.944  1.00  0.00           C  
ATOM    129  O3'  DC     4      26.888  31.333  25.876  1.00  0.00           O  
ATOM    130  H5'  DC     4      29.538  33.424  23.054  1.00  0.00           H  
ATOM    131 H5''  DC     4      27.798  33.629  23.338  1.00  0.00           H  
ATOM    132  H4'  DC     4      28.184  31.708  23.920  1.00  0.00           H  
ATOM    133  H1'  DC     4      29.926  30.611  26.275  1.00  0.00           H  
ATOM    134  H6   DC     4      31.083  34.085  26.335  1.00  0.00           H  
ATOM    135  H5   DC     4      33.434  34.713  27.138  1.00  0.00           H  
ATOM    136  H41  DC     4      35.453  33.606  27.857  1.00  0.00           H  
ATOM    137  H42  DC     4      35.398  31.976  28.538  1.00  0.00           H  
ATOM    138  H3'  DC     4      27.106  33.306  25.627  1.00  0.00           H  
ATOM    139  H2'  DC     4      29.058  33.535  27.174  1.00  0.00           H  
ATOM    140 H2''  DC     4      28.474  32.002  27.846  1.00  0.00           H  
ATOM    141  P    DC     5      25.787  31.285  27.010  1.00  0.00           P  
ATOM    142  OP1  DC     5      24.517  30.876  26.338  1.00  0.00           O  
ATOM    143  OP2  DC     5      25.739  32.550  27.762  1.00  0.00           O1-
ATOM    144  O5'  DC     5      26.372  30.137  28.030  1.00  0.00           O  
ATOM    145  C5'  DC     5      26.693  28.770  27.546  1.00  0.00           C  
ATOM    146  C4'  DC     5      27.417  27.987  28.686  1.00  0.00           C  
ATOM    147  O4'  DC     5      28.741  28.598  28.904  1.00  0.00           O  
ATOM    148  C1'  DC     5      28.972  28.471  30.222  1.00  0.00           C  
ATOM    149  N1   DC     5      29.901  29.502  30.678  1.00  0.00           N  
ATOM    150  C6   DC     5      29.871  30.703  30.108  1.00  0.00           C  
ATOM    151  C5   DC     5      30.689  31.676  30.498  1.00  0.00           C  
ATOM    152  C4   DC     5      31.522  31.358  31.545  1.00  0.00           C  
ATOM    153  N4   DC     5      32.446  32.213  31.893  1.00  0.00           N  
ATOM    154  N3   DC     5      31.672  30.163  32.070  1.00  0.00           N  
ATOM    155  C2   DC     5      30.763  29.246  31.760  1.00  0.00           C  
ATOM    156  O2   DC     5      30.757  28.264  32.512  1.00  0.00           O  
ATOM    157  C3'  DC     5      26.646  28.003  30.035  1.00  0.00           C  
ATOM    158  C2'  DC     5      27.680  28.578  31.000  1.00  0.00           C  
ATOM    159  O3'  DC     5      26.201  26.738  30.307  1.00  0.00           O  
ATOM    160  H5'  DC     5      27.300  28.748  26.642  1.00  0.00           H  
ATOM    161 H5''  DC     5      25.700  28.364  27.352  1.00  0.00           H  
ATOM    162  H4'  DC     5      27.610  26.978  28.322  1.00  0.00           H  
ATOM    163  H1'  DC     5      29.421  27.479  30.244  1.00  0.00           H  
ATOM    164  H6   DC     5      29.015  31.022  29.533  1.00  0.00           H  
ATOM    165  H5   DC     5      30.674  32.686  30.118  1.00  0.00           H  
ATOM    166  H41  DC     5      32.785  33.029  31.405  1.00  0.00           H  
ATOM    167  H42  DC     5      33.148  31.874  32.535  1.00  0.00           H  
ATOM    168  H3'  DC     5      25.869  28.763  29.959  1.00  0.00           H  
ATOM    169  H2'  DC     5      27.606  29.657  31.139  1.00  0.00           H  
ATOM    170 H2''  DC     5      27.717  28.021  31.936  1.00  0.00           H  
ATOM    171  P    DT     6      25.177  26.320  31.517  1.00  0.00           P  
ATOM    172  OP1  DT     6      24.476  25.060  31.096  1.00  0.00           O  
ATOM    173  OP2  DT     6      24.274  27.426  31.789  1.00  0.00           O1-
ATOM    174  O5'  DT     6      26.039  26.036  32.753  1.00  0.00           O  
ATOM    175  C5'  DT     6      26.971  24.941  32.749  1.00  0.00           C  
ATOM    176  C4'  DT     6      28.010  25.150  33.977  1.00  0.00           C  
ATOM    177  O4'  DT     6      28.462  26.458  33.885  1.00  0.00           O  
ATOM    178  C1'  DT     6      28.929  26.732  35.144  1.00  0.00           C  
ATOM    179  N1   DT     6      29.301  28.187  35.320  1.00  0.00           N  
ATOM    180  C6   DT     6      28.688  29.094  34.511  1.00  0.00           C  
ATOM    181  C5   DT     6      29.138  30.372  34.457  1.00  0.00           C  
ATOM    182  C7   DT     6      28.430  31.361  33.548  1.00  0.00           C  
ATOM    183  C4   DT     6      30.192  30.818  35.374  1.00  0.00           C  
ATOM    184  O4   DT     6      30.661  31.921  35.489  1.00  0.00           O  
ATOM    185  N3   DT     6      30.656  29.830  36.236  1.00  0.00           N  
ATOM    186  C2   DT     6      30.199  28.589  36.239  1.00  0.00           C  
ATOM    187  O2   DT     6      30.735  27.855  37.087  1.00  0.00           O  
ATOM    188  C3'  DT     6      27.269  25.066  35.302  1.00  0.00           C  
ATOM    189  C2'  DT     6      27.905  26.160  36.167  1.00  0.00           C  
ATOM    190  O3'  DT     6      27.594  23.712  35.743  1.00  0.00           O  
ATOM    191  H5'  DT     6      27.535  24.964  31.816  1.00  0.00           H  
ATOM    192 H5''  DT     6      26.476  23.990  32.950  1.00  0.00           H  
ATOM    193  H4'  DT     6      28.848  24.468  33.836  1.00  0.00           H  
ATOM    194  H1'  DT     6      29.849  26.173  35.314  1.00  0.00           H  
ATOM    195  H6   DT     6      27.974  28.700  33.804  1.00  0.00           H  
ATOM    196  H71  DT     6      27.644  30.869  32.977  1.00  0.00           H  
ATOM    197  H72  DT     6      28.084  32.169  34.191  1.00  0.00           H  
ATOM    198  H73  DT     6      29.116  31.890  32.886  1.00  0.00           H  
ATOM    199  H3   DT     6      31.362  30.043  36.925  1.00  0.00           H  
ATOM    200  H3'  DT     6      26.198  25.251  35.224  1.00  0.00           H  
ATOM    201  H2'  DT     6      27.104  26.843  36.449  1.00  0.00           H  
ATOM    202 H2''  DT     6      28.503  25.901  37.041  1.00  0.00           H  
ATOM    203  P    DT     7      26.590  23.025  36.781  1.00  0.00           P  
ATOM    204  OP1  DT     7      26.755  21.575  36.796  1.00  0.00           O  
ATOM    205  OP2  DT     7      25.300  23.536  36.305  1.00  0.00           O1-
ATOM    206  O5'  DT     7      26.868  23.565  38.245  1.00  0.00           O  
ATOM    207  C5'  DT     7      27.975  23.084  38.898  1.00  0.00           C  
ATOM    208  C4'  DT     7      28.571  23.901  40.006  1.00  0.00           C  
ATOM    209  O4'  DT     7      28.934  25.202  39.516  1.00  0.00           O  
ATOM    210  C1'  DT     7      28.828  26.035  40.658  1.00  0.00           C  
ATOM    211  N1   DT     7      28.579  27.405  40.218  1.00  0.00           N  
ATOM    212  C6   DT     7      27.718  27.706  39.226  1.00  0.00           C  
ATOM    213  C5   DT     7      27.630  28.937  38.676  1.00  0.00           C  
ATOM    214  C7   DT     7      26.635  29.254  37.567  1.00  0.00           C  
ATOM    215  C4   DT     7      28.584  30.002  39.070  1.00  0.00           C  
ATOM    216  O4   DT     7      28.645  31.135  38.586  1.00  0.00           O  
ATOM    217  N3   DT     7      29.326  29.673  40.153  1.00  0.00           N  
ATOM    218  C2   DT     7      29.430  28.441  40.739  1.00  0.00           C  
ATOM    219  O2   DT     7      30.166  28.286  41.760  1.00  0.00           O  
ATOM    220  C3'  DT     7      27.370  24.108  41.041  1.00  0.00           C  
ATOM    221  C2'  DT     7      27.833  25.472  41.634  1.00  0.00           C  
ATOM    222  O3'  DT     7      27.225  23.023  42.070  1.00  0.00           O  
ATOM    223  H5'  DT     7      28.861  22.920  38.284  1.00  0.00           H  
ATOM    224 H5''  DT     7      27.661  22.111  39.274  1.00  0.00           H  
ATOM    225  H4'  DT     7      29.384  23.395  40.524  1.00  0.00           H  
ATOM    226  H1'  DT     7      29.840  26.042  41.064  1.00  0.00           H  
ATOM    227  H6   DT     7      27.046  26.961  38.825  1.00  0.00           H  
ATOM    228  H71  DT     7      27.154  29.554  36.657  1.00  0.00           H  
ATOM    229  H72  DT     7      26.017  28.383  37.349  1.00  0.00           H  
ATOM    230  H73  DT     7      25.945  30.066  37.796  1.00  0.00           H  
ATOM    231  H3   DT     7      29.692  30.514  40.575  1.00  0.00           H  
ATOM    232  H3'  DT     7      26.382  24.338  40.642  1.00  0.00           H  
ATOM    233  H2'  DT     7      26.992  26.142  41.815  1.00  0.00           H  
ATOM    234 H2''  DT     7      28.336  25.273  42.580  1.00  0.00           H  
ATOM    235  P    DC     8      26.275  23.084  43.278  1.00  0.00           P  
ATOM    236  OP1  DC     8      26.819  21.972  44.119  1.00  0.00           O  
ATOM    237  OP2  DC     8      24.902  22.961  42.755  1.00  0.00           O1-
ATOM    238  O5'  DC     8      26.437  24.533  43.950  1.00  0.00           O  
ATOM    239  C5'  DC     8      27.319  24.769  45.011  1.00  0.00           C  
ATOM    240  C4'  DC     8      27.265  26.188  45.472  1.00  0.00           C  
ATOM    241  O4'  DC     8      27.646  27.148  44.496  1.00  0.00           O  
ATOM    242  C1'  DC     8      27.348  28.403  45.111  1.00  0.00           C  
ATOM    243  N1   DC     8      27.097  29.436  44.066  1.00  0.00           N  
ATOM    244  C6   DC     8      26.303  29.115  42.964  1.00  0.00           C  
ATOM    245  C5   DC     8      26.090  29.976  41.982  1.00  0.00           C  
ATOM    246  C4   DC     8      26.758  31.269  42.103  1.00  0.00           C  
ATOM    247  N4   DC     8      26.314  32.203  41.332  1.00  0.00           N  
ATOM    248  N3   DC     8      27.634  31.547  43.090  1.00  0.00           N  
ATOM    249  C2   DC     8      27.796  30.650  44.140  1.00  0.00           C  
ATOM    250  O2   DC     8      28.633  30.940  45.034  1.00  0.00           O  
ATOM    251  C3'  DC     8      25.864  26.666  45.939  1.00  0.00           C  
ATOM    252  C2'  DC     8      26.030  28.182  45.825  1.00  0.00           C  
ATOM    253  O3'  DC     8      25.635  26.272  47.278  1.00  0.00           O  
ATOM    254  H5'  DC     8      28.312  24.433  44.716  1.00  0.00           H  
ATOM    255 H5''  DC     8      26.933  24.195  45.854  1.00  0.00           H  
ATOM    256  H4'  DC     8      27.869  26.190  46.380  1.00  0.00           H  
ATOM    257  H1'  DC     8      28.121  28.793  45.772  1.00  0.00           H  
ATOM    258  H6   DC     8      25.943  28.097  42.988  1.00  0.00           H  
ATOM    259  H5   DC     8      25.356  29.656  41.257  1.00  0.00           H  
ATOM    260  H41  DC     8      25.596  31.915  40.682  1.00  0.00           H  
ATOM    261  H42  DC     8      26.792  33.091  41.402  1.00  0.00           H  
ATOM    262  H3'  DC     8      25.086  26.296  45.272  1.00  0.00           H  
ATOM    263  H2'  DC     8      25.145  28.520  45.287  1.00  0.00           H  
ATOM    264 H2''  DC     8      26.032  28.582  46.838  1.00  0.00           H  
ATOM    265  P    DC     9      24.215  26.483  47.997  1.00  0.00           P  
ATOM    266  OP1  DC     9      24.060  25.301  48.879  1.00  0.00           O  
ATOM    267  OP2  DC     9      23.154  26.702  46.998  1.00  0.00           O1-
ATOM    268  O5'  DC     9      24.318  27.757  48.994  1.00  0.00           O  
ATOM    269  C5'  DC     9      25.508  27.974  49.867  1.00  0.00           C  
ATOM    270  C4'  DC     9      25.775  29.508  50.000  1.00  0.00           C  
ATOM    271  O4'  DC     9      25.998  30.081  48.719  1.00  0.00           O  
ATOM    272  C1'  DC     9      25.602  31.409  48.812  1.00  0.00           C  
ATOM    273  N1   DC     9      25.353  31.949  47.450  1.00  0.00           N  
ATOM    274  C6   DC     9      24.463  31.259  46.699  1.00  0.00           C  
ATOM    275  C5   DC     9      24.169  31.700  45.477  1.00  0.00           C  
ATOM    276  C4   DC     9      24.766  32.943  45.156  1.00  0.00           C  
ATOM    277  N4   DC     9      24.366  33.680  44.128  1.00  0.00           N  
ATOM    278  N3   DC     9      25.634  33.618  45.827  1.00  0.00           N  
ATOM    279  C2   DC     9      26.045  33.073  47.041  1.00  0.00           C  
ATOM    280  O2   DC     9      27.005  33.518  47.641  1.00  0.00           O  
ATOM    281  C3'  DC     9      24.711  30.438  50.765  1.00  0.00           C  
ATOM    282  C2'  DC     9      24.375  31.440  49.653  1.00  0.00           C  
ATOM    283  O3'  DC     9      25.307  31.106  51.931  1.00  0.00           O  
ATOM    284  H5'  DC     9      26.362  27.428  49.466  1.00  0.00           H  
ATOM    285 H5''  DC     9      25.358  27.503  50.839  1.00  0.00           H  
ATOM    286  H4'  DC     9      26.666  29.562  50.625  1.00  0.00           H  
ATOM    287  H1'  DC     9      26.424  31.983  49.238  1.00  0.00           H  
ATOM    288  H6   DC     9      23.944  30.410  47.116  1.00  0.00           H  
ATOM    289  H5   DC     9      23.375  31.324  44.850  1.00  0.00           H  
ATOM    290  H41  DC     9      25.005  34.452  44.003  1.00  0.00           H  
ATOM    291  H42  DC     9      23.755  33.351  43.395  1.00  0.00           H  
ATOM    292  H3'  DC     9      23.781  29.883  50.886  1.00  0.00           H  
ATOM    293  H2'  DC     9      23.498  31.020  49.161  1.00  0.00           H  
ATOM    294 H2''  DC     9      24.168  32.436  50.042  1.00  0.00           H  
HETATM  295  P   DT3    10      24.573  32.061  52.964  1.00  0.00           P  
HETATM  296  OP1 DT3    10      25.523  32.174  54.087  1.00  0.00           O  
HETATM  297  OP2 DT3    10      23.195  31.622  53.227  1.00  0.00           O  
HETATM  298  O5' DT3    10      24.513  33.489  52.261  1.00  0.00           O  
HETATM  299  C5' DT3    10      25.326  34.584  52.625  1.00  0.00           C  
HETATM  300  C4' DT3    10      25.001  35.804  51.749  1.00  0.00           C  
HETATM  301  O4' DT3    10      24.958  35.386  50.359  1.00  0.00           O  
HETATM  302  C1' DT3    10      23.930  36.188  49.802  1.00  0.00           C  
HETATM  303  N1  DT3    10      23.221  35.641  48.573  1.00  0.00           N  
HETATM  304  C6  DT3    10      22.401  34.505  48.697  1.00  0.00           C  
HETATM  305  C5  DT3    10      21.753  34.017  47.646  1.00  0.00           C  
HETATM  306  C7  DT3    10      20.871  32.774  47.770  1.00  0.00           C  
HETATM  307  C4  DT3    10      21.902  34.653  46.304  1.00  0.00           C  
HETATM  308  O4  DT3    10      21.369  34.376  45.258  1.00  0.00           O  
HETATM  309  N3  DT3    10      22.807  35.722  46.230  1.00  0.00           N  
HETATM  310  C2  DT3    10      23.356  36.342  47.358  1.00  0.00           C  
HETATM  311  O2  DT3    10      23.856  37.531  47.353  1.00  0.00           O  
HETATM  312  C3' DT3    10      23.629  36.265  52.117  1.00  0.00           C  
HETATM  313  C2' DT3    10      22.877  36.532  50.894  1.00  0.00           C  
HETATM  314  O3' DT3    10      23.635  37.450  52.921  1.00  0.00           O  
HETATM  315  H5' DT3    10      26.381  34.330  52.524  1.00  0.00           H  
HETATM  316 H5'' DT3    10      25.199  34.853  53.673  1.00  0.00           H  
HETATM  317  H4' DT3    10      25.759  36.547  51.997  1.00  0.00           H  
HETATM  318  H1' DT3    10      24.452  37.116  49.569  1.00  0.00           H  
HETATM  319  H6  DT3    10      22.200  34.096  49.677  1.00  0.00           H  
HETATM  320  H71 DT3    10      19.845  33.097  47.599  1.00  0.00           H  
HETATM  321  H72 DT3    10      21.097  32.030  47.006  1.00  0.00           H  
HETATM  322  H73 DT3    10      20.898  32.205  48.699  1.00  0.00           H  
HETATM  323  H3  DT3    10      22.968  36.151  45.330  1.00  0.00           H  
HETATM  324  H3' DT3    10      23.200  35.483  52.743  1.00  0.00           H  
HETATM  325  H2' DT3    10      22.013  35.883  50.751  1.00  0.00           H  
HETATM  326 H2'' DT3    10      22.504  37.556  50.917  1.00  0.00           H  
HETATM  327 HO3' DT3    10      24.298  37.319  53.604  1.00  0.00           H  
HETATM  328  O5' DA5    11      24.331  43.067  42.912  1.00  0.00           O  
HETATM  329  C5' DA5    11      23.285  44.056  43.185  1.00  0.00           C  
HETATM  330  C4' DA5    11      22.323  43.546  44.286  1.00  0.00           C  
HETATM  331  O4' DA5    11      21.729  42.333  43.946  1.00  0.00           O  
HETATM  332  C1' DA5    11      21.377  41.555  45.057  1.00  0.00           C  
HETATM  333  N9  DA5    11      21.456  40.117  44.755  1.00  0.00           N  
HETATM  334  C8  DA5    11      22.429  39.183  45.126  1.00  0.00           C  
HETATM  335  N7  DA5    11      22.292  37.985  44.662  1.00  0.00           N  
HETATM  336  C5  DA5    11      21.187  38.151  43.811  1.00  0.00           C  
HETATM  337  C6  DA5    11      20.386  37.193  43.092  1.00  0.00           C  
HETATM  338  N6  DA5    11      20.688  35.929  43.028  1.00  0.00           N  
HETATM  339  N1  DA5    11      19.232  37.508  42.541  1.00  0.00           N  
HETATM  340  C2  DA5    11      18.930  38.821  42.642  1.00  0.00           C  
HETATM  341  N3  DA5    11      19.530  39.846  43.219  1.00  0.00           N  
HETATM  342  C4  DA5    11      20.634  39.403  43.955  1.00  0.00           C  
HETATM  343  C3' DA5    11      23.094  43.344  45.595  1.00  0.00           C  
HETATM  344  C2' DA5    11      22.434  42.033  46.068  1.00  0.00           C  
HETATM  345  O3' DA5    11      23.120  44.426  46.457  1.00  0.00           O  
HETATM  346 HO5' DA5    11      23.897  42.235  42.710  1.00  0.00           H  
HETATM  347  H5' DA5    11      22.653  44.391  42.362  1.00  0.00           H  
HETATM  348 H5'' DA5    11      23.780  44.951  43.562  1.00  0.00           H  
HETATM  349  H4' DA5    11      21.545  44.289  44.458  1.00  0.00           H  
HETATM  350  H1' DA5    11      20.375  41.936  45.254  1.00  0.00           H  
HETATM  351  H8  DA5    11      23.305  39.464  45.692  1.00  0.00           H  
HETATM  352  H61 DA5    11      20.119  35.295  42.486  1.00  0.00           H  
HETATM  353  H62 DA5    11      21.433  35.447  43.509  1.00  0.00           H  
HETATM  354  H2  DA5    11      17.886  38.934  42.387  1.00  0.00           H  
HETATM  355  H3' DA5    11      24.105  43.034  45.333  1.00  0.00           H  
HETATM  356  H2' DA5    11      23.281  41.373  46.254  1.00  0.00           H  
HETATM  357 H2'' DA5    11      21.800  42.242  46.930  1.00  0.00           H  
ATOM    358  P    DG    12      24.275  45.472  46.371  1.00  0.00           P  
ATOM    359  OP1  DG    12      24.407  46.080  47.725  1.00  0.00           O  
ATOM    360  OP2  DG    12      24.197  46.279  45.143  1.00  0.00           O1-
ATOM    361  O5'  DG    12      25.540  44.466  46.288  1.00  0.00           O  
ATOM    362  C5'  DG    12      26.598  44.667  47.143  1.00  0.00           C  
ATOM    363  C4'  DG    12      27.663  43.566  46.893  1.00  0.00           C  
ATOM    364  O4'  DG    12      27.023  42.342  46.945  1.00  0.00           O  
ATOM    365  C1'  DG    12      27.523  41.434  45.951  1.00  0.00           C  
ATOM    366  N9   DG    12      26.638  40.391  45.456  1.00  0.00           N  
ATOM    367  C8   DG    12      25.981  40.401  44.235  1.00  0.00           C  
ATOM    368  N7   DG    12      25.584  39.226  43.828  1.00  0.00           N  
ATOM    369  C5   DG    12      26.016  38.410  44.856  1.00  0.00           C  
ATOM    370  C6   DG    12      25.868  37.002  44.854  1.00  0.00           C  
ATOM    371  O6   DG    12      25.631  36.220  43.909  1.00  0.00           O  
ATOM    372  N1   DG    12      26.494  36.477  45.975  1.00  0.00           N  
ATOM    373  C2   DG    12      27.090  37.176  46.936  1.00  0.00           C  
ATOM    374  N2   DG    12      27.829  36.485  47.703  1.00  0.00           N  
ATOM    375  N3   DG    12      27.251  38.490  46.947  1.00  0.00           N  
ATOM    376  C4   DG    12      26.606  39.082  45.863  1.00  0.00           C  
ATOM    377  C3'  DG    12      28.557  43.530  45.547  1.00  0.00           C  
ATOM    378  C2'  DG    12      28.115  42.322  44.814  1.00  0.00           C  
ATOM    379  O3'  DG    12      29.936  43.542  45.981  1.00  0.00           O  
ATOM    380  H5'  DG    12      26.203  44.672  48.159  1.00  0.00           H  
ATOM    381 H5''  DG    12      27.098  45.609  46.916  1.00  0.00           H  
ATOM    382  H4'  DG    12      28.302  43.705  47.764  1.00  0.00           H  
ATOM    383  H1'  DG    12      28.385  41.009  46.464  1.00  0.00           H  
ATOM    384  H8   DG    12      25.741  41.337  43.753  1.00  0.00           H  
ATOM    385  H1   DG    12      26.351  35.478  46.016  1.00  0.00           H  
ATOM    386  H21  DG    12      27.899  35.493  47.530  1.00  0.00           H  
ATOM    387  H22  DG    12      28.709  36.907  47.960  1.00  0.00           H  
ATOM    388  H3'  DG    12      28.279  44.395  44.945  1.00  0.00           H  
ATOM    389  H2'  DG    12      27.390  42.613  44.054  1.00  0.00           H  
ATOM    390 H2''  DG    12      28.973  41.870  44.317  1.00  0.00           H  
ATOM    391  P    DG    13      31.108  43.757  44.998  1.00  0.00           P  
ATOM    392  OP1  DG    13      32.420  43.861  45.724  1.00  0.00           O  
ATOM    393  OP2  DG    13      30.624  44.804  44.086  1.00  0.00           O1-
ATOM    394  O5'  DG    13      31.176  42.442  44.156  1.00  0.00           O  
ATOM    395  C5'  DG    13      32.110  41.470  44.320  1.00  0.00           C  
ATOM    396  C4'  DG    13      31.833  40.455  45.415  1.00  0.00           C  
ATOM    397  O4'  DG    13      30.485  39.924  45.414  1.00  0.00           O  
ATOM    398  C1'  DG    13      30.519  38.509  45.668  1.00  0.00           C  
ATOM    399  N9   DG    13      29.882  37.840  44.438  1.00  0.00           N  
ATOM    400  C8   DG    13      29.232  38.473  43.362  1.00  0.00           C  
ATOM    401  N7   DG    13      28.569  37.658  42.482  1.00  0.00           N  
ATOM    402  C5   DG    13      28.755  36.392  43.157  1.00  0.00           C  
ATOM    403  C6   DG    13      28.125  35.130  42.921  1.00  0.00           C  
ATOM    404  O6   DG    13      27.422  34.744  41.975  1.00  0.00           O  
ATOM    405  N1   DG    13      28.528  34.126  43.831  1.00  0.00           N  
ATOM    406  C2   DG    13      29.385  34.361  44.871  1.00  0.00           C  
ATOM    407  N2   DG    13      29.604  33.334  45.634  1.00  0.00           N  
ATOM    408  N3   DG    13      29.930  35.532  45.205  1.00  0.00           N  
ATOM    409  C4   DG    13      29.604  36.491  44.270  1.00  0.00           C  
ATOM    410  C3'  DG    13      32.677  39.189  45.321  1.00  0.00           C  
ATOM    411  C2'  DG    13      31.929  38.078  45.999  1.00  0.00           C  
ATOM    412  O3'  DG    13      33.852  39.384  46.093  1.00  0.00           O  
ATOM    413  H5'  DG    13      33.076  41.910  44.571  1.00  0.00           H  
ATOM    414 H5''  DG    13      32.236  40.989  43.350  1.00  0.00           H  
ATOM    415  H4'  DG    13      32.036  40.841  46.415  1.00  0.00           H  
ATOM    416  H1'  DG    13      29.838  38.370  46.508  1.00  0.00           H  
ATOM    417  H8   DG    13      29.188  39.553  43.362  1.00  0.00           H  
ATOM    418  H1   DG    13      28.468  33.175  43.496  1.00  0.00           H  
ATOM    419  H21  DG    13      29.075  32.480  45.537  1.00  0.00           H  
ATOM    420  H22  DG    13      30.260  33.440  46.394  1.00  0.00           H  
ATOM    421  H3'  DG    13      32.906  39.013  44.270  1.00  0.00           H  
ATOM    422  H2'  DG    13      32.182  37.117  45.550  1.00  0.00           H  
ATOM    423 H2''  DG    13      32.015  38.213  47.077  1.00  0.00           H  
ATOM    424  P    DA    14      35.303  39.022  45.570  1.00  0.00           P  
ATOM    425  OP1  DA    14      36.164  39.217  46.738  1.00  0.00           O  
ATOM    426  OP2  DA    14      35.681  39.670  44.280  1.00  0.00           O1-
ATOM    427  O5'  DA    14      35.137  37.452  45.394  1.00  0.00           O  
ATOM    428  C5'  DA    14      35.168  36.574  46.522  1.00  0.00           C  
ATOM    429  C4'  DA    14      34.925  35.148  46.254  1.00  0.00           C  
ATOM    430  O4'  DA    14      33.705  34.964  45.644  1.00  0.00           O  
ATOM    431  C1'  DA    14      33.721  33.935  44.724  1.00  0.00           C  
ATOM    432  N9   DA    14      32.838  34.303  43.596  1.00  0.00           N  
ATOM    433  C8   DA    14      32.743  35.423  42.808  1.00  0.00           C  
ATOM    434  N7   DA    14      31.960  35.307  41.749  1.00  0.00           N  
ATOM    435  C5   DA    14      31.581  33.922  41.854  1.00  0.00           C  
ATOM    436  C6   DA    14      30.897  33.041  41.000  1.00  0.00           C  
ATOM    437  N6   DA    14      30.221  33.450  39.913  1.00  0.00           N  
ATOM    438  N1   DA    14      30.968  31.757  41.219  1.00  0.00           N  
ATOM    439  C2   DA    14      31.583  31.269  42.277  1.00  0.00           C  
ATOM    440  N3   DA    14      32.097  32.002  43.244  1.00  0.00           N  
ATOM    441  C4   DA    14      32.060  33.333  42.943  1.00  0.00           C  
ATOM    442  C3'  DA    14      35.996  34.573  45.330  1.00  0.00           C  
ATOM    443  C2'  DA    14      35.139  33.743  44.368  1.00  0.00           C  
ATOM    444  O3'  DA    14      37.054  33.904  46.099  1.00  0.00           O  
ATOM    445  H5'  DA    14      34.387  36.841  47.233  1.00  0.00           H  
ATOM    446 H5''  DA    14      36.161  36.641  46.965  1.00  0.00           H  
ATOM    447  H4'  DA    14      34.971  34.728  47.258  1.00  0.00           H  
ATOM    448  H1'  DA    14      33.374  33.031  45.223  1.00  0.00           H  
ATOM    449  H8   DA    14      33.306  36.299  43.093  1.00  0.00           H  
ATOM    450  H61  DA    14      29.852  32.740  39.297  1.00  0.00           H  
ATOM    451  H62  DA    14      30.280  34.403  39.583  1.00  0.00           H  
ATOM    452  H2   DA    14      31.642  30.193  42.356  1.00  0.00           H  
ATOM    453  H3'  DA    14      36.348  35.431  44.757  1.00  0.00           H  
ATOM    454  H2'  DA    14      35.363  34.022  43.338  1.00  0.00           H  
ATOM    455 H2''  DA    14      35.485  32.724  44.534  1.00  0.00           H  
ATOM    456  P    DA    15      38.478  33.562  45.427  1.00  0.00           P  
ATOM    457  OP1  DA    15      39.364  32.954  46.494  1.00  0.00           O  
ATOM    458  OP2  DA    15      39.018  34.718  44.730  1.00  0.00           O1-
ATOM    459  O5'  DA    15      38.028  32.440  44.388  1.00  0.00           O  
ATOM    460  C5'  DA    15      37.698  31.102  44.622  1.00  0.00           C  
ATOM    461  C4'  DA    15      37.306  30.216  43.365  1.00  0.00           C  
ATOM    462  O4'  DA    15      36.172  30.891  42.859  1.00  0.00           O  
ATOM    463  C1'  DA    15      36.268  30.647  41.501  1.00  0.00           C  
ATOM    464  N9   DA    15      35.419  31.564  40.714  1.00  0.00           N  
ATOM    465  C8   DA    15      35.583  32.903  40.434  1.00  0.00           C  
ATOM    466  N7   DA    15      34.911  33.321  39.407  1.00  0.00           N  
ATOM    467  C5   DA    15      34.130  32.211  39.073  1.00  0.00           C  
ATOM    468  C6   DA    15      33.201  32.006  38.103  1.00  0.00           C  
ATOM    469  N6   DA    15      32.904  32.859  37.082  1.00  0.00           N  
ATOM    470  N1   DA    15      32.594  30.900  38.040  1.00  0.00           N  
ATOM    471  C2   DA    15      32.879  29.946  38.913  1.00  0.00           C  
ATOM    472  N3   DA    15      33.760  29.903  39.847  1.00  0.00           N  
ATOM    473  C4   DA    15      34.393  31.123  39.883  1.00  0.00           C  
ATOM    474  C3'  DA    15      38.443  30.137  42.336  1.00  0.00           C  
ATOM    475  C2'  DA    15      37.740  30.712  41.164  1.00  0.00           C  
ATOM    476  O3'  DA    15      38.684  28.725  42.182  1.00  0.00           O  
ATOM    477  H5'  DA    15      36.933  31.059  45.396  1.00  0.00           H  
ATOM    478 H5''  DA    15      38.574  30.643  45.084  1.00  0.00           H  
ATOM    479  H4'  DA    15      36.923  29.237  43.653  1.00  0.00           H  
ATOM    480  H1'  DA    15      35.939  29.618  41.352  1.00  0.00           H  
ATOM    481  H8   DA    15      36.426  33.470  40.801  1.00  0.00           H  
ATOM    482  H61  DA    15      32.088  32.503  36.605  1.00  0.00           H  
ATOM    483  H62  DA    15      33.193  33.825  37.039  1.00  0.00           H  
ATOM    484  H2   DA    15      32.293  29.047  38.792  1.00  0.00           H  
ATOM    485  H3'  DA    15      39.355  30.653  42.637  1.00  0.00           H  
ATOM    486  H2'  DA    15      38.063  31.749  41.081  1.00  0.00           H  
ATOM    487 H2''  DA    15      37.970  30.229  40.215  1.00  0.00           H  
ATOM    488  P    DG    16      39.996  28.242  41.473  1.00  0.00           P  
ATOM    489  OP1  DG    16      40.129  26.815  41.799  1.00  0.00           O  
ATOM    490  OP2  DG    16      41.078  29.164  41.879  1.00  0.00           O1-
ATOM    491  O5'  DG    16      39.807  28.543  39.886  1.00  0.00           O  
ATOM    492  C5'  DG    16      39.364  27.550  38.985  1.00  0.00           C  
ATOM    493  C4'  DG    16      38.002  26.970  39.280  1.00  0.00           C  
ATOM    494  O4'  DG    16      37.045  28.015  39.523  1.00  0.00           O  
ATOM    495  C1'  DG    16      35.976  27.769  38.709  1.00  0.00           C  
ATOM    496  N9   DG    16      35.858  28.824  37.624  1.00  0.00           N  
ATOM    497  C8   DG    16      36.399  30.096  37.673  1.00  0.00           C  
ATOM    498  N7   DG    16      36.089  30.784  36.697  1.00  0.00           N  
ATOM    499  C5   DG    16      35.190  29.973  35.941  1.00  0.00           C  
ATOM    500  C6   DG    16      34.340  30.313  34.800  1.00  0.00           C  
ATOM    501  O6   DG    16      34.254  31.381  34.155  1.00  0.00           O  
ATOM    502  N1   DG    16      33.461  29.339  34.386  1.00  0.00           N  
ATOM    503  C2   DG    16      33.377  28.214  35.037  1.00  0.00           C  
ATOM    504  N2   DG    16      32.497  27.379  34.664  1.00  0.00           N  
ATOM    505  N3   DG    16      34.033  27.886  36.178  1.00  0.00           N  
ATOM    506  C4   DG    16      34.946  28.799  36.553  1.00  0.00           C  
ATOM    507  C3'  DG    16      37.600  26.207  38.016  1.00  0.00           C  
ATOM    508  C2'  DG    16      36.126  26.277  38.226  1.00  0.00           C  
ATOM    509  O3'  DG    16      38.111  24.905  38.135  1.00  0.00           O  
ATOM    510  H5'  DG    16      40.035  26.700  39.110  1.00  0.00           H  
ATOM    511 H5''  DG    16      39.356  27.986  37.986  1.00  0.00           H  
ATOM    512  H4'  DG    16      38.004  26.291  40.132  1.00  0.00           H  
ATOM    513  H1'  DG    16      35.007  27.811  39.208  1.00  0.00           H  
ATOM    514  H8   DG    16      36.858  30.529  38.549  1.00  0.00           H  
ATOM    515  H1   DG    16      32.807  29.560  33.650  1.00  0.00           H  
ATOM    516  H21  DG    16      32.194  27.385  33.700  1.00  0.00           H  
ATOM    517  H22  DG    16      32.497  26.552  35.244  1.00  0.00           H  
ATOM    518  H3'  DG    16      37.829  26.676  37.059  1.00  0.00           H  
ATOM    519  H2'  DG    16      35.577  26.064  37.309  1.00  0.00           H  
ATOM    520 H2''  DG    16      35.877  25.543  38.993  1.00  0.00           H  
ATOM    521  P    DG    17      38.892  24.280  36.883  1.00  0.00           P  
ATOM    522  OP1  DG    17      39.179  22.925  37.377  1.00  0.00           O  
ATOM    523  OP2  DG    17      39.989  25.160  36.555  1.00  0.00           O1-
ATOM    524  O5'  DG    17      37.862  24.265  35.618  1.00  0.00           O  
ATOM    525  C5'  DG    17      36.666  23.445  35.551  1.00  0.00           C  
ATOM    526  C4'  DG    17      35.693  23.688  34.341  1.00  0.00           C  
ATOM    527  O4'  DG    17      35.284  25.007  34.308  1.00  0.00           O  
ATOM    528  C1'  DG    17      34.890  25.322  33.019  1.00  0.00           C  
ATOM    529  N9   DG    17      35.143  26.746  32.773  1.00  0.00           N  
ATOM    530  C8   DG    17      36.073  27.607  33.359  1.00  0.00           C  
ATOM    531  N7   DG    17      36.195  28.796  32.785  1.00  0.00           N  
ATOM    532  C5   DG    17      35.314  28.612  31.731  1.00  0.00           C  
ATOM    533  C6   DG    17      35.058  29.623  30.712  1.00  0.00           C  
ATOM    534  O6   DG    17      35.640  30.725  30.538  1.00  0.00           O  
ATOM    535  N1   DG    17      34.031  29.256  29.846  1.00  0.00           N  
ATOM    536  C2   DG    17      33.400  28.008  29.832  1.00  0.00           C  
ATOM    537  N2   DG    17      32.375  27.789  29.057  1.00  0.00           N  
ATOM    538  N3   DG    17      33.656  27.034  30.756  1.00  0.00           N  
ATOM    539  C4   DG    17      34.626  27.458  31.702  1.00  0.00           C  
ATOM    540  C3'  DG    17      36.419  23.374  32.965  1.00  0.00           C  
ATOM    541  C2'  DG    17      35.776  24.526  32.038  1.00  0.00           C  
ATOM    542  O3'  DG    17      36.141  22.138  32.499  1.00  0.00           O  
ATOM    543  H5'  DG    17      36.202  23.469  36.537  1.00  0.00           H  
ATOM    544 H5''  DG    17      37.050  22.426  35.503  1.00  0.00           H  
ATOM    545  H4'  DG    17      34.840  23.011  34.390  1.00  0.00           H  
ATOM    546  H1'  DG    17      33.876  24.952  32.873  1.00  0.00           H  
ATOM    547  H8   DG    17      36.671  27.295  34.202  1.00  0.00           H  
ATOM    548  H1   DG    17      33.744  29.992  29.217  1.00  0.00           H  
ATOM    549  H21  DG    17      32.058  28.562  28.491  1.00  0.00           H  
ATOM    550  H22  DG    17      31.754  26.994  29.108  1.00  0.00           H  
ATOM    551  H3'  DG    17      37.492  23.558  32.901  1.00  0.00           H  
ATOM    552  H2'  DG    17      36.578  25.139  31.625  1.00  0.00           H  
ATOM    553 H2''  DG    17      35.101  24.247  31.229  1.00  0.00           H  
ATOM    554  P    DG    18      36.934  21.601  31.159  1.00  0.00           P  
ATOM    555  OP1  DG    18      36.589  20.155  31.109  1.00  0.00           O  
ATOM    556  OP2  DG    18      38.307  22.002  31.280  1.00  0.00           O1-
ATOM    557  O5'  DG    18      36.332  22.331  30.029  1.00  0.00           O  
ATOM    558  C5'  DG    18      35.050  21.940  29.551  1.00  0.00           C  
ATOM    559  C4'  DG    18      34.795  22.673  28.150  1.00  0.00           C  
ATOM    560  O4'  DG    18      34.711  24.064  28.250  1.00  0.00           O  
ATOM    561  C1'  DG    18      35.294  24.679  27.128  1.00  0.00           C  
ATOM    562  N9   DG    18      35.816  26.025  27.425  1.00  0.00           N  
ATOM    563  C8   DG    18      36.612  26.463  28.468  1.00  0.00           C  
ATOM    564  N7   DG    18      36.896  27.759  28.448  1.00  0.00           N  
ATOM    565  C5   DG    18      36.224  28.223  27.296  1.00  0.00           C  
ATOM    566  C6   DG    18      36.194  29.537  26.746  1.00  0.00           C  
ATOM    567  O6   DG    18      36.900  30.530  27.018  1.00  0.00           O  
ATOM    568  N1   DG    18      35.198  29.644  25.757  1.00  0.00           N  
ATOM    569  C2   DG    18      34.367  28.610  25.389  1.00  0.00           C  
ATOM    570  N2   DG    18      33.372  28.787  24.540  1.00  0.00           N  
ATOM    571  N3   DG    18      34.446  27.377  25.907  1.00  0.00           N  
ATOM    572  C4   DG    18      35.377  27.206  26.865  1.00  0.00           C  
ATOM    573  C3'  DG    18      35.886  22.271  27.103  1.00  0.00           C  
ATOM    574  C2'  DG    18      36.353  23.660  26.688  1.00  0.00           C  
ATOM    575  O3'  DG    18      35.260  21.340  26.164  1.00  0.00           O  
ATOM    576  H5'  DG    18      34.220  22.308  30.153  1.00  0.00           H  
ATOM    577 H5''  DG    18      35.017  20.869  29.350  1.00  0.00           H  
ATOM    578  H4'  DG    18      33.811  22.336  27.822  1.00  0.00           H  
ATOM    579  H1'  DG    18      34.580  24.767  26.310  1.00  0.00           H  
ATOM    580  H8   DG    18      37.011  25.785  29.208  1.00  0.00           H  
ATOM    581  H1   DG    18      35.063  30.561  25.355  1.00  0.00           H  
ATOM    582  H21  DG    18      33.403  29.577  23.912  1.00  0.00           H  
ATOM    583  H22  DG    18      32.796  27.984  24.335  1.00  0.00           H  
ATOM    584  H3'  DG    18      36.730  21.752  27.557  1.00  0.00           H  
ATOM    585  H2'  DG    18      37.276  23.978  27.173  1.00  0.00           H  
ATOM    586 H2''  DG    18      36.524  23.690  25.611  1.00  0.00           H  
ATOM    587  P    DG    19      35.848  21.048  24.713  1.00  0.00           P  
ATOM    588  OP1  DG    19      35.167  19.811  24.421  1.00  0.00           O  
ATOM    589  OP2  DG    19      37.363  21.051  24.862  1.00  0.00           O1-
ATOM    590  O5'  DG    19      35.486  22.144  23.623  1.00  0.00           O  
ATOM    591  C5'  DG    19      34.153  22.624  23.443  1.00  0.00           C  
ATOM    592  C4'  DG    19      33.965  24.040  22.712  1.00  0.00           C  
ATOM    593  O4'  DG    19      34.721  24.980  23.463  1.00  0.00           O  
ATOM    594  C1'  DG    19      35.320  25.950  22.677  1.00  0.00           C  
ATOM    595  N9   DG    19      36.360  26.886  23.207  1.00  0.00           N  
ATOM    596  C8   DG    19      37.467  26.632  23.989  1.00  0.00           C  
ATOM    597  N7   DG    19      38.213  27.674  24.239  1.00  0.00           N  
ATOM    598  C5   DG    19      37.559  28.714  23.512  1.00  0.00           C  
ATOM    599  C6   DG    19      37.852  30.107  23.365  1.00  0.00           C  
ATOM    600  O6   DG    19      38.793  30.730  23.873  1.00  0.00           O  
ATOM    601  N1   DG    19      37.075  30.677  22.312  1.00  0.00           N  
ATOM    602  C2   DG    19      36.069  30.009  21.646  1.00  0.00           C  
ATOM    603  N2   DG    19      35.682  30.473  20.421  1.00  0.00           N  
ATOM    604  N3   DG    19      35.663  28.809  21.932  1.00  0.00           N  
ATOM    605  C4   DG    19      36.502  28.179  22.797  1.00  0.00           C  
ATOM    606  C3'  DG    19      34.465  24.114  21.222  1.00  0.00           C  
ATOM    607  C2'  DG    19      35.630  25.150  21.364  1.00  0.00           C  
ATOM    608  O3'  DG    19      33.503  24.497  20.303  1.00  0.00           O  
ATOM    609  H5'  DG    19      33.817  22.720  24.475  1.00  0.00           H  
ATOM    610 H5''  DG    19      33.775  21.891  22.728  1.00  0.00           H  
ATOM    611  H4'  DG    19      32.950  24.417  22.833  1.00  0.00           H  
ATOM    612  H1'  DG    19      34.447  26.556  22.437  1.00  0.00           H  
ATOM    613  H8   DG    19      37.696  25.623  24.300  1.00  0.00           H  
ATOM    614  H1   DG    19      37.435  31.569  22.004  1.00  0.00           H  
ATOM    615  H21  DG    19      35.814  31.469  20.321  1.00  0.00           H  
ATOM    616  H22  DG    19      34.978  30.051  19.833  1.00  0.00           H  
ATOM    617  H3'  DG    19      34.860  23.143  20.927  1.00  0.00           H  
ATOM    618  H2'  DG    19      36.597  24.668  21.504  1.00  0.00           H  
ATOM    619 H2''  DG    19      35.746  25.787  20.487  1.00  0.00           H  
TER     620       DG    19
HETATM  621  P   DG3    20      33.569  24.104  18.744  1.00  0.00           P  
HETATM  622  OP1 DG3    20      32.230  24.055  18.172  1.00  0.00           O  
HETATM  623  OP2 DG3    20      34.452  22.895  18.653  1.00  0.00           O  
HETATM  624  O5' DG3    20      34.393  25.422  18.067  1.00  0.00           O  
HETATM  625  C5' DG3    20      33.798  26.696  17.913  1.00  0.00           C  
HETATM  626  C4' DG3    20      34.555  27.805  17.123  1.00  0.00           C  
HETATM  627  O4' DG3    20      35.327  28.722  17.902  1.00  0.00           O  
HETATM  628  C1' DG3    20      36.591  29.043  17.281  1.00  0.00           C  
HETATM  629  N9  DG3    20      37.610  29.349  18.366  1.00  0.00           N  
HETATM  630  C8  DG3    20      38.094  28.512  19.356  1.00  0.00           C  
HETATM  631  N7  DG3    20      38.956  29.046  20.186  1.00  0.00           N  
HETATM  632  C5  DG3    20      38.978  30.318  19.649  1.00  0.00           C  
HETATM  633  C6  DG3    20      39.791  31.461  19.967  1.00  0.00           C  
HETATM  634  O6  DG3    20      40.727  31.516  20.697  1.00  0.00           O  
HETATM  635  N1  DG3    20      39.566  32.630  19.202  1.00  0.00           N  
HETATM  636  C2  DG3    20      38.643  32.722  18.172  1.00  0.00           C  
HETATM  637  N2  DG3    20      38.300  33.869  17.638  1.00  0.00           N  
HETATM  638  N3  DG3    20      37.985  31.615  17.807  1.00  0.00           N  
HETATM  639  C4  DG3    20      38.164  30.528  18.589  1.00  0.00           C  
HETATM  640  C3' DG3    20      35.492  27.344  16.010  1.00  0.00           C  
HETATM  641  C2' DG3    20      36.894  27.809  16.372  1.00  0.00           C  
HETATM  642  O3' DG3    20      34.973  27.957  14.843  1.00  0.00           O  
HETATM  643  H5' DG3    20      33.499  27.152  18.857  1.00  0.00           H  
HETATM  644 H5'' DG3    20      32.841  26.624  17.397  1.00  0.00           H  
HETATM  645  H4' DG3    20      33.761  28.420  16.701  1.00  0.00           H  
HETATM  646  H1' DG3    20      36.479  29.881  16.593  1.00  0.00           H  
HETATM  647  H8  DG3    20      37.863  27.457  19.349  1.00  0.00           H  
HETATM  648  H1  DG3    20      40.164  33.413  19.420  1.00  0.00           H  
HETATM  649  H21 DG3    20      38.968  34.625  17.663  1.00  0.00           H  
HETATM  650  H22 DG3    20      37.505  33.935  17.020  1.00  0.00           H  
HETATM  651  H3' DG3    20      35.546  26.260  15.914  1.00  0.00           H  
HETATM  652  H2' DG3    20      37.353  26.987  16.920  1.00  0.00           H  
HETATM  653 H2'' DG3    20      37.507  28.178  15.550  1.00  0.00           H  
HETATM  654 HO3' DG3    20      35.052  28.910  14.932  1.00  0.00           H  
HETATM  655  N1' CPP    21      40.014  22.452  19.532  1.00  0.00           N  
HETATM  656  C2' CPP    21      40.957  21.519  20.119  1.00  0.00           C  
HETATM  657  C3' CPP    21      42.346  22.103  20.588  1.00  0.00           C  
HETATM  658  N4' CPP    21      42.083  22.820  21.854  1.00  0.00           N  
HETATM  659  C5' CPP    21      42.050  22.037  23.113  1.00  0.00           C  
HETATM  660  C'  CPP    21      43.199  22.336  24.095  1.00  0.00           C  
HETATM  661  O1' CPP    21      44.370  22.511  23.696  1.00  0.00           O  
HETATM  662  C7' CPP    21      42.033  24.262  21.804  1.00  0.00           C  
HETATM  663  O7' CPP    21      42.276  24.971  20.797  1.00  0.00           O  
HETATM  664  C8' CPP    21      41.570  24.981  23.139  1.00  0.00           C  
HETATM  665  N1  CPP    21      41.609  26.465  23.097  1.00  0.00           N  
HETATM  666  C2  CPP    21      40.710  27.202  22.318  1.00  0.00           C  
HETATM  667  O2  CPP    21      39.840  26.621  21.642  1.00  0.00           O  
HETATM  668  N3  CPP    21      40.748  28.522  22.262  1.00  0.00           N  
HETATM  669  C4  CPP    21      41.592  29.191  23.023  1.00  0.00           C  
HETATM  670  N4  CPP    21      41.563  30.513  23.047  1.00  0.00           N  
HETATM  671  C5  CPP    21      42.587  28.486  23.759  1.00  0.00           C  
HETATM  672  C6  CPP    21      42.634  27.139  23.710  1.00  0.00           C  
HETATM  673 H1'1 CPP    21      39.148  22.095  19.155  1.00  0.00           H  
HETATM  674 H2'2 CPP    21      41.188  20.658  19.492  1.00  0.00           H  
HETATM  675 H2'1 CPP    21      40.487  20.984  20.945  1.00  0.00           H  
HETATM  676 H3'1 CPP    21      42.842  22.739  19.854  1.00  0.00           H  
HETATM  677 H3'2 CPP    21      43.003  21.247  20.738  1.00  0.00           H  
HETATM  678 H5'1 CPP    21      41.124  22.237  23.652  1.00  0.00           H  
HETATM  679 H5'2 CPP    21      42.045  20.989  22.814  1.00  0.00           H  
HETATM  680 H8'1 CPP    21      42.081  24.564  24.007  1.00  0.00           H  
HETATM  681 H8'2 CPP    21      40.552  24.605  23.238  1.00  0.00           H  
HETATM  682  H3  CPP    21      40.117  28.962  21.607  1.00  0.00           H  
HETATM  683  H42 CPP    21      42.152  31.041  23.675  1.00  0.00           H  
HETATM  684  H41 CPP    21      41.081  30.973  22.288  1.00  0.00           H  
HETATM  685  H5  CPP    21      43.415  28.990  24.236  1.00  0.00           H  
HETATM  686  H6  CPP    21      43.488  26.573  24.053  1.00  0.00           H  
HETATM  687  N1' CPI    22      42.966  22.112  25.422  1.00  0.00           N  
HETATM  688  C2' CPI    22      43.966  21.830  26.409  1.00  0.00           C  
HETATM  689  C3' CPI    22      44.547  23.052  27.142  1.00  0.00           C  
HETATM  690  N4' CPI    22      43.586  23.846  27.878  1.00  0.00           N  
HETATM  691  C5' CPI    22      43.407  23.366  29.261  1.00  0.00           C  
HETATM  692  C'  CPI    22      44.326  24.064  30.284  1.00  0.00           C  
HETATM  693  O1' CPI    22      45.527  24.292  30.048  1.00  0.00           O  
HETATM  694  C7' CPI    22      43.164  25.010  27.440  1.00  0.00           C  
HETATM  695  O7' CPI    22      43.442  25.503  26.375  1.00  0.00           O  
HETATM  696  C8' CPI    22      42.022  25.637  28.262  1.00  0.00           C  
HETATM  697  N1  CPI    22      41.430  27.010  27.928  1.00  0.00           N  
HETATM  698  C2  CPI    22      40.443  27.084  26.932  1.00  0.00           C  
HETATM  699  O2  CPI    22      39.743  26.100  26.488  1.00  0.00           O  
HETATM  700  N3  CPI    22      40.191  28.280  26.345  1.00  0.00           N  
HETATM  701  C4  CPI    22      40.773  29.377  26.840  1.00  0.00           C  
HETATM  702  N4  CPI    22      40.425  30.476  26.205  1.00  0.00           N  
HETATM  703  C5  CPI    22      41.600  29.347  28.017  1.00  0.00           C  
HETATM  704  C6  CPI    22      41.899  28.102  28.530  1.00  0.00           C  
HETATM  705 H1'1 CPI    22      42.000  22.093  25.717  1.00  0.00           H  
HETATM  706 H2'1 CPI    22      44.774  21.214  26.015  1.00  0.00           H  
HETATM  707 H2'2 CPI    22      43.467  21.221  27.164  1.00  0.00           H  
HETATM  708 H3'1 CPI    22      44.864  23.604  26.257  1.00  0.00           H  
HETATM  709 H3'2 CPI    22      45.359  22.793  27.821  1.00  0.00           H  
HETATM  710 H5'1 CPI    22      42.341  23.476  29.460  1.00  0.00           H  
HETATM  711 H5'2 CPI    22      43.651  22.303  29.252  1.00  0.00           H  
HETATM  712 H8'1 CPI    22      42.292  25.602  29.318  1.00  0.00           H  
HETATM  713 H8'2 CPI    22      41.199  24.927  28.180  1.00  0.00           H  
HETATM  714  H3  CPI    22      39.459  28.392  25.659  1.00  0.00           H  
HETATM  715  H41 CPI    22      39.680  30.532  25.526  1.00  0.00           H  
HETATM  716  H5  CPI    22      42.012  30.260  28.421  1.00  0.00           H  
HETATM  717  H6  CPI    22      42.519  28.047  29.413  1.00  0.00           H  
HETATM  718  N1' CPP    23      43.738  24.430  31.408  1.00  0.00           N  
HETATM  719  C2' CPP    23      44.522  24.666  32.654  1.00  0.00           C  
HETATM  720  C3' CPP    23      44.525  26.116  33.009  1.00  0.00           C  
HETATM  721  N4' CPP    23      43.189  26.502  33.521  1.00  0.00           N  
HETATM  722  C5' CPP    23      42.953  26.317  34.945  1.00  0.00           C  
HETATM  723  C'  CPP    23      43.671  27.354  35.813  1.00  0.00           C  
HETATM  724  O1' CPP    23      44.616  28.062  35.360  1.00  0.00           O  
HETATM  725  C7' CPP    23      42.197  26.744  32.603  1.00  0.00           C  
HETATM  726  O7' CPP    23      42.337  26.699  31.366  1.00  0.00           O  
HETATM  727  C8' CPP    23      40.893  27.355  33.024  1.00  0.00           C  
HETATM  728  N1  CPP    23      40.340  28.315  32.022  1.00  0.00           N  
HETATM  729  C2  CPP    23      39.432  27.909  31.040  1.00  0.00           C  
HETATM  730  O2  CPP    23      38.885  26.798  31.059  1.00  0.00           O  
HETATM  731  N3  CPP    23      39.046  28.799  30.109  1.00  0.00           N  
HETATM  732  C4  CPP    23      39.346  30.023  30.198  1.00  0.00           C  
HETATM  733  N4  CPP    23      38.974  30.844  29.299  1.00  0.00           N  
HETATM  734  C5  CPP    23      40.240  30.483  31.264  1.00  0.00           C  
HETATM  735  C6  CPP    23      40.671  29.578  32.132  1.00  0.00           C  
HETATM  736 H1'1 CPP    23      42.728  24.397  31.425  1.00  0.00           H  
HETATM  737 H2'2 CPP    23      45.539  24.313  32.482  1.00  0.00           H  
HETATM  738 H2'1 CPP    23      44.081  24.139  33.501  1.00  0.00           H  
HETATM  739 H3'1 CPP    23      44.721  26.688  32.102  1.00  0.00           H  
HETATM  740 H3'2 CPP    23      45.248  26.304  33.803  1.00  0.00           H  
HETATM  741 H5'1 CPP    23      41.900  26.408  35.212  1.00  0.00           H  
HETATM  742 H5'2 CPP    23      43.169  25.295  35.256  1.00  0.00           H  
HETATM  743 H8'1 CPP    23      41.041  27.990  33.898  1.00  0.00           H  
HETATM  744 H8'2 CPP    23      40.251  26.521  33.312  1.00  0.00           H  
HETATM  745  H3  CPP    23      38.357  28.427  29.471  1.00  0.00           H  
HETATM  746  H42 CPP    23      38.118  30.647  28.801  1.00  0.00           H  
HETATM  747  H41 CPP    23      39.146  31.830  29.436  1.00  0.00           H  
HETATM  748  H5  CPP    23      40.417  31.545  31.350  1.00  0.00           H  
HETATM  749  H6  CPP    23      41.234  29.885  33.001  1.00  0.00           H  
HETATM  750  N1' CPI    24      43.168  27.559  36.984  1.00  0.00           N  
HETATM  751  C2' CPI    24      43.800  28.329  38.001  1.00  0.00           C  
HETATM  752  C3' CPI    24      43.687  29.834  37.699  1.00  0.00           C  
HETATM  753  N4' CPI    24      42.320  30.269  37.909  1.00  0.00           N  
HETATM  754  C5' CPI    24      41.976  30.676  39.320  1.00  0.00           C  
HETATM  755  C'  CPI    24      42.430  32.064  39.720  1.00  0.00           C  
HETATM  756  O1' CPI    24      43.481  32.505  39.254  1.00  0.00           O  
HETATM  757  C7' CPI    24      41.498  30.506  36.809  1.00  0.00           C  
HETATM  758  O7' CPI    24      41.934  30.467  35.621  1.00  0.00           O  
HETATM  759  C8' CPI    24      40.092  30.936  37.057  1.00  0.00           C  
HETATM  760  N1  CPI    24      39.307  31.321  35.872  1.00  0.00           N  
HETATM  761  C2  CPI    24      38.581  30.349  35.204  1.00  0.00           C  
HETATM  762  O2  CPI    24      38.578  29.183  35.425  1.00  0.00           O  
HETATM  763  N3  CPI    24      37.833  30.774  34.206  1.00  0.00           N  
HETATM  764  C4  CPI    24      38.004  31.961  33.612  1.00  0.00           C  
HETATM  765  N4  CPI    24      37.520  32.105  32.366  1.00  0.00           N  
HETATM  766  C5  CPI    24      38.947  32.852  34.158  1.00  0.00           C  
HETATM  767  C6  CPI    24      39.438  32.610  35.434  1.00  0.00           C  
HETATM  768 H1'1 CPI    24      42.463  26.893  37.264  1.00  0.00           H  
HETATM  769 H2'1 CPI    24      44.859  28.083  38.080  1.00  0.00           H  
HETATM  770 H2'2 CPI    24      43.224  28.270  38.924  1.00  0.00           H  
HETATM  771 H3'1 CPI    24      44.137  30.092  36.740  1.00  0.00           H  
HETATM  772 H3'2 CPI    24      44.309  30.308  38.458  1.00  0.00           H  
HETATM  773 H5'1 CPI    24      40.937  30.464  39.574  1.00  0.00           H  
HETATM  774 H5'2 CPI    24      42.487  29.998  40.003  1.00  0.00           H  
HETATM  775 H8'1 CPI    24      40.088  31.761  37.769  1.00  0.00           H  
HETATM  776 H8'2 CPI    24      39.526  30.113  37.491  1.00  0.00           H  
HETATM  777  H3  CPI    24      37.193  30.074  33.859  1.00  0.00           H  
HETATM  778  H41 CPI    24      36.946  31.338  32.045  1.00  0.00           H  
HETATM  779  H5  CPI    24      39.279  33.704  33.582  1.00  0.00           H  
HETATM  780  H6  CPI    24      40.026  33.315  36.000  1.00  0.00           H  
HETATM  781  N1' CPP    25      41.637  32.639  40.680  1.00  0.00           N  
HETATM  782  C2' CPP    25      42.109  33.781  41.409  1.00  0.00           C  
HETATM  783  C3' CPP    25      41.855  35.084  40.661  1.00  0.00           C  
HETATM  784  N4' CPP    25      40.470  35.395  40.301  1.00  0.00           N  
HETATM  785  C5' CPP    25      39.947  36.354  41.292  1.00  0.00           C  
HETATM  786  C'  CPP    25      40.250  37.823  41.173  1.00  0.00           C  
HETATM  787  O1' CPP    25      41.268  38.249  40.599  1.00  0.00           O  
HETATM  788  C7' CPP    25      39.832  35.089  39.184  1.00  0.00           C  
HETATM  789  O7' CPP    25      40.366  34.380  38.347  1.00  0.00           O  
HETATM  790  C8' CPP    25      38.425  35.540  39.070  1.00  0.00           C  
HETATM  791  N1  CPP    25      37.789  35.142  37.802  1.00  0.00           N  
HETATM  792  C2  CPP    25      37.330  33.908  37.639  1.00  0.00           C  
HETATM  793  O2  CPP    25      37.761  32.951  38.211  1.00  0.00           O  
HETATM  794  N3  CPP    25      36.480  33.621  36.613  1.00  0.00           N  
HETATM  795  C4  CPP    25      36.123  34.519  35.716  1.00  0.00           C  
HETATM  796  N4  CPP    25      35.409  34.099  34.649  1.00  0.00           N  
HETATM  797  C5  CPP    25      36.551  35.832  35.934  1.00  0.00           C  
HETATM  798  C6  CPP    25      37.320  36.158  36.987  1.00  0.00           C  
HETATM  799 H1'1 CPP    25      40.751  32.218  40.919  1.00  0.00           H  
HETATM  800 H2'2 CPP    25      43.167  33.758  41.669  1.00  0.00           H  
HETATM  801 H2'1 CPP    25      41.670  33.802  42.407  1.00  0.00           H  
HETATM  802 H3'1 CPP    25      42.463  35.115  39.756  1.00  0.00           H  
HETATM  803 H3'2 CPP    25      42.368  35.815  41.284  1.00  0.00           H  
HETATM  804 H5'1 CPP    25      38.863  36.247  41.337  1.00  0.00           H  
HETATM  805 H5'2 CPP    25      40.286  35.985  42.260  1.00  0.00           H  
HETATM  806 H8'1 CPP    25      38.415  36.629  39.044  1.00  0.00           H  
HETATM  807 H8'2 CPP    25      37.797  35.245  39.911  1.00  0.00           H  
HETATM  808  H3  CPP    25      36.232  32.651  36.481  1.00  0.00           H  
HETATM  809  H42 CPP    25      35.125  34.832  34.015  1.00  0.00           H  
HETATM  810  H41 CPP    25      34.963  33.193  34.674  1.00  0.00           H  
HETATM  811  H5  CPP    25      36.320  36.643  35.259  1.00  0.00           H  
HETATM  812  H6  CPP    25      37.683  37.169  37.094  1.00  0.00           H  
HETATM  813  N1' TPN    26      39.217  38.603  41.499  1.00  0.00           N  
HETATM  814  C2' TPN    26      39.360  39.986  41.852  1.00  0.00           C  
HETATM  815  C3' TPN    26      38.637  40.857  40.810  1.00  0.00           C  
HETATM  816  N4' TPN    26      37.149  40.696  40.823  1.00  0.00           N  
HETATM  817  C5' TPN    26      36.505  41.712  41.764  1.00  0.00           C  
HETATM  818  C'  TPN    26      35.667  42.714  41.074  1.00  0.00           C  
HETATM  819  O1' TPN    26      36.150  43.251  40.056  1.00  0.00           O  
HETATM  820  C7' TPN    26      36.476  39.692  40.189  1.00  0.00           C  
HETATM  821  O7' TPN    26      36.955  39.140  39.233  1.00  0.00           O  
HETATM  822  C8' TPN    26      35.145  39.352  40.754  1.00  0.00           C  
HETATM  823  N1  TPN    26      34.417  38.406  39.882  1.00  0.00           N  
HETATM  824  C2  TPN    26      34.522  36.960  40.157  1.00  0.00           C  
HETATM  825  O2  TPN    26      35.197  36.504  41.098  1.00  0.00           O  
HETATM  826  N3  TPN    26      34.168  36.108  39.125  1.00  0.00           N  
HETATM  827  C4  TPN    26      33.663  36.569  37.927  1.00  0.00           C  
HETATM  828  O4  TPN    26      33.454  35.771  36.992  1.00  0.00           O  
HETATM  829  C5  TPN    26      33.598  37.962  37.719  1.00  0.00           C  
HETATM  830  C6  TPN    26      33.955  38.864  38.714  1.00  0.00           C  
HETATM  831  C7  TPN    26      33.079  38.629  36.451  1.00  0.00           C  
HETATM  832 H1'1 TPN    26      38.328  38.240  41.810  1.00  0.00           H  
HETATM  833 H2'1 TPN    26      40.397  40.319  41.876  1.00  0.00           H  
HETATM  834 H2'2 TPN    26      39.071  40.191  42.882  1.00  0.00           H  
HETATM  835 H3'1 TPN    26      38.884  40.531  39.800  1.00  0.00           H  
HETATM  836 H3'2 TPN    26      38.936  41.904  40.815  1.00  0.00           H  
HETATM  837 H5'1 TPN    26      35.848  41.214  42.478  1.00  0.00           H  
HETATM  838 H5'2 TPN    26      37.294  42.321  42.205  1.00  0.00           H  
HETATM  839 H8'1 TPN    26      34.584  40.284  40.817  1.00  0.00           H  
HETATM  840 H8'2 TPN    26      35.177  38.973  41.775  1.00  0.00           H  
HETATM  841  H3  TPN    26      34.133  35.127  39.363  1.00  0.00           H  
HETATM  842  H6  TPN    26      33.819  39.908  38.471  1.00  0.00           H  
HETATM  843  H71 TPN    26      32.461  39.467  36.772  1.00  0.00           H  
HETATM  844  H72 TPN    26      33.861  39.069  35.832  1.00  0.00           H  
HETATM  845  H73 TPN    26      32.493  37.926  35.857  1.00  0.00           H  
HETATM  846  N1' TPN    27      34.594  43.108  41.725  1.00  0.00           N  
HETATM  847  C2' TPN    27      33.869  44.345  41.382  1.00  0.00           C  
HETATM  848  C3' TPN    27      32.944  44.151  40.166  1.00  0.00           C  
HETATM  849  N4' TPN    27      31.714  43.495  40.578  1.00  0.00           N  
HETATM  850  C5' TPN    27      30.656  44.278  41.197  1.00  0.00           C  
HETATM  851  C'  TPN    27      29.763  45.060  40.206  1.00  0.00           C  
HETATM  852  O1' TPN    27      30.213  45.526  39.185  1.00  0.00           O  
HETATM  853  C7' TPN    27      31.647  42.182  40.207  1.00  0.00           C  
HETATM  854  O7' TPN    27      32.576  41.685  39.486  1.00  0.00           O  
HETATM  855  C8' TPN    27      30.530  41.307  40.727  1.00  0.00           C  
HETATM  856  N1  TPN    27      30.491  39.958  40.086  1.00  0.00           N  
HETATM  857  C2  TPN    27      31.151  38.902  40.683  1.00  0.00           C  
HETATM  858  O2  TPN    27      31.667  39.078  41.767  1.00  0.00           O  
HETATM  859  N3  TPN    27      31.043  37.645  40.147  1.00  0.00           N  
HETATM  860  C4  TPN    27      30.447  37.305  38.991  1.00  0.00           C  
HETATM  861  O4  TPN    27      30.249  36.126  38.816  1.00  0.00           O  
HETATM  862  C5  TPN    27      29.769  38.485  38.394  1.00  0.00           C  
HETATM  863  C6  TPN    27      29.765  39.710  38.862  1.00  0.00           C  
HETATM  864  C7  TPN    27      29.059  38.181  37.088  1.00  0.00           C  
HETATM  865 H1'1 TPN    27      34.335  42.609  42.563  1.00  0.00           H  
HETATM  866 H2'1 TPN    27      34.633  45.079  41.124  1.00  0.00           H  
HETATM  867 H2'2 TPN    27      33.269  44.772  42.186  1.00  0.00           H  
HETATM  868 H3'1 TPN    27      33.519  43.808  39.305  1.00  0.00           H  
HETATM  869 H3'2 TPN    27      32.633  45.165  39.914  1.00  0.00           H  
HETATM  870 H5'1 TPN    27      29.957  43.665  41.767  1.00  0.00           H  
HETATM  871 H5'2 TPN    27      31.162  44.947  41.894  1.00  0.00           H  
HETATM  872 H8'1 TPN    27      29.591  41.829  40.541  1.00  0.00           H  
HETATM  873 H8'2 TPN    27      30.696  41.242  41.803  1.00  0.00           H  
HETATM  874  H3  TPN    27      31.444  36.878  40.668  1.00  0.00           H  
HETATM  875  H6  TPN    27      29.319  40.568  38.382  1.00  0.00           H  
HETATM  876  H71 TPN    27      29.834  37.748  36.456  1.00  0.00           H  
HETATM  877  H72 TPN    27      28.309  37.410  37.267  1.00  0.00           H  
HETATM  878  H73 TPN    27      28.474  39.034  36.745  1.00  0.00           H  
HETATM  879  N1' CPP    28      28.472  45.161  40.602  1.00  0.00           N  
HETATM  880  C2' CPP    28      27.507  46.032  39.847  1.00  0.00           C  
HETATM  881  C3' CPP    28      26.859  45.389  38.606  1.00  0.00           C  
HETATM  882  N4' CPP    28      26.002  44.296  39.012  1.00  0.00           N  
HETATM  883  C5' CPP    28      24.567  44.698  39.269  1.00  0.00           C  
HETATM  884  C'  CPP    28      23.752  44.411  38.021  1.00  0.00           C  
HETATM  885  O1' CPP    28      24.250  43.874  37.026  1.00  0.00           O  
HETATM  886  C7' CPP    28      26.507  43.014  38.947  1.00  0.00           C  
HETATM  887  O7' CPP    28      27.723  42.774  38.619  1.00  0.00           O  
HETATM  888  C8' CPP    28      25.639  41.871  39.474  1.00  0.00           C  
HETATM  889  N1  CPP    28      26.100  40.458  39.221  1.00  0.00           N  
HETATM  890  C2  CPP    28      26.809  39.849  40.307  1.00  0.00           C  
HETATM  891  O2  CPP    28      27.347  40.555  41.168  1.00  0.00           O  
HETATM  892  N3  CPP    28      26.923  38.528  40.370  1.00  0.00           N  
HETATM  893  C4  CPP    28      26.414  37.779  39.435  1.00  0.00           C  
HETATM  894  N4  CPP    28      26.625  36.454  39.509  1.00  0.00           N  
HETATM  895  C5  CPP    28      25.710  38.295  38.331  1.00  0.00           C  
HETATM  896  C6  CPP    28      25.559  39.685  38.226  1.00  0.00           C  
HETATM  897 H1'1 CPP    28      28.230  44.927  41.554  1.00  0.00           H  
HETATM  898 H2'2 CPP    28      28.125  46.860  39.504  1.00  0.00           H  
HETATM  899 H2'1 CPP    28      26.722  46.488  40.451  1.00  0.00           H  
HETATM  900 H3'1 CPP    28      27.632  44.989  37.951  1.00  0.00           H  
HETATM  901 H3'2 CPP    28      26.217  46.070  38.048  1.00  0.00           H  
HETATM  902 H5'1 CPP    28      24.141  44.091  40.069  1.00  0.00           H  
HETATM  903 H5'2 CPP    28      24.499  45.757  39.516  1.00  0.00           H  
HETATM  904 H8'1 CPP    28      24.624  42.105  39.156  1.00  0.00           H  
HETATM  905 H8'2 CPP    28      25.447  42.011  40.538  1.00  0.00           H  
HETATM  906  H3  CPP    28      27.521  38.173  41.102  1.00  0.00           H  
HETATM  907  H42 CPP    28      27.037  36.013  40.318  1.00  0.00           H  
HETATM  908  H41 CPP    28      26.519  35.950  38.639  1.00  0.00           H  
HETATM  909  H5  CPP    28      25.241  37.573  37.679  1.00  0.00           H  
HETATM  910  H6  CPP    28      24.903  40.140  37.498  1.00  0.00           H  
HETATM  911  N1' CPI    29      22.475  44.819  38.048  1.00  0.00           N  
HETATM  912  C2' CPI    29      21.518  44.492  37.010  1.00  0.00           C  
HETATM  913  C3' CPI    29      21.165  43.013  36.929  1.00  0.00           C  
HETATM  914  N4' CPI    29      20.899  42.385  38.254  1.00  0.00           N  
HETATM  915  C5' CPI    29      19.607  42.846  38.848  1.00  0.00           C  
HETATM  916  C'  CPI    29      19.756  43.533  40.193  1.00  0.00           C  
HETATM  917  O1' CPI    29      20.750  44.252  40.403  1.00  0.00           O  
HETATM  918  C7' CPI    29      21.545  41.365  38.834  1.00  0.00           C  
HETATM  919  O7' CPI    29      22.569  40.911  38.381  1.00  0.00           O  
HETATM  920  C8' CPI    29      21.066  40.821  40.220  1.00  0.00           C  
HETATM  921  N1  CPI    29      21.804  39.561  40.715  1.00  0.00           N  
HETATM  922  C2  CPI    29      23.095  39.662  41.431  1.00  0.00           C  
HETATM  923  O2  CPI    29      23.515  40.737  41.752  1.00  0.00           O  
HETATM  924  N3  CPI    29      23.839  38.598  41.762  1.00  0.00           N  
HETATM  925  C4  CPI    29      23.414  37.428  41.264  1.00  0.00           C  
HETATM  926  N4  CPI    29      23.986  36.297  41.695  1.00  0.00           N  
HETATM  927  C5  CPI    29      22.274  37.219  40.421  1.00  0.00           C  
HETATM  928  C6  CPI    29      21.521  38.326  40.178  1.00  0.00           C  
HETATM  929 H1'1 CPI    29      22.126  45.179  38.925  1.00  0.00           H  
HETATM  930 H2'1 CPI    29      22.095  44.651  36.099  1.00  0.00           H  
HETATM  931 H2'2 CPI    29      20.618  45.105  37.073  1.00  0.00           H  
HETATM  932 H3'1 CPI    29      22.083  42.540  36.582  1.00  0.00           H  
HETATM  933 H3'2 CPI    29      20.218  42.838  36.419  1.00  0.00           H  
HETATM  934 H5'1 CPI    29      19.264  43.627  38.169  1.00  0.00           H  
HETATM  935 H5'2 CPI    29      18.894  42.024  38.912  1.00  0.00           H  
HETATM  936 H8'1 CPI    29      19.986  40.682  40.188  1.00  0.00           H  
HETATM  937 H8'2 CPI    29      21.337  41.525  41.007  1.00  0.00           H  
HETATM  938  H3  CPI    29      24.559  38.740  42.456  1.00  0.00           H  
HETATM  939  H41 CPI    29      24.638  36.269  42.465  1.00  0.00           H  
HETATM  940  H5  CPI    29      22.019  36.242  40.039  1.00  0.00           H  
HETATM  941  H6  CPI    29      20.568  38.420  39.677  1.00  0.00           H  
HETATM  942  N1' TPN    30      18.858  43.206  41.145  1.00  0.00           N  
HETATM  943  C2' TPN    30      18.780  43.578  42.552  1.00  0.00           C  
HETATM  944  C3' TPN    30      17.289  43.509  42.978  1.00  0.00           C  
HETATM  945  N4' TPN    30      17.034  42.410  43.894  1.00  0.00           N  
HETATM  946  C5' TPN    30      15.973  41.523  43.441  1.00  0.00           C  
HETATM  947  C'  TPN    30      14.588  41.981  43.900  1.00  0.00           C  
HETATM  948  O1' TPN    30      14.323  41.910  45.067  1.00  0.00           O  
HETATM  949  C7' TPN    30      17.571  42.369  45.083  1.00  0.00           C  
HETATM  950  O7' TPN    30      18.443  43.203  45.415  1.00  0.00           O  
HETATM  951  C8' TPN    30      17.138  41.382  46.143  1.00  0.00           C  
HETATM  952  N1  TPN    30      18.152  40.424  46.513  1.00  0.00           N  
HETATM  953  C2  TPN    30      18.072  39.082  46.121  1.00  0.00           C  
HETATM  954  O2  TPN    30      17.171  38.637  45.504  1.00  0.00           O  
HETATM  955  N3  TPN    30      19.080  38.240  46.483  1.00  0.00           N  
HETATM  956  C4  TPN    30      19.865  38.464  47.589  1.00  0.00           C  
HETATM  957  O4  TPN    30      20.344  37.601  48.291  1.00  0.00           O  
HETATM  958  C5  TPN    30      19.998  39.900  47.892  1.00  0.00           C  
HETATM  959  C6  TPN    30      19.116  40.819  47.433  1.00  0.00           C  
HETATM  960  C7  TPN    30      21.104  40.368  48.868  1.00  0.00           C  
HETATM  961 H1'1 TPN    30      18.122  42.615  40.789  1.00  0.00           H  
HETATM  962 H2'1 TPN    30      18.907  44.660  42.598  1.00  0.00           H  
HETATM  963 H2'2 TPN    30      19.343  42.928  43.222  1.00  0.00           H  
HETATM  964 H3'1 TPN    30      16.599  43.499  42.133  1.00  0.00           H  
HETATM  965 H3'2 TPN    30      17.214  44.462  43.500  1.00  0.00           H  
HETATM  966 H5'1 TPN    30      16.188  41.532  42.372  1.00  0.00           H  
HETATM  967 H5'2 TPN    30      16.019  40.513  43.848  1.00  0.00           H  
HETATM  968 H8'1 TPN    30      16.229  40.929  45.745  1.00  0.00           H  
HETATM  969 H8'2 TPN    30      16.754  41.987  46.965  1.00  0.00           H  
HETATM  970  H3  TPN    30      18.856  37.259  46.398  1.00  0.00           H  
HETATM  971  H6  TPN    30      19.210  41.830  47.801  1.00  0.00           H  
HETATM  972  H71 TPN    30      21.087  41.454  48.960  1.00  0.00           H  
HETATM  973  H72 TPN    30      20.809  39.959  49.834  1.00  0.00           H  
HETATM  974  H73 TPN    30      22.128  40.031  48.711  1.00  0.00           H  
HETATM  975  N   NHE    32      11.284  41.233  43.174  1.00  0.00           N  
HETATM  976  HN1 NHE    32      12.152  40.871  43.541  1.00  0.00           H  
HETATM  977  HN2 NHE    32      10.428  40.696  43.165  1.00  0.00           H  
CONECT   39   23
CONECT   23   39   24
CONECT   24   23   40   41   25
CONECT   40   24
CONECT   41   24
CONECT   25   24   42   26   36
CONECT   42   25
CONECT   26   25   27
CONECT   27   26   43   28   37
CONECT   43   27
CONECT   28   27   29   34
CONECT   29   28   44   30
CONECT   44   29
CONECT   30   29   45   31
CONECT   45   30
CONECT   31   30   32   33
CONECT   32   31   46   47
CONECT   46   32
CONECT   47   32
CONECT   33   31   34
CONECT   34   28   33   35
CONECT   35   34
CONECT   36   25   48   37   38
CONECT   48   36
CONECT   37   27   36   49   50
CONECT   49   37
CONECT   50   37
CONECT   38   36   51
CONECT   51   38   52   53   54
CONECT   51   52
CONECT   52   51
CONECT   52   51
CONECT   53   51
CONECT   54   51   55
CONECT   55   54   70   71   56
CONECT   70   55
CONECT   71   55
CONECT   56   55   72   57   67
CONECT   72   56
CONECT   57   56   58
CONECT   58   57   73   59   68
CONECT   73   58
CONECT   59   58   60   65
CONECT   60   59   74   61
CONECT   60   61
CONECT   74   60
CONECT   61   60   75   62
CONECT   61   60
CONECT   75   61
CONECT   62   61   63   64
CONECT   62   64
CONECT   63   62   76   77
CONECT   76   63
CONECT   77   63
CONECT   64   62   65
CONECT   64   62
CONECT   65   59   64   66
CONECT   65   66
CONECT   66   65
CONECT   66   65
CONECT   67   56   78   68   69
CONECT   78   67
CONECT   68   58   67   79   80
CONECT   79   68
CONECT   80   68
CONECT   69   67   81
CONECT   81   69   82   83   84
CONECT   81   82
CONECT   82   81
CONECT   82   81
CONECT   83   81
CONECT   84   81   85
CONECT   85   84  100  101   86
CONECT  100   85
CONECT  101   85
CONECT   86   85  102   87   97
CONECT  102   86
CONECT   87   86   88
CONECT   88   87  103   89   98
CONECT  103   88
CONECT   89   88   90   95
CONECT   90   89  104   91
CONECT   90   91
CONECT  104   90
CONECT   91   90  105   92
CONECT   91   90
CONECT  105   91
CONECT   92   91   93   94
CONECT   92   94
CONECT   93   92  106  107
CONECT  106   93
CONECT  107   93
CONECT   94   92   95
CONECT   94   92
CONECT   95   89   94   96
CONECT   95   96
CONECT   96   95
CONECT   96   95
CONECT   97   86  108   98   99
CONECT  108   97
CONECT   98   88   97  109  110
CONECT  109   98
CONECT  110   98
CONECT   99   97  111
CONECT  111   99  112  113  114
CONECT  111  112
CONECT  112  111
CONECT  112  111
CONECT  113  111
CONECT  114  111  115
CONECT  115  114  130  131  116
CONECT  130  115
CONECT  131  115
CONECT  116  115  132  117  127
CONECT  132  116
CONECT  117  116  118
CONECT  118  117  133  119  128
CONECT  133  118
CONECT  119  118  120  125
CONECT  120  119  134  121
CONECT  120  121
CONECT  134  120
CONECT  121  120  135  122
CONECT  121  120
CONECT  135  121
CONECT  122  121  123  124
CONECT  122  124
CONECT  123  122  136  137
CONECT  136  123
CONECT  137  123
CONECT  124  122  125
CONECT  124  122
CONECT  125  119  124  126
CONECT  125  126
CONECT  126  125
CONECT  126  125
CONECT  127  116  138  128  129
CONECT  138  127
CONECT  128  118  127  139  140
CONECT  139  128
CONECT  140  128
CONECT  129  127  141
CONECT  141  129  142  143  144
CONECT  141  142
CONECT  142  141
CONECT  142  141
CONECT  143  141
CONECT  144  141  145
CONECT  145  144  160  161  146
CONECT  160  145
CONECT  161  145
CONECT  146  145  162  147  157
CONECT  162  146
CONECT  147  146  148
CONECT  148  147  163  149  158
CONECT  163  148
CONECT  149  148  150  155
CONECT  150  149  164  151
CONECT  150  151
CONECT  164  150
CONECT  151  150  165  152
CONECT  151  150
CONECT  165  151
CONECT  152  151  153  154
CONECT  152  154
CONECT  153  152  166  167
CONECT  166  153
CONECT  167  153
CONECT  154  152  155
CONECT  154  152
CONECT  155  149  154  156
CONECT  155  156
CONECT  156  155
CONECT  156  155
CONECT  157  146  168  158  159
CONECT  168  157
CONECT  158  148  157  169  170
CONECT  169  158
CONECT  170  158
CONECT  159  157  171
CONECT  171  159  172  173  174
CONECT  171  172
CONECT  172  171
CONECT  172  171
CONECT  173  171
CONECT  174  171  175
CONECT  175  174  191  192  176
CONECT  191  175
CONECT  192  175
CONECT  176  175  193  177  188
CONECT  193  176
CONECT  177  176  178
CONECT  178  177  194  179  189
CONECT  194  178
CONECT  179  178  180  186
CONECT  180  179  195  181
CONECT  180  181
CONECT  195  180
CONECT  181  180  182  183
CONECT  181  180
CONECT  182  181  196  197  198
CONECT  196  182
CONECT  197  182
CONECT  198  182
CONECT  183  181  184  185
CONECT  183  184
CONECT  184  183
CONECT  184  183
CONECT  185  183  199  186
CONECT  199  185
CONECT  186  179  185  187
CONECT  186  187
CONECT  187  186
CONECT  187  186
CONECT  188  176  200  189  190
CONECT  200  188
CONECT  189  178  188  201  202
CONECT  201  189
CONECT  202  189
CONECT  190  188  203
CONECT  203  190  204  205  206
CONECT  203  204
CONECT  204  203
CONECT  204  203
CONECT  205  203
CONECT  206  203  207
CONECT  207  206  223  224  208
CONECT  223  207
CONECT  224  207
CONECT  208  207  225  209  220
CONECT  225  208
CONECT  209  208  210
CONECT  210  209  226  211  221
CONECT  226  210
CONECT  211  210  212  218
CONECT  212  211  227  213
CONECT  212  213
CONECT  227  212
CONECT  213  212  214  215
CONECT  213  212
CONECT  214  213  228  229  230
CONECT  228  214
CONECT  229  214
CONECT  230  214
CONECT  215  213  216  217
CONECT  215  216
CONECT  216  215
CONECT  216  215
CONECT  217  215  231  218
CONECT  231  217
CONECT  218  211  217  219
CONECT  218  219
CONECT  219  218
CONECT  219  218
CONECT  220  208  232  221  222
CONECT  232  220
CONECT  221  210  220  233  234
CONECT  233  221
CONECT  234  221
CONECT  222  220  235
CONECT  235  222  236  237  238
CONECT  235  236
CONECT  236  235
CONECT  236  235
CONECT  237  235
CONECT  238  235  239
CONECT  239  238  254  255  240
CONECT  254  239
CONECT  255  239
CONECT  240  239  256  241  251
CONECT  256  240
CONECT  241  240  242
CONECT  242  241  257  243  252
CONECT  257  242
CONECT  243  242  244  249
CONECT  244  243  258  245
CONECT  244  245
CONECT  258  244
CONECT  245  244  259  246
CONECT  245  244
CONECT  259  245
CONECT  246  245  247  248
CONECT  246  248
CONECT  247  246  260  261
CONECT  260  247
CONECT  261  247
CONECT  248  246  249
CONECT  248  246
CONECT  249  243  248  250
CONECT  249  250
CONECT  250  249
CONECT  250  249
CONECT  251  240  262  252  253
CONECT  262  251
CONECT  252  242  251  263  264
CONECT  263  252
CONECT  264  252
CONECT  253  251  265
CONECT  265  253  266  267  268
CONECT  265  266
CONECT  266  265
CONECT  266  265
CONECT  267  265
CONECT  268  265  269
CONECT  269  268  284  285  270
CONECT  284  269
CONECT  285  269
CONECT  270  269  286  271  281
CONECT  286  270
CONECT  271  270  272
CONECT  272  271  287  273  282
CONECT  287  272
CONECT  273  272  274  279
CONECT  274  273  288  275
CONECT  274  275
CONECT  288  274
CONECT  275  274  289  276
CONECT  275  274
CONECT  289  275
CONECT  276  275  277  278
CONECT  276  278
CONECT  277  276  290  291
CONECT  290  277
CONECT  291  277
CONECT  278  276  279
CONECT  278  276
CONECT  279  273  278  280
CONECT  279  280
CONECT  280  279
CONECT  280  279
CONECT  281  270  292  282  283
CONECT  292  281
CONECT  282  272  281  293  294
CONECT  293  282
CONECT  294  282
CONECT  283  281  295
CONECT  295  283  296  297  298
CONECT  296  295
CONECT  297  295
CONECT  298  295  299
CONECT  299  298  315  316  300
CONECT  315  299
CONECT  316  299
CONECT  300  299  317  301  312
CONECT  317  300
CONECT  301  300  302
CONECT  302  301  318  303  313
CONECT  318  302
CONECT  303  302  304  310
CONECT  304  303  319  305
CONECT  319  304
CONECT  305  304  306  307
CONECT  306  305  320  321  322
CONECT  320  306
CONECT  321  306
CONECT  322  306
CONECT  307  305  308  309
CONECT  308  307
CONECT  309  307  323  310
CONECT  323  309
CONECT  310  303  309  311
CONECT  311  310
CONECT  312  300  324  313  314
CONECT  324  312
CONECT  313  302  312  325  326
CONECT  325  313
CONECT  326  313
CONECT  314  312  327
CONECT  327  314
CONECT  346  328
CONECT  328  346  329
CONECT  329  328  347  348  330
CONECT  347  329
CONECT  348  329
CONECT  330  329  349  331  343
CONECT  349  330
CONECT  331  330  332
CONECT  332  331  350  333  344
CONECT  350  332
CONECT  333  332  334  342
CONECT  334  333  351  335
CONECT  351  334
CONECT  335  334  336
CONECT  336  335  337  342
CONECT  337  336  338  339
CONECT  338  337  352  353
CONECT  352  338
CONECT  353  338
CONECT  339  337  340
CONECT  340  339  354  341
CONECT  354  340
CONECT  341  340  342
CONECT  342  333  336  341
CONECT  343  330  355  344  345
CONECT  355  343
CONECT  344  332  343  356  357
CONECT  356  344
CONECT  357  344
CONECT  345  343  358
CONECT  358  345  359  360  361
CONECT  358  359
CONECT  359  358
CONECT  359  358
CONECT  360  358
CONECT  361  358  362
CONECT  362  361  380  381  363
CONECT  380  362
CONECT  381  362
CONECT  363  362  382  364  377
CONECT  382  363
CONECT  364  363  365
CONECT  365  364  383  366  378
CONECT  383  365
CONECT  366  365  367  376
CONECT  367  366  384  368
CONECT  367  368
CONECT  384  367
CONECT  368  367  369
CONECT  368  367
CONECT  369  368  370  376
CONECT  369  376
CONECT  370  369  371  372
CONECT  370  371
CONECT  371  370
CONECT  371  370
CONECT  372  370  385  373
CONECT  385  372
CONECT  373  372  374  375
CONECT  373  375
CONECT  374  373  386  387
CONECT  386  374
CONECT  387  374
CONECT  375  373  376
CONECT  375  373
CONECT  376  366  369  375
CONECT  376  369
CONECT  377  363  388  378  379
CONECT  388  377
CONECT  378  365  377  389  390
CONECT  389  378
CONECT  390  378
CONECT  379  377  391
CONECT  391  379  392  393  394
CONECT  391  392
CONECT  392  391
CONECT  392  391
CONECT  393  391
CONECT  394  391  395
CONECT  395  394  413  414  396
CONECT  413  395
CONECT  414  395
CONECT  396  395  415  397  410
CONECT  415  396
CONECT  397  396  398
CONECT  398  397  416  399  411
CONECT  416  398
CONECT  399  398  400  409
CONECT  400  399  417  401
CONECT  400  401
CONECT  417  400
CONECT  401  400  402
CONECT  401  400
CONECT  402  401  403  409
CONECT  402  409
CONECT  403  402  404  405
CONECT  403  404
CONECT  404  403
CONECT  404  403
CONECT  405  403  418  406
CONECT  418  405
CONECT  406  405  407  408
CONECT  406  408
CONECT  407  406  419  420
CONECT  419  407
CONECT  420  407
CONECT  408  406  409
CONECT  408  406
CONECT  409  399  402  408
CONECT  409  402
CONECT  410  396  421  411  412
CONECT  421  410
CONECT  411  398  410  422  423
CONECT  422  411
CONECT  423  411
CONECT  412  410  424
CONECT  424  412  425  426  427
CONECT  424  425
CONECT  425  424
CONECT  425  424
CONECT  426  424
CONECT  427  424  428
CONECT  428  427  445  446  429
CONECT  445  428
CONECT  446  428
CONECT  429  428  447  430  442
CONECT  447  429
CONECT  430  429  431
CONECT  431  430  448  432  443
CONECT  448  431
CONECT  432  431  433  441
CONECT  433  432  449  434
CONECT  433  434
CONECT  449  433
CONECT  434  433  435
CONECT  434  433
CONECT  435  434  436  441
CONECT  435  441
CONECT  436  435  437  438
CONECT  436  438
CONECT  437  436  450  451
CONECT  450  437
CONECT  451  437
CONECT  438  436  439
CONECT  438  436
CONECT  439  438  452  440
CONECT  439  440
CONECT  452  439
CONECT  440  439  441
CONECT  440  439
CONECT  441  432  435  440
CONECT  441  435
CONECT  442  429  453  443  444
CONECT  453  442
CONECT  443  431  442  454  455
CONECT  454  443
CONECT  455  443
CONECT  444  442  456
CONECT  456  444  457  458  459
CONECT  456  457
CONECT  457  456
CONECT  457  456
CONECT  458  456
CONECT  459  456  460
CONECT  460  459  477  478  461
CONECT  477  460
CONECT  478  460
CONECT  461  460  479  462  474
CONECT  479  461
CONECT  462  461  463
CONECT  463  462  480  464  475
CONECT  480  463
CONECT  464  463  465  473
CONECT  465  464  481  466
CONECT  465  466
CONECT  481  465
CONECT  466  465  467
CONECT  466  465
CONECT  467  466  468  473
CONECT  467  473
CONECT  468  467  469  470
CONECT  468  470
CONECT  469  468  482  483
CONECT  482  469
CONECT  483  469
CONECT  470  468  471
CONECT  470  468
CONECT  471  470  484  472
CONECT  471  472
CONECT  484  471
CONECT  472  471  473
CONECT  472  471
CONECT  473  464  467  472
CONECT  473  467
CONECT  474  461  485  475  476
CONECT  485  474
CONECT  475  463  474  486  487
CONECT  486  475
CONECT  487  475
CONECT  476  474  488
CONECT  488  476  489  490  491
CONECT  488  489
CONECT  489  488
CONECT  489  488
CONECT  490  488
CONECT  491  488  492
CONECT  492  491  510  511  493
CONECT  510  492
CONECT  511  492
CONECT  493  492  512  494  507
CONECT  512  493
CONECT  494  493  495
CONECT  495  494  513  496  508
CONECT  513  495
CONECT  496  495  497  506
CONECT  497  496  514  498
CONECT  497  498
CONECT  514  497
CONECT  498  497  499
CONECT  498  497
CONECT  499  498  500  506
CONECT  499  506
CONECT  500  499  501  502
CONECT  500  501
CONECT  501  500
CONECT  501  500
CONECT  502  500  515  503
CONECT  515  502
CONECT  503  502  504  505
CONECT  503  505
CONECT  504  503  516  517
CONECT  516  504
CONECT  517  504
CONECT  505  503  506
CONECT  505  503
CONECT  506  496  499  505
CONECT  506  499
CONECT  507  493  518  508  509
CONECT  518  507
CONECT  508  495  507  519  520
CONECT  519  508
CONECT  520  508
CONECT  509  507  521
CONECT  521  509  522  523  524
CONECT  521  522
CONECT  522  521
CONECT  522  521
CONECT  523  521
CONECT  524  521  525
CONECT  525  524  543  544  526
CONECT  543  525
CONECT  544  525
CONECT  526  525  545  527  540
CONECT  545  526
CONECT  527  526  528
CONECT  528  527  546  529  541
CONECT  546  528
CONECT  529  528  530  539
CONECT  530  529  547  531
CONECT  530  531
CONECT  547  530
CONECT  531  530  532
CONECT  531  530
CONECT  532  531  533  539
CONECT  532  539
CONECT  533  532  534  535
CONECT  533  534
CONECT  534  533
CONECT  534  533
CONECT  535  533  548  536
CONECT  548  535
CONECT  536  535  537  538
CONECT  536  538
CONECT  537  536  549  550
CONECT  549  537
CONECT  550  537
CONECT  538  536  539
CONECT  538  536
CONECT  539  529  532  538
CONECT  539  532
CONECT  540  526  551  541  542
CONECT  551  540
CONECT  541  528  540  552  553
CONECT  552  541
CONECT  553  541
CONECT  542  540  554
CONECT  554  542  555  556  557
CONECT  554  555
CONECT  555  554
CONECT  555  554
CONECT  556  554
CONECT  557  554  558
CONECT  558  557  576  577  559
CONECT  576  558
CONECT  577  558
CONECT  559  558  578  560  573
CONECT  578  559
CONECT  560  559  561
CONECT  561  560  579  562  574
CONECT  579  561
CONECT  562  561  563  572
CONECT  563  562  580  564
CONECT  563  564
CONECT  580  563
CONECT  564  563  565
CONECT  564  563
CONECT  565  564  566  572
CONECT  565  572
CONECT  566  565  567  568
CONECT  566  567
CONECT  567  566
CONECT  567  566
CONECT  568  566  581  569
CONECT  581  568
CONECT  569  568  570  571
CONECT  569  571
CONECT  570  569  582  583
CONECT  582  570
CONECT  583  570
CONECT  571  569  572
CONECT  571  569
CONECT  572  562  565  571
CONECT  572  565
CONECT  573  559  584  574  575
CONECT  584  573
CONECT  574  561  573  585  586
CONECT  585  574
CONECT  586  574
CONECT  575  573  587
CONECT  587  575  588  589  590
CONECT  587  588
CONECT  588  587
CONECT  588  587
CONECT  589  587
CONECT  590  587  591
CONECT  591  590  609  610  592
CONECT  609  591
CONECT  610  591
CONECT  592  591  611  593  606
CONECT  611  592
CONECT  593  592  594
CONECT  594  593  612  595  607
CONECT  612  594
CONECT  595  594  596  605
CONECT  596  595  613  597
CONECT  596  597
CONECT  613  596
CONECT  597  596  598
CONECT  597  596
CONECT  598  597  599  605
CONECT  598  605
CONECT  599  598  600  601
CONECT  599  600
CONECT  600  599
CONECT  600  599
CONECT  601  599  614  602
CONECT  614  601
CONECT  602  601  603  604
CONECT  602  604
CONECT  603  602  615  616
CONECT  615  603
CONECT  616  603
CONECT  604  602  605
CONECT  604  602
CONECT  605  595  598  604
CONECT  605  598
CONECT  606  592  617  607  608
CONECT  617  606
CONECT  607  594  606  618  619
CONECT  618  607
CONECT  619  607
CONECT  608  606  621
CONECT  621  608  622  623  624
CONECT  622  621
CONECT  623  621
CONECT  624  621  625
CONECT  625  624  626  643  644
CONECT  643  625
CONECT  644  625
CONECT  626  625  645  627  640
CONECT  645  626
CONECT  627  626  628
CONECT  628  627  646  629  641
CONECT  646  628
CONECT  629  628  630  639
CONECT  630  629  647  631
CONECT  630  631
CONECT  647  630
CONECT  631  630  632
CONECT  631  630
CONECT  632  631  633  639
CONECT  632  639
CONECT  633  632  634  635
CONECT  633  634
CONECT  634  633
CONECT  634  633
CONECT  635  633  636  648
CONECT  648  635
CONECT  636  635  637  638
CONECT  636  638
CONECT  637  636  649  650
CONECT  649  637
CONECT  650  637
CONECT  638  636  639
CONECT  638  636
CONECT  639  629  632  638
CONECT  639  632
CONECT  640  626  641  651  642
CONECT  651  640
CONECT  641  628  640  652  653
CONECT  652  641
CONECT  653  641
CONECT  642  640  654
CONECT  654  642
CONECT  655  673  656
CONECT  673  655
CONECT  656  655  674  675  657
CONECT  674  656
CONECT  675  656
CONECT  657  656  676  677  658
CONECT  676  657
CONECT  677  657
CONECT  658  657  659  662
CONECT  659  658  678  679  660
CONECT  678  659
CONECT  679  659
CONECT  660  659  661  687
CONECT  661  660
CONECT  662  658  663  664
CONECT  663  662
CONECT  664  662  680  681  665
CONECT  680  664
CONECT  681  664
CONECT  665  664  666  672
CONECT  666  665  667  668
CONECT  667  666
CONECT  668  666  682  669
CONECT  682  668
CONECT  669  668  670  671
CONECT  670  669  683  684
CONECT  683  670
CONECT  684  670
CONECT  671  669  685  672
CONECT  685  671
CONECT  672  665  671  686
CONECT  686  672
CONECT  687  660  705  688
CONECT  705  687
CONECT  688  687  706  707  689
CONECT  706  688
CONECT  707  688
CONECT  689  688  708  709  690
CONECT  708  689
CONECT  709  689
CONECT  690  689  691  694
CONECT  691  690  710  711  692
CONECT  710  691
CONECT  711  691
CONECT  692  691  693  718
CONECT  693  692
CONECT  694  690  695  696
CONECT  695  694
CONECT  696  694  712  713  697
CONECT  712  696
CONECT  713  696
CONECT  697  696  698  704
CONECT  698  697  699  700
CONECT  699  698
CONECT  700  698  714  701
CONECT  714  700
CONECT  701  700  702  703
CONECT  702  701  715
CONECT  715  702
CONECT  703  701  716  704
CONECT  716  703
CONECT  704  697  703  717
CONECT  717  704
CONECT  718  692  736  719
CONECT  736  718
CONECT  719  718  737  738  720
CONECT  737  719
CONECT  738  719
CONECT  720  719  739  740  721
CONECT  739  720
CONECT  740  720
CONECT  721  720  722  725
CONECT  722  721  741  742  723
CONECT  741  722
CONECT  742  722
CONECT  723  722  724  750
CONECT  724  723
CONECT  725  721  726  727
CONECT  726  725
CONECT  727  725  743  744  728
CONECT  743  727
CONECT  744  727
CONECT  728  727  729  735
CONECT  729  728  730  731
CONECT  730  729
CONECT  731  729  745  732
CONECT  745  731
CONECT  732  731  733  734
CONECT  733  732  746  747
CONECT  746  733
CONECT  747  733
CONECT  734  732  748  735
CONECT  748  734
CONECT  735  728  734  749
CONECT  749  735
CONECT  750  723  768  751
CONECT  768  750
CONECT  751  750  769  770  752
CONECT  769  751
CONECT  770  751
CONECT  752  751  771  772  753
CONECT  771  752
CONECT  772  752
CONECT  753  752  754  757
CONECT  754  753  773  774  755
CONECT  773  754
CONECT  774  754
CONECT  755  754  756  781
CONECT  756  755
CONECT  757  753  758  759
CONECT  758  757
CONECT  759  757  775  776  760
CONECT  775  759
CONECT  776  759
CONECT  760  759  761  767
CONECT  761  760  762  763
CONECT  762  761
CONECT  763  761  777  764
CONECT  777  763
CONECT  764  763  765  766
CONECT  765  764  778
CONECT  778  765
CONECT  766  764  779  767
CONECT  779  766
CONECT  767  760  766  780
CONECT  780  767
CONECT  781  755  799  782
CONECT  799  781
CONECT  782  781  800  801  783
CONECT  800  782
CONECT  801  782
CONECT  783  782  802  803  784
CONECT  802  783
CONECT  803  783
CONECT  784  783  785  788
CONECT  785  784  804  805  786
CONECT  804  785
CONECT  805  785
CONECT  786  785  787  813
CONECT  787  786
CONECT  788  784  789  790
CONECT  789  788
CONECT  790  788  806  807  791
CONECT  806  790
CONECT  807  790
CONECT  791  790  792  798
CONECT  792  791  793  794
CONECT  793  792
CONECT  794  792  808  795
CONECT  808  794
CONECT  795  794  796  797
CONECT  796  795  809  810
CONECT  809  796
CONECT  810  796
CONECT  797  795  811  798
CONECT  811  797
CONECT  798  791  797  812
CONECT  812  798
CONECT  813  786  832  814
CONECT  832  813
CONECT  814  813  833  834  815
CONECT  833  814
CONECT  834  814
CONECT  815  814  835  836  816
CONECT  835  815
CONECT  836  815
CONECT  816  815  817  820
CONECT  817  816  837  838  818
CONECT  837  817
CONECT  838  817
CONECT  818  817  819  846
CONECT  818  819
CONECT  819  818
CONECT  819  818
CONECT  820  816  821  822
CONECT  820  821
CONECT  821  820
CONECT  821  820
CONECT  822  820  839  840  823
CONECT  839  822
CONECT  840  822
CONECT  823  822  824  830
CONECT  824  823  825  826
CONECT  824  825
CONECT  825  824
CONECT  825  824
CONECT  826  824  827  841
CONECT  841  826
CONECT  827  826  828  829
CONECT  827  828
CONECT  828  827
CONECT  828  827
CONECT  829  827  830  831
CONECT  829  830
CONECT  830  823  829  842
CONECT  830  829
CONECT  842  830
CONECT  831  829  843  844  845
CONECT  843  831
CONECT  844  831
CONECT  845  831
CONECT  846  818  865  847
CONECT  865  846
CONECT  847  846  866  867  848
CONECT  866  847
CONECT  867  847
CONECT  848  847  868  869  849
CONECT  868  848
CONECT  869  848
CONECT  849  848  850  853
CONECT  850  849  870  871  851
CONECT  870  850
CONECT  871  850
CONECT  851  850  852  879
CONECT  851  852
CONECT  852  851
CONECT  852  851
CONECT  853  849  854  855
CONECT  853  854
CONECT  854  853
CONECT  854  853
CONECT  855  853  872  873  856
CONECT  872  855
CONECT  873  855
CONECT  856  855  857  863
CONECT  857  856  858  859
CONECT  857  858
CONECT  858  857
CONECT  858  857
CONECT  859  857  860  874
CONECT  874  859
CONECT  860  859  861  862
CONECT  860  861
CONECT  861  860
CONECT  861  860
CONECT  862  860  863  864
CONECT  862  863
CONECT  863  856  862  875
CONECT  863  862
CONECT  875  863
CONECT  864  862  876  877  878
CONECT  876  864
CONECT  877  864
CONECT  878  864
CONECT  879  851  897  880
CONECT  897  879
CONECT  880  879  898  899  881
CONECT  898  880
CONECT  899  880
CONECT  881  880  900  901  882
CONECT  900  881
CONECT  901  881
CONECT  882  881  883  886
CONECT  883  882  902  903  884
CONECT  902  883
CONECT  903  883
CONECT  884  883  885  911
CONECT  885  884
CONECT  886  882  887  888
CONECT  887  886
CONECT  888  886  904  905  889
CONECT  904  888
CONECT  905  888
CONECT  889  888  890  896
CONECT  890  889  891  892
CONECT  891  890
CONECT  892  890  906  893
CONECT  906  892
CONECT  893  892  894  895
CONECT  894  893  907  908
CONECT  907  894
CONECT  908  894
CONECT  895  893  909  896
CONECT  909  895
CONECT  896  889  895  910
CONECT  910  896
CONECT  911  884  929  912
CONECT  929  911
CONECT  912  911  930  931  913
CONECT  930  912
CONECT  931  912
CONECT  913  912  932  933  914
CONECT  932  913
CONECT  933  913
CONECT  914  913  915  918
CONECT  915  914  934  935  916
CONECT  934  915
CONECT  935  915
CONECT  916  915  917  942
CONECT  917  916
CONECT  918  914  919  920
CONECT  919  918
CONECT  920  918  936  937  921
CONECT  936  920
CONECT  937  920
CONECT  921  920  922  928
CONECT  922  921  923  924
CONECT  923  922
CONECT  924  922  938  925
CONECT  938  924
CONECT  925  924  926  927
CONECT  926  925  939
CONECT  939  926
CONECT  927  925  940  928
CONECT  940  927
CONECT  928  921  927  941
CONECT  941  928
CONECT  942  916  961  943
CONECT  961  942
CONECT  943  942  962  963  944
CONECT  962  943
CONECT  963  943
CONECT  944  943  964  965  945
CONECT  964  944
CONECT  965  944
CONECT  945  944  946  949
CONECT  946  945  966  967  947
CONECT  966  946
CONECT  967  946
CONECT  947  946  948    1
CONECT  947  948
CONECT  948  947
CONECT  948  947
CONECT  949  945  950  951
CONECT  949  950
CONECT  950  949
CONECT  950  949
CONECT  951  949  968  969  952
CONECT  968  951
CONECT  969  951
CONECT  952  951  953  959
CONECT  953  952  954  955
CONECT  953  954
CONECT  954  953
CONECT  954  953
CONECT  955  953  956  970
CONECT  970  955
CONECT  956  955  957  958
CONECT  956  957
CONECT  957  956
CONECT  957  956
CONECT  958  956  959  960
CONECT  958  959
CONECT  959  952  958  971
CONECT  959  958
CONECT  971  959
CONECT  960  958  972  973  974
CONECT  972  960
CONECT  973  960
CONECT  974  960
CONECT  975    3  976  977
CONECT  976  975
CONECT  977  975
END   
