# Supplementary material for: Exploring the DNA2-PNA heterotriplex formation in targeting the Bcl-2 gene promoter: A structural insight by physico-chemical and microsecond-scale MD investigation
Source: Heliyon. 2024 Jan 22;10(3):e24599. doi: 10.1016/j.heliyon.2024.e24599 (PMC10839560; doi:10.1016/j.heliyon.2024.e24599)
Supplement: Multimedia component 5 [file mmc5.zip › P4_aMD_min-b.pdb]

ATOM      1  N   LYS    31      14.123  46.142  43.035  1.00  0.00           N  
ATOM      2  CA  LYS    31      13.088  45.201  42.608  1.00  0.00           C  
ATOM      3  C   LYS    31      12.291  45.668  41.361  1.00  0.00           C  
ATOM      4  O   LYS    31      12.007  46.880  41.271  1.00  0.00           O  
ATOM      5  CB  LYS    31      12.079  44.972  43.771  1.00  0.00           C  
ATOM      6  CG  LYS    31      12.447  44.153  44.926  1.00  0.00           C  
ATOM      7  CD  LYS    31      11.509  43.324  45.725  1.00  0.00           C  
ATOM      8  CE  LYS    31      12.294  42.303  46.716  1.00  0.00           C  
ATOM      9  NZ  LYS    31      12.555  42.869  48.026  1.00  0.00           N1+
ATOM     10  H   LYS    31      13.980  46.805  43.783  1.00  0.00           H  
ATOM     11  HA  LYS    31      13.539  44.236  42.371  1.00  0.00           H  
ATOM     12  HB2 LYS    31      11.671  45.917  44.129  1.00  0.00           H  
ATOM     13  HB3 LYS    31      11.219  44.464  43.334  1.00  0.00           H  
ATOM     14  HG2 LYS    31      13.185  43.407  44.631  1.00  0.00           H  
ATOM     15  HG3 LYS    31      12.905  44.823  45.655  1.00  0.00           H  
ATOM     16  HD2 LYS    31      10.707  43.888  46.202  1.00  0.00           H  
ATOM     17  HD3 LYS    31      11.037  42.611  45.048  1.00  0.00           H  
ATOM     18  HE2 LYS    31      11.720  41.405  46.944  1.00  0.00           H  
ATOM     19  HE3 LYS    31      13.178  41.954  46.183  1.00  0.00           H  
ATOM     20  HZ1 LYS    31      11.786  42.876  48.681  1.00  0.00           H  
ATOM     21  HZ2 LYS    31      13.291  42.336  48.465  1.00  0.00           H  
ATOM     22  HZ3 LYS    31      12.869  43.820  47.894  1.00  0.00           H  
HETATM   23  O5' DC5     1      43.019  43.647  24.744  1.00  0.00           O  
HETATM   24  C5' DC5     1      41.586  43.414  24.690  1.00  0.00           C  
HETATM   25  C4' DC5     1      41.324  42.412  23.530  1.00  0.00           C  
HETATM   26  O4' DC5     1      42.256  41.329  23.634  1.00  0.00           O  
HETATM   27  C1' DC5     1      41.603  40.299  22.945  1.00  0.00           C  
HETATM   28  N1  DC5     1      41.928  38.994  23.574  1.00  0.00           N  
HETATM   29  C6  DC5     1      42.362  38.930  24.870  1.00  0.00           C  
HETATM   30  C5  DC5     1      42.526  37.690  25.470  1.00  0.00           C  
HETATM   31  C4  DC5     1      41.927  36.615  24.797  1.00  0.00           C  
HETATM   32  N4  DC5     1      41.755  35.459  25.404  1.00  0.00           N  
HETATM   33  N3  DC5     1      41.446  36.669  23.548  1.00  0.00           N  
HETATM   34  C2  DC5     1      41.574  37.841  22.851  1.00  0.00           C  
HETATM   35  O2  DC5     1      41.168  37.825  21.671  1.00  0.00           O  
HETATM   36  C3' DC5     1      39.930  41.888  23.561  1.00  0.00           C  
HETATM   37  C2' DC5     1      40.066  40.563  22.905  1.00  0.00           C  
HETATM   38  O3' DC5     1      38.910  42.766  22.971  1.00  0.00           O  
HETATM   39 HO5' DC5     1      43.274  43.885  23.850  1.00  0.00           H  
HETATM   40  H5' DC5     1      41.040  44.292  24.343  1.00  0.00           H  
HETATM   41 H5'' DC5     1      41.128  43.138  25.640  1.00  0.00           H  
HETATM   42  H4' DC5     1      41.604  42.894  22.593  1.00  0.00           H  
HETATM   43  H1' DC5     1      41.975  40.340  21.921  1.00  0.00           H  
HETATM   44  H6  DC5     1      42.613  39.862  25.355  1.00  0.00           H  
HETATM   45  H5  DC5     1      42.918  37.566  26.468  1.00  0.00           H  
HETATM   46  H41 DC5     1      42.192  35.349  26.307  1.00  0.00           H  
HETATM   47  H42 DC5     1      41.452  34.661  24.864  1.00  0.00           H  
HETATM   48  H3' DC5     1      39.735  41.625  24.600  1.00  0.00           H  
HETATM   49  H2' DC5     1      39.521  39.819  23.487  1.00  0.00           H  
HETATM   50 H2'' DC5     1      39.708  40.518  21.876  1.00  0.00           H  
ATOM     51  P    DC     2      37.449  42.734  23.517  1.00  0.00           P  
ATOM     52  OP1  DC     2      36.889  43.928  22.940  1.00  0.00           O  
ATOM     53  OP2  DC     2      37.486  42.679  25.015  1.00  0.00           O1-
ATOM     54  O5'  DC     2      36.694  41.357  23.044  1.00  0.00           O  
ATOM     55  C5'  DC     2      36.342  41.144  21.708  1.00  0.00           C  
ATOM     56  C4'  DC     2      35.598  39.853  21.405  1.00  0.00           C  
ATOM     57  O4'  DC     2      36.294  38.728  21.828  1.00  0.00           O  
ATOM     58  C1'  DC     2      35.479  37.892  22.518  1.00  0.00           C  
ATOM     59  N1   DC     2      36.271  37.027  23.495  1.00  0.00           N  
ATOM     60  C6   DC     2      37.362  37.581  24.150  1.00  0.00           C  
ATOM     61  C5   DC     2      38.279  36.861  24.779  1.00  0.00           C  
ATOM     62  C4   DC     2      37.978  35.470  24.964  1.00  0.00           C  
ATOM     63  N4   DC     2      38.803  34.682  25.617  1.00  0.00           N  
ATOM     64  N3   DC     2      36.980  34.875  24.348  1.00  0.00           N  
ATOM     65  C2   DC     2      36.290  35.659  23.420  1.00  0.00           C  
ATOM     66  O2   DC     2      35.884  34.959  22.465  1.00  0.00           O  
ATOM     67  C3'  DC     2      34.352  39.924  22.239  1.00  0.00           C  
ATOM     68  C2'  DC     2      34.531  38.755  23.232  1.00  0.00           C  
ATOM     69  O3'  DC     2      33.238  39.852  21.274  1.00  0.00           O  
ATOM     70  H5'  DC     2      37.219  41.307  21.082  1.00  0.00           H  
ATOM     71 H5''  DC     2      35.825  41.995  21.265  1.00  0.00           H  
ATOM     72  H4'  DC     2      35.394  39.927  20.337  1.00  0.00           H  
ATOM     73  H1'  DC     2      34.879  37.281  21.844  1.00  0.00           H  
ATOM     74  H6   DC     2      37.451  38.658  24.167  1.00  0.00           H  
ATOM     75  H5   DC     2      39.171  37.276  25.224  1.00  0.00           H  
ATOM     76  H41  DC     2      38.516  33.713  25.616  1.00  0.00           H  
ATOM     77  H42  DC     2      39.606  34.989  26.146  1.00  0.00           H  
ATOM     78  H3'  DC     2      34.276  40.837  22.830  1.00  0.00           H  
ATOM     79  H2'  DC     2      34.899  39.093  24.202  1.00  0.00           H  
ATOM     80 H2''  DC     2      33.617  38.187  23.406  1.00  0.00           H  
ATOM     81  P    DC     3      31.734  39.927  21.827  1.00  0.00           P  
ATOM     82  OP1  DC     3      30.922  40.011  20.618  1.00  0.00           O  
ATOM     83  OP2  DC     3      31.600  40.976  22.925  1.00  0.00           O1-
ATOM     84  O5'  DC     3      31.448  38.457  22.551  1.00  0.00           O  
ATOM     85  C5'  DC     3      31.513  37.270  21.705  1.00  0.00           C  
ATOM     86  C4'  DC     3      31.599  35.895  22.479  1.00  0.00           C  
ATOM     87  O4'  DC     3      32.789  35.670  23.227  1.00  0.00           O  
ATOM     88  C1'  DC     3      32.588  34.501  23.958  1.00  0.00           C  
ATOM     89  N1   DC     3      33.485  34.383  25.125  1.00  0.00           N  
ATOM     90  C6   DC     3      33.801  35.468  25.902  1.00  0.00           C  
ATOM     91  C5   DC     3      34.788  35.285  26.858  1.00  0.00           C  
ATOM     92  C4   DC     3      35.392  34.010  26.960  1.00  0.00           C  
ATOM     93  N4   DC     3      36.151  33.692  28.001  1.00  0.00           N  
ATOM     94  N3   DC     3      34.884  32.938  26.356  1.00  0.00           N  
ATOM     95  C2   DC     3      33.928  33.069  25.408  1.00  0.00           C  
ATOM     96  O2   DC     3      33.430  32.131  24.831  1.00  0.00           O  
ATOM     97  C3'  DC     3      30.456  35.751  23.479  1.00  0.00           C  
ATOM     98  C2'  DC     3      31.135  34.708  24.430  1.00  0.00           C  
ATOM     99  O3'  DC     3      29.311  35.115  22.985  1.00  0.00           O  
ATOM    100  H5'  DC     3      32.374  37.343  21.040  1.00  0.00           H  
ATOM    101 H5''  DC     3      30.706  37.222  20.975  1.00  0.00           H  
ATOM    102  H4'  DC     3      31.449  35.017  21.851  1.00  0.00           H  
ATOM    103  H1'  DC     3      32.716  33.664  23.274  1.00  0.00           H  
ATOM    104  H6   DC     3      33.440  36.458  25.664  1.00  0.00           H  
ATOM    105  H5   DC     3      35.160  36.028  27.549  1.00  0.00           H  
ATOM    106  H41  DC     3      36.752  34.440  28.315  1.00  0.00           H  
ATOM    107  H42  DC     3      36.258  32.699  28.149  1.00  0.00           H  
ATOM    108  H3'  DC     3      30.264  36.692  23.993  1.00  0.00           H  
ATOM    109  H2'  DC     3      31.072  35.020  25.473  1.00  0.00           H  
ATOM    110 H2''  DC     3      30.654  33.734  24.340  1.00  0.00           H  
ATOM    111  P    DC     4      27.891  35.115  23.775  1.00  0.00           P  
ATOM    112  OP1  DC     4      26.819  35.143  22.752  1.00  0.00           O  
ATOM    113  OP2  DC     4      27.894  36.144  24.852  1.00  0.00           O1-
ATOM    114  O5'  DC     4      27.796  33.703  24.544  1.00  0.00           O  
ATOM    115  C5'  DC     4      27.787  32.485  23.834  1.00  0.00           C  
ATOM    116  C4'  DC     4      28.250  31.309  24.726  1.00  0.00           C  
ATOM    117  O4'  DC     4      29.710  31.427  25.053  1.00  0.00           O  
ATOM    118  C1'  DC     4      29.833  30.875  26.331  1.00  0.00           C  
ATOM    119  N1   DC     4      30.967  31.424  27.123  1.00  0.00           N  
ATOM    120  C6   DC     4      31.000  32.677  27.421  1.00  0.00           C  
ATOM    121  C5   DC     4      31.929  33.180  28.354  1.00  0.00           C  
ATOM    122  C4   DC     4      32.687  32.200  28.929  1.00  0.00           C  
ATOM    123  N4   DC     4      33.617  32.539  29.751  1.00  0.00           N  
ATOM    124  N3   DC     4      32.485  30.894  28.916  1.00  0.00           N  
ATOM    125  C2   DC     4      31.682  30.491  27.909  1.00  0.00           C  
ATOM    126  O2   DC     4      31.580  29.275  27.758  1.00  0.00           O  
ATOM    127  C3'  DC     4      27.414  31.072  25.973  1.00  0.00           C  
ATOM    128  C2'  DC     4      28.478  31.006  27.054  1.00  0.00           C  
ATOM    129  O3'  DC     4      26.628  29.829  25.828  1.00  0.00           O  
ATOM    130  H5'  DC     4      28.475  32.537  22.992  1.00  0.00           H  
ATOM    131 H5''  DC     4      26.750  32.307  23.547  1.00  0.00           H  
ATOM    132  H4'  DC     4      28.269  30.391  24.139  1.00  0.00           H  
ATOM    133  H1'  DC     4      30.068  29.822  26.180  1.00  0.00           H  
ATOM    134  H6   DC     4      30.370  33.387  26.904  1.00  0.00           H  
ATOM    135  H5   DC     4      32.128  34.230  28.516  1.00  0.00           H  
ATOM    136  H41  DC     4      33.896  33.490  29.946  1.00  0.00           H  
ATOM    137  H42  DC     4      34.092  31.746  30.155  1.00  0.00           H  
ATOM    138  H3'  DC     4      26.716  31.899  26.100  1.00  0.00           H  
ATOM    139  H2'  DC     4      28.535  31.890  27.690  1.00  0.00           H  
ATOM    140 H2''  DC     4      28.270  30.195  27.751  1.00  0.00           H  
ATOM    141  P    DC     5      25.711  29.320  27.047  1.00  0.00           P  
ATOM    142  OP1  DC     5      24.605  28.594  26.451  1.00  0.00           O  
ATOM    143  OP2  DC     5      25.415  30.467  27.891  1.00  0.00           O1-
ATOM    144  O5'  DC     5      26.573  28.381  27.914  1.00  0.00           O  
ATOM    145  C5'  DC     5      26.871  27.086  27.446  1.00  0.00           C  
ATOM    146  C4'  DC     5      27.385  26.130  28.497  1.00  0.00           C  
ATOM    147  O4'  DC     5      28.565  26.546  29.075  1.00  0.00           O  
ATOM    148  C1'  DC     5      28.395  26.559  30.482  1.00  0.00           C  
ATOM    149  N1   DC     5      29.211  27.659  31.047  1.00  0.00           N  
ATOM    150  C6   DC     5      29.124  28.895  30.522  1.00  0.00           C  
ATOM    151  C5   DC     5      29.953  29.927  30.887  1.00  0.00           C  
ATOM    152  C4   DC     5      30.756  29.669  32.022  1.00  0.00           C  
ATOM    153  N4   DC     5      31.554  30.660  32.440  1.00  0.00           N  
ATOM    154  N3   DC     5      30.884  28.482  32.597  1.00  0.00           N  
ATOM    155  C2   DC     5      30.167  27.457  32.031  1.00  0.00           C  
ATOM    156  O2   DC     5      30.274  26.326  32.526  1.00  0.00           O  
ATOM    157  C3'  DC     5      26.319  25.977  29.594  1.00  0.00           C  
ATOM    158  C2'  DC     5      26.919  26.771  30.780  1.00  0.00           C  
ATOM    159  O3'  DC     5      26.181  24.577  29.878  1.00  0.00           O  
ATOM    160  H5'  DC     5      27.652  27.298  26.715  1.00  0.00           H  
ATOM    161 H5''  DC     5      26.082  26.515  26.958  1.00  0.00           H  
ATOM    162  H4'  DC     5      27.572  25.169  28.017  1.00  0.00           H  
ATOM    163  H1'  DC     5      28.751  25.579  30.801  1.00  0.00           H  
ATOM    164  H6   DC     5      28.288  29.107  29.872  1.00  0.00           H  
ATOM    165  H5   DC     5      29.724  30.951  30.629  1.00  0.00           H  
ATOM    166  H41  DC     5      31.582  31.560  31.981  1.00  0.00           H  
ATOM    167  H42  DC     5      32.208  30.443  33.178  1.00  0.00           H  
ATOM    168  H3'  DC     5      25.362  26.299  29.183  1.00  0.00           H  
ATOM    169  H2'  DC     5      26.609  27.815  30.743  1.00  0.00           H  
ATOM    170 H2''  DC     5      26.547  26.454  31.754  1.00  0.00           H  
ATOM    171  P    DT     6      25.058  23.920  30.782  1.00  0.00           P  
ATOM    172  OP1  DT     6      25.090  22.505  30.460  1.00  0.00           O  
ATOM    173  OP2  DT     6      23.756  24.634  30.614  1.00  0.00           O1-
ATOM    174  O5'  DT     6      25.546  24.013  32.327  1.00  0.00           O  
ATOM    175  C5'  DT     6      26.735  23.459  32.800  1.00  0.00           C  
ATOM    176  C4'  DT     6      27.163  23.970  34.170  1.00  0.00           C  
ATOM    177  O4'  DT     6      27.908  25.145  33.962  1.00  0.00           O  
ATOM    178  C1'  DT     6      28.049  25.811  35.249  1.00  0.00           C  
ATOM    179  N1   DT     6      28.549  27.212  35.278  1.00  0.00           N  
ATOM    180  C6   DT     6      28.024  28.177  34.468  1.00  0.00           C  
ATOM    181  C5   DT     6      28.352  29.495  34.544  1.00  0.00           C  
ATOM    182  C7   DT     6      27.937  30.623  33.647  1.00  0.00           C  
ATOM    183  C4   DT     6      29.382  29.904  35.532  1.00  0.00           C  
ATOM    184  O4   DT     6      29.760  31.025  35.756  1.00  0.00           O  
ATOM    185  N3   DT     6      29.962  28.852  36.125  1.00  0.00           N  
ATOM    186  C2   DT     6      29.496  27.603  36.204  1.00  0.00           C  
ATOM    187  O2   DT     6      29.916  26.921  37.133  1.00  0.00           O  
ATOM    188  C3'  DT     6      25.997  24.480  35.107  1.00  0.00           C  
ATOM    189  C2'  DT     6      26.646  25.722  35.724  1.00  0.00           C  
ATOM    190  O3'  DT     6      25.592  23.550  36.078  1.00  0.00           O  
ATOM    191  H5'  DT     6      27.465  23.668  32.019  1.00  0.00           H  
ATOM    192 H5''  DT     6      26.469  22.401  32.793  1.00  0.00           H  
ATOM    193  H4'  DT     6      27.640  23.130  34.676  1.00  0.00           H  
ATOM    194  H1'  DT     6      28.733  25.176  35.812  1.00  0.00           H  
ATOM    195  H6   DT     6      27.413  27.952  33.607  1.00  0.00           H  
ATOM    196  H71  DT     6      28.791  31.156  33.231  1.00  0.00           H  
ATOM    197  H72  DT     6      27.396  30.298  32.758  1.00  0.00           H  
ATOM    198  H73  DT     6      27.277  31.390  34.054  1.00  0.00           H  
ATOM    199  H3   DT     6      30.625  29.009  36.871  1.00  0.00           H  
ATOM    200  H3'  DT     6      25.176  24.781  34.458  1.00  0.00           H  
ATOM    201  H2'  DT     6      26.155  26.598  35.303  1.00  0.00           H  
ATOM    202 H2''  DT     6      26.637  25.698  36.813  1.00  0.00           H  
ATOM    203  P    DT     7      24.438  23.805  37.280  1.00  0.00           P  
ATOM    204  OP1  DT     7      23.833  22.555  37.539  1.00  0.00           O  
ATOM    205  OP2  DT     7      23.681  24.973  36.896  1.00  0.00           O1-
ATOM    206  O5'  DT     7      25.262  24.182  38.566  1.00  0.00           O  
ATOM    207  C5'  DT     7      26.283  23.315  38.948  1.00  0.00           C  
ATOM    208  C4'  DT     7      27.268  23.811  40.037  1.00  0.00           C  
ATOM    209  O4'  DT     7      27.990  24.943  39.691  1.00  0.00           O  
ATOM    210  C1'  DT     7      27.964  26.016  40.657  1.00  0.00           C  
ATOM    211  N1   DT     7      27.905  27.318  39.910  1.00  0.00           N  
ATOM    212  C6   DT     7      26.964  27.457  38.998  1.00  0.00           C  
ATOM    213  C5   DT     7      26.838  28.670  38.498  1.00  0.00           C  
ATOM    214  C7   DT     7      25.770  28.834  37.502  1.00  0.00           C  
ATOM    215  C4   DT     7      27.775  29.745  38.700  1.00  0.00           C  
ATOM    216  O4   DT     7      27.674  30.930  38.237  1.00  0.00           O  
ATOM    217  N3   DT     7      28.842  29.479  39.578  1.00  0.00           N  
ATOM    218  C2   DT     7      28.917  28.264  40.161  1.00  0.00           C  
ATOM    219  O2   DT     7      29.970  28.015  40.643  1.00  0.00           O  
ATOM    220  C3'  DT     7      26.388  24.369  41.184  1.00  0.00           C  
ATOM    221  C2'  DT     7      26.786  25.815  41.529  1.00  0.00           C  
ATOM    222  O3'  DT     7      26.512  23.618  42.299  1.00  0.00           O  
ATOM    223  H5'  DT     7      26.921  23.055  38.104  1.00  0.00           H  
ATOM    224 H5''  DT     7      25.887  22.355  39.277  1.00  0.00           H  
ATOM    225  H4'  DT     7      27.879  23.029  40.486  1.00  0.00           H  
ATOM    226  H1'  DT     7      28.944  25.915  41.124  1.00  0.00           H  
ATOM    227  H6   DT     7      26.275  26.625  38.993  1.00  0.00           H  
ATOM    228  H71  DT     7      25.095  29.665  37.708  1.00  0.00           H  
ATOM    229  H72  DT     7      26.190  29.147  36.546  1.00  0.00           H  
ATOM    230  H73  DT     7      25.092  27.987  37.409  1.00  0.00           H  
ATOM    231  H3   DT     7      29.519  30.177  39.848  1.00  0.00           H  
ATOM    232  H3'  DT     7      25.347  24.434  40.867  1.00  0.00           H  
ATOM    233  H2'  DT     7      25.908  26.451  41.427  1.00  0.00           H  
ATOM    234 H2''  DT     7      27.131  25.927  42.557  1.00  0.00           H  
ATOM    235  P    DC     8      25.675  23.733  43.621  1.00  0.00           P  
ATOM    236  OP1  DC     8      25.863  22.455  44.295  1.00  0.00           O  
ATOM    237  OP2  DC     8      24.278  24.124  43.198  1.00  0.00           O1-
ATOM    238  O5'  DC     8      26.360  24.832  44.547  1.00  0.00           O  
ATOM    239  C5'  DC     8      27.637  24.601  45.135  1.00  0.00           C  
ATOM    240  C4'  DC     8      28.259  25.811  45.897  1.00  0.00           C  
ATOM    241  O4'  DC     8      28.462  26.810  44.943  1.00  0.00           O  
ATOM    242  C1'  DC     8      28.040  28.043  45.432  1.00  0.00           C  
ATOM    243  N1   DC     8      27.694  28.999  44.295  1.00  0.00           N  
ATOM    244  C6   DC     8      26.654  28.699  43.412  1.00  0.00           C  
ATOM    245  C5   DC     8      26.501  29.471  42.317  1.00  0.00           C  
ATOM    246  C4   DC     8      27.350  30.635  42.174  1.00  0.00           C  
ATOM    247  N4   DC     8      27.109  31.493  41.212  1.00  0.00           N  
ATOM    248  N3   DC     8      28.262  30.984  43.064  1.00  0.00           N  
ATOM    249  C2   DC     8      28.480  30.114  44.116  1.00  0.00           C  
ATOM    250  O2   DC     8      29.437  30.343  44.799  1.00  0.00           O  
ATOM    251  C3'  DC     8      27.298  26.377  46.953  1.00  0.00           C  
ATOM    252  C2'  DC     8      26.802  27.662  46.246  1.00  0.00           C  
ATOM    253  O3'  DC     8      28.141  26.716  48.144  1.00  0.00           O  
ATOM    254  H5'  DC     8      28.254  24.019  44.450  1.00  0.00           H  
ATOM    255 H5''  DC     8      27.425  23.736  45.763  1.00  0.00           H  
ATOM    256  H4'  DC     8      29.251  25.607  46.298  1.00  0.00           H  
ATOM    257  H1'  DC     8      28.774  28.434  46.137  1.00  0.00           H  
ATOM    258  H6   DC     8      25.952  27.891  43.549  1.00  0.00           H  
ATOM    259  H5   DC     8      25.905  28.954  41.580  1.00  0.00           H  
ATOM    260  H41  DC     8      26.317  31.444  40.587  1.00  0.00           H  
ATOM    261  H42  DC     8      27.717  32.299  41.232  1.00  0.00           H  
ATOM    262  H3'  DC     8      26.554  25.629  47.229  1.00  0.00           H  
ATOM    263  H2'  DC     8      25.898  27.619  45.639  1.00  0.00           H  
ATOM    264 H2''  DC     8      26.589  28.522  46.882  1.00  0.00           H  
ATOM    265  P    DC     9      27.609  26.927  49.561  1.00  0.00           P  
ATOM    266  OP1  DC     9      28.692  26.784  50.498  1.00  0.00           O  
ATOM    267  OP2  DC     9      26.291  26.271  49.774  1.00  0.00           O1-
ATOM    268  O5'  DC     9      27.243  28.489  49.602  1.00  0.00           O  
ATOM    269  C5'  DC     9      28.293  29.409  49.652  1.00  0.00           C  
ATOM    270  C4'  DC     9      27.745  30.742  49.298  1.00  0.00           C  
ATOM    271  O4'  DC     9      27.522  30.781  47.865  1.00  0.00           O  
ATOM    272  C1'  DC     9      26.668  31.868  47.698  1.00  0.00           C  
ATOM    273  N1   DC     9      26.222  32.048  46.275  1.00  0.00           N  
ATOM    274  C6   DC     9      25.091  31.444  45.746  1.00  0.00           C  
ATOM    275  C5   DC     9      24.644  31.813  44.482  1.00  0.00           C  
ATOM    276  C4   DC     9      25.189  32.927  43.917  1.00  0.00           C  
ATOM    277  N4   DC     9      24.689  33.418  42.871  1.00  0.00           N  
ATOM    278  N3   DC     9      26.191  33.567  44.475  1.00  0.00           N  
ATOM    279  C2   DC     9      26.738  33.153  45.627  1.00  0.00           C  
ATOM    280  O2   DC     9      27.625  33.836  46.050  1.00  0.00           O  
ATOM    281  C3'  DC     9      26.479  31.207  50.079  1.00  0.00           C  
ATOM    282  C2'  DC     9      25.679  31.662  48.818  1.00  0.00           C  
ATOM    283  O3'  DC     9      26.867  32.348  50.851  1.00  0.00           O  
ATOM    284  H5'  DC     9      29.145  29.162  49.020  1.00  0.00           H  
ATOM    285 H5''  DC     9      28.550  29.485  50.709  1.00  0.00           H  
ATOM    286  H4'  DC     9      28.596  31.404  49.458  1.00  0.00           H  
ATOM    287  H1'  DC     9      27.175  32.807  47.919  1.00  0.00           H  
ATOM    288  H6   DC     9      24.519  30.716  46.302  1.00  0.00           H  
ATOM    289  H5   DC     9      23.811  31.237  44.105  1.00  0.00           H  
ATOM    290  H41  DC     9      24.929  34.360  42.594  1.00  0.00           H  
ATOM    291  H42  DC     9      23.860  32.979  42.498  1.00  0.00           H  
ATOM    292  H3'  DC     9      25.952  30.472  50.686  1.00  0.00           H  
ATOM    293  H2'  DC     9      24.921  30.910  48.598  1.00  0.00           H  
ATOM    294 H2''  DC     9      25.152  32.580  49.078  1.00  0.00           H  
HETATM  295  P   DT3    10      25.925  33.126  51.791  1.00  0.00           P  
HETATM  296  OP1 DT3    10      26.704  33.632  52.942  1.00  0.00           O  
HETATM  297  OP2 DT3    10      24.636  32.436  52.064  1.00  0.00           O  
HETATM  298  O5' DT3    10      25.480  34.422  50.904  1.00  0.00           O  
HETATM  299  C5' DT3    10      26.484  35.178  50.206  1.00  0.00           C  
HETATM  300  C4' DT3    10      25.944  36.267  49.311  1.00  0.00           C  
HETATM  301  O4' DT3    10      25.515  35.651  48.151  1.00  0.00           O  
HETATM  302  C1' DT3    10      24.404  36.373  47.642  1.00  0.00           C  
HETATM  303  N1  DT3    10      23.526  35.613  46.593  1.00  0.00           N  
HETATM  304  C6  DT3    10      23.015  34.418  46.959  1.00  0.00           C  
HETATM  305  C5  DT3    10      22.144  33.812  46.157  1.00  0.00           C  
HETATM  306  C7  DT3    10      21.526  32.484  46.621  1.00  0.00           C  
HETATM  307  C4  DT3    10      21.659  34.408  44.921  1.00  0.00           C  
HETATM  308  O4  DT3    10      20.814  33.975  44.147  1.00  0.00           O  
HETATM  309  N3  DT3    10      22.073  35.688  44.713  1.00  0.00           N  
HETATM  310  C2  DT3    10      23.043  36.347  45.476  1.00  0.00           C  
HETATM  311  O2  DT3    10      23.373  37.466  45.185  1.00  0.00           O  
HETATM  312  C3' DT3    10      24.795  37.100  49.920  1.00  0.00           C  
HETATM  313  C2' DT3    10      23.618  36.786  48.902  1.00  0.00           C  
HETATM  314  O3' DT3    10      24.995  38.504  50.041  1.00  0.00           O  
HETATM  315  H5' DT3    10      26.973  34.520  49.488  1.00  0.00           H  
HETATM  316 H5'' DT3    10      27.246  35.440  50.940  1.00  0.00           H  
HETATM  317  H4' DT3    10      26.777  36.918  49.044  1.00  0.00           H  
HETATM  318  H1' DT3    10      24.705  37.328  47.212  1.00  0.00           H  
HETATM  319  H6  DT3    10      23.491  33.956  47.811  1.00  0.00           H  
HETATM  320  H71 DT3    10      22.304  31.932  47.149  1.00  0.00           H  
HETATM  321  H72 DT3    10      20.589  32.647  47.153  1.00  0.00           H  
HETATM  322  H73 DT3    10      21.241  31.900  45.746  1.00  0.00           H  
HETATM  323  H3  DT3    10      21.549  36.259  44.066  1.00  0.00           H  
HETATM  324  H3' DT3    10      24.518  36.696  50.893  1.00  0.00           H  
HETATM  325  H2' DT3    10      23.218  35.850  49.291  1.00  0.00           H  
HETATM  326 H2'' DT3    10      22.875  37.573  48.771  1.00  0.00           H  
HETATM  327 HO3' DT3    10      25.894  38.661  50.339  1.00  0.00           H  
HETATM  328  O5' DA5    11      23.926  43.432  41.389  1.00  0.00           O  
HETATM  329  C5' DA5    11      23.262  44.564  41.837  1.00  0.00           C  
HETATM  330  C4' DA5    11      22.545  44.413  43.169  1.00  0.00           C  
HETATM  331  O4' DA5    11      21.580  43.426  43.135  1.00  0.00           O  
HETATM  332  C1' DA5    11      21.371  42.826  44.437  1.00  0.00           C  
HETATM  333  N9  DA5    11      20.619  41.522  44.404  1.00  0.00           N  
HETATM  334  C8  DA5    11      19.772  41.044  43.392  1.00  0.00           C  
HETATM  335  N7  DA5    11      19.563  39.764  43.365  1.00  0.00           N  
HETATM  336  C5  DA5    11      19.955  39.363  44.704  1.00  0.00           C  
HETATM  337  C6  DA5    11      19.936  38.203  45.492  1.00  0.00           C  
HETATM  338  N6  DA5    11      19.506  37.006  45.279  1.00  0.00           N  
HETATM  339  N1  DA5    11      20.345  38.279  46.758  1.00  0.00           N  
HETATM  340  C2  DA5    11      20.675  39.453  47.322  1.00  0.00           C  
HETATM  341  N3  DA5    11      20.879  40.559  46.663  1.00  0.00           N  
HETATM  342  C4  DA5    11      20.491  40.504  45.337  1.00  0.00           C  
HETATM  343  C3' DA5    11      23.491  43.943  44.347  1.00  0.00           C  
HETATM  344  C2' DA5    11      22.747  42.730  44.892  1.00  0.00           C  
HETATM  345  O3' DA5    11      23.437  44.981  45.291  1.00  0.00           O  
HETATM  346 HO5' DA5    11      23.309  42.739  41.142  1.00  0.00           H  
HETATM  347  H5' DA5    11      22.586  44.925  41.060  1.00  0.00           H  
HETATM  348 H5'' DA5    11      23.968  45.389  41.929  1.00  0.00           H  
HETATM  349  H4' DA5    11      22.099  45.345  43.517  1.00  0.00           H  
HETATM  350  H1' DA5    11      20.803  43.524  45.053  1.00  0.00           H  
HETATM  351  H8  DA5    11      19.338  41.643  42.604  1.00  0.00           H  
HETATM  352  H61 DA5    11      19.681  36.294  45.974  1.00  0.00           H  
HETATM  353  H62 DA5    11      19.283  36.756  44.326  1.00  0.00           H  
HETATM  354  H2  DA5    11      20.791  39.507  48.395  1.00  0.00           H  
HETATM  355  H3' DA5    11      24.551  43.731  44.210  1.00  0.00           H  
HETATM  356  H2' DA5    11      23.271  41.882  44.450  1.00  0.00           H  
HETATM  357 H2'' DA5    11      22.692  42.788  45.979  1.00  0.00           H  
ATOM    358  P    DG    12      24.417  46.203  45.327  1.00  0.00           P  
ATOM    359  OP1  DG    12      24.135  46.956  46.572  1.00  0.00           O  
ATOM    360  OP2  DG    12      24.301  46.872  43.990  1.00  0.00           O1-
ATOM    361  O5'  DG    12      25.948  45.581  45.466  1.00  0.00           O  
ATOM    362  C5'  DG    12      26.559  45.131  44.288  1.00  0.00           C  
ATOM    363  C4'  DG    12      27.461  43.926  44.630  1.00  0.00           C  
ATOM    364  O4'  DG    12      26.636  42.794  44.739  1.00  0.00           O  
ATOM    365  C1'  DG    12      27.352  41.674  44.387  1.00  0.00           C  
ATOM    366  N9   DG    12      26.460  40.556  43.969  1.00  0.00           N  
ATOM    367  C8   DG    12      25.556  40.555  42.862  1.00  0.00           C  
ATOM    368  N7   DG    12      25.099  39.400  42.427  1.00  0.00           N  
ATOM    369  C5   DG    12      25.735  38.539  43.324  1.00  0.00           C  
ATOM    370  C6   DG    12      25.813  37.102  43.389  1.00  0.00           C  
ATOM    371  O6   DG    12      25.109  36.360  42.664  1.00  0.00           O  
ATOM    372  N1   DG    12      26.398  36.563  44.492  1.00  0.00           N  
ATOM    373  C2   DG    12      27.117  37.373  45.350  1.00  0.00           C  
ATOM    374  N2   DG    12      27.733  36.610  46.214  1.00  0.00           N  
ATOM    375  N3   DG    12      27.146  38.710  45.330  1.00  0.00           N  
ATOM    376  C4   DG    12      26.482  39.219  44.296  1.00  0.00           C  
ATOM    377  C3'  DG    12      28.477  43.599  43.506  1.00  0.00           C  
ATOM    378  C2'  DG    12      28.096  42.132  43.125  1.00  0.00           C  
ATOM    379  O3'  DG    12      29.773  43.635  43.996  1.00  0.00           O  
ATOM    380  H5'  DG    12      27.201  45.910  43.878  1.00  0.00           H  
ATOM    381 H5''  DG    12      25.906  44.914  43.442  1.00  0.00           H  
ATOM    382  H4'  DG    12      27.903  44.234  45.577  1.00  0.00           H  
ATOM    383  H1'  DG    12      28.023  41.360  45.187  1.00  0.00           H  
ATOM    384  H8   DG    12      25.180  41.516  42.544  1.00  0.00           H  
ATOM    385  H1   DG    12      26.410  35.561  44.620  1.00  0.00           H  
ATOM    386  H21  DG    12      27.519  35.628  46.316  1.00  0.00           H  
ATOM    387  H22  DG    12      28.585  37.026  46.564  1.00  0.00           H  
ATOM    388  H3'  DG    12      28.392  44.314  42.687  1.00  0.00           H  
ATOM    389  H2'  DG    12      27.393  42.103  42.293  1.00  0.00           H  
ATOM    390 H2''  DG    12      28.966  41.486  43.005  1.00  0.00           H  
ATOM    391  P    DG    13      31.025  43.474  43.065  1.00  0.00           P  
ATOM    392  OP1  DG    13      31.885  44.577  43.506  1.00  0.00           O  
ATOM    393  OP2  DG    13      30.592  43.388  41.632  1.00  0.00           O1-
ATOM    394  O5'  DG    13      31.734  42.145  43.390  1.00  0.00           O  
ATOM    395  C5'  DG    13      32.139  41.852  44.742  1.00  0.00           C  
ATOM    396  C4'  DG    13      32.240  40.308  45.058  1.00  0.00           C  
ATOM    397  O4'  DG    13      31.043  39.553  44.721  1.00  0.00           O  
ATOM    398  C1'  DG    13      31.407  38.207  44.564  1.00  0.00           C  
ATOM    399  N9   DG    13      30.413  37.516  43.666  1.00  0.00           N  
ATOM    400  C8   DG    13      29.420  38.102  42.934  1.00  0.00           C  
ATOM    401  N7   DG    13      28.630  37.216  42.368  1.00  0.00           N  
ATOM    402  C5   DG    13      29.136  35.975  42.831  1.00  0.00           C  
ATOM    403  C6   DG    13      28.757  34.578  42.608  1.00  0.00           C  
ATOM    404  O6   DG    13      28.092  34.089  41.695  1.00  0.00           O  
ATOM    405  N1   DG    13      29.234  33.689  43.448  1.00  0.00           N  
ATOM    406  C2   DG    13      30.133  34.088  44.424  1.00  0.00           C  
ATOM    407  N2   DG    13      30.445  33.203  45.323  1.00  0.00           N  
ATOM    408  N3   DG    13      30.599  35.317  44.605  1.00  0.00           N  
ATOM    409  C4   DG    13      30.019  36.250  43.832  1.00  0.00           C  
ATOM    410  C3'  DG    13      33.393  39.550  44.415  1.00  0.00           C  
ATOM    411  C2'  DG    13      32.772  38.216  43.947  1.00  0.00           C  
ATOM    412  O3'  DG    13      34.321  39.358  45.479  1.00  0.00           O  
ATOM    413  H5'  DG    13      31.375  42.148  45.460  1.00  0.00           H  
ATOM    414 H5''  DG    13      33.069  42.371  44.972  1.00  0.00           H  
ATOM    415  H4'  DG    13      32.426  40.307  46.132  1.00  0.00           H  
ATOM    416  H1'  DG    13      31.431  37.771  45.562  1.00  0.00           H  
ATOM    417  H8   DG    13      29.332  39.170  42.792  1.00  0.00           H  
ATOM    418  H1   DG    13      28.699  32.832  43.443  1.00  0.00           H  
ATOM    419  H21  DG    13      29.939  32.333  45.237  1.00  0.00           H  
ATOM    420  H22  DG    13      30.862  33.537  46.180  1.00  0.00           H  
ATOM    421  H3'  DG    13      33.711  40.079  43.516  1.00  0.00           H  
ATOM    422  H2'  DG    13      32.655  38.300  42.867  1.00  0.00           H  
ATOM    423 H2''  DG    13      33.304  37.308  44.229  1.00  0.00           H  
ATOM    424  P    DA    14      35.834  39.053  45.054  1.00  0.00           P  
ATOM    425  OP1  DA    14      36.579  39.368  46.271  1.00  0.00           O  
ATOM    426  OP2  DA    14      36.141  39.823  43.814  1.00  0.00           O1-
ATOM    427  O5'  DA    14      35.913  37.423  44.767  1.00  0.00           O  
ATOM    428  C5'  DA    14      35.530  36.488  45.813  1.00  0.00           C  
ATOM    429  C4'  DA    14      35.270  35.115  45.309  1.00  0.00           C  
ATOM    430  O4'  DA    14      33.980  34.982  44.693  1.00  0.00           O  
ATOM    431  C1'  DA    14      34.214  34.053  43.614  1.00  0.00           C  
ATOM    432  N9   DA    14      33.150  34.300  42.585  1.00  0.00           N  
ATOM    433  C8   DA    14      32.890  35.396  41.913  1.00  0.00           C  
ATOM    434  N7   DA    14      32.054  35.224  40.942  1.00  0.00           N  
ATOM    435  C5   DA    14      31.660  33.816  40.957  1.00  0.00           C  
ATOM    436  C6   DA    14      30.882  32.898  40.155  1.00  0.00           C  
ATOM    437  N6   DA    14      30.035  33.119  39.185  1.00  0.00           N  
ATOM    438  N1   DA    14      30.831  31.639  40.621  1.00  0.00           N  
ATOM    439  C2   DA    14      31.464  31.266  41.739  1.00  0.00           C  
ATOM    440  N3   DA    14      32.358  31.974  42.428  1.00  0.00           N  
ATOM    441  C4   DA    14      32.400  33.289  41.970  1.00  0.00           C  
ATOM    442  C3'  DA    14      36.425  34.734  44.351  1.00  0.00           C  
ATOM    443  C2'  DA    14      35.664  34.258  43.048  1.00  0.00           C  
ATOM    444  O3'  DA    14      37.117  33.632  44.874  1.00  0.00           O  
ATOM    445  H5'  DA    14      34.665  36.943  46.295  1.00  0.00           H  
ATOM    446 H5''  DA    14      36.413  36.459  46.452  1.00  0.00           H  
ATOM    447  H4'  DA    14      35.219  34.417  46.144  1.00  0.00           H  
ATOM    448  H1'  DA    14      34.174  33.041  44.016  1.00  0.00           H  
ATOM    449  H8   DA    14      33.437  36.314  42.066  1.00  0.00           H  
ATOM    450  H61  DA    14      29.567  32.313  38.795  1.00  0.00           H  
ATOM    451  H62  DA    14      29.827  34.077  38.948  1.00  0.00           H  
ATOM    452  H2   DA    14      31.320  30.221  41.972  1.00  0.00           H  
ATOM    453  H3'  DA    14      37.107  35.556  44.138  1.00  0.00           H  
ATOM    454  H2'  DA    14      35.741  35.126  42.394  1.00  0.00           H  
ATOM    455 H2''  DA    14      36.049  33.340  42.603  1.00  0.00           H  
ATOM    456  P    DA    15      38.489  33.079  44.267  1.00  0.00           P  
ATOM    457  OP1  DA    15      39.261  32.776  45.523  1.00  0.00           O  
ATOM    458  OP2  DA    15      39.111  33.922  43.305  1.00  0.00           O1-
ATOM    459  O5'  DA    15      38.095  31.649  43.628  1.00  0.00           O  
ATOM    460  C5'  DA    15      37.636  30.590  44.446  1.00  0.00           C  
ATOM    461  C4'  DA    15      36.720  29.836  43.538  1.00  0.00           C  
ATOM    462  O4'  DA    15      35.726  30.541  42.779  1.00  0.00           O  
ATOM    463  C1'  DA    15      35.397  29.708  41.693  1.00  0.00           C  
ATOM    464  N9   DA    15      34.922  30.472  40.602  1.00  0.00           N  
ATOM    465  C8   DA    15      35.001  31.817  40.294  1.00  0.00           C  
ATOM    466  N7   DA    15      34.219  32.240  39.309  1.00  0.00           N  
ATOM    467  C5   DA    15      33.562  31.063  38.907  1.00  0.00           C  
ATOM    468  C6   DA    15      32.678  30.725  37.859  1.00  0.00           C  
ATOM    469  N6   DA    15      32.261  31.573  36.949  1.00  0.00           N  
ATOM    470  N1   DA    15      32.286  29.457  37.678  1.00  0.00           N  
ATOM    471  C2   DA    15      32.788  28.558  38.479  1.00  0.00           C  
ATOM    472  N3   DA    15      33.579  28.677  39.528  1.00  0.00           N  
ATOM    473  C4   DA    15      33.926  29.982  39.706  1.00  0.00           C  
ATOM    474  C3'  DA    15      37.592  29.177  42.448  1.00  0.00           C  
ATOM    475  C2'  DA    15      36.695  28.876  41.345  1.00  0.00           C  
ATOM    476  O3'  DA    15      38.171  27.988  42.950  1.00  0.00           O  
ATOM    477  H5'  DA    15      37.043  30.887  45.311  1.00  0.00           H  
ATOM    478 H5''  DA    15      38.430  29.905  44.738  1.00  0.00           H  
ATOM    479  H4'  DA    15      36.209  29.079  44.135  1.00  0.00           H  
ATOM    480  H1'  DA    15      34.577  29.026  41.916  1.00  0.00           H  
ATOM    481  H8   DA    15      35.629  32.425  40.930  1.00  0.00           H  
ATOM    482  H61  DA    15      31.656  31.189  36.237  1.00  0.00           H  
ATOM    483  H62  DA    15      32.349  32.576  37.033  1.00  0.00           H  
ATOM    484  H2   DA    15      32.451  27.567  38.211  1.00  0.00           H  
ATOM    485  H3'  DA    15      38.304  29.900  42.051  1.00  0.00           H  
ATOM    486  H2'  DA    15      37.024  29.404  40.450  1.00  0.00           H  
ATOM    487 H2''  DA    15      36.457  27.844  41.088  1.00  0.00           H  
ATOM    488  P    DG    16      39.344  27.149  42.177  1.00  0.00           P  
ATOM    489  OP1  DG    16      39.734  26.053  43.132  1.00  0.00           O  
ATOM    490  OP2  DG    16      40.451  28.071  41.756  1.00  0.00           O1-
ATOM    491  O5'  DG    16      38.794  26.522  40.897  1.00  0.00           O  
ATOM    492  C5'  DG    16      38.030  25.329  41.114  1.00  0.00           C  
ATOM    493  C4'  DG    16      37.226  25.064  39.777  1.00  0.00           C  
ATOM    494  O4'  DG    16      36.525  26.150  39.323  1.00  0.00           O  
ATOM    495  C1'  DG    16      36.406  26.005  37.899  1.00  0.00           C  
ATOM    496  N9   DG    16      35.796  27.150  37.224  1.00  0.00           N  
ATOM    497  C8   DG    16      36.290  28.415  37.331  1.00  0.00           C  
ATOM    498  N7   DG    16      35.748  29.318  36.541  1.00  0.00           N  
ATOM    499  C5   DG    16      34.795  28.551  35.797  1.00  0.00           C  
ATOM    500  C6   DG    16      33.815  28.988  34.836  1.00  0.00           C  
ATOM    501  O6   DG    16      33.794  30.077  34.263  1.00  0.00           O  
ATOM    502  N1   DG    16      32.910  27.979  34.619  1.00  0.00           N  
ATOM    503  C2   DG    16      32.973  26.748  35.154  1.00  0.00           C  
ATOM    504  N2   DG    16      32.132  25.919  34.631  1.00  0.00           N  
ATOM    505  N3   DG    16      33.929  26.231  35.901  1.00  0.00           N  
ATOM    506  C4   DG    16      34.776  27.222  36.301  1.00  0.00           C  
ATOM    507  C3'  DG    16      38.068  24.506  38.591  1.00  0.00           C  
ATOM    508  C2'  DG    16      37.762  25.501  37.453  1.00  0.00           C  
ATOM    509  O3'  DG    16      37.665  23.099  38.290  1.00  0.00           O  
ATOM    510  H5'  DG    16      37.375  25.450  41.977  1.00  0.00           H  
ATOM    511 H5''  DG    16      38.730  24.498  41.206  1.00  0.00           H  
ATOM    512  H4'  DG    16      36.407  24.365  39.941  1.00  0.00           H  
ATOM    513  H1'  DG    16      35.768  25.169  37.613  1.00  0.00           H  
ATOM    514  H8   DG    16      37.154  28.640  37.938  1.00  0.00           H  
ATOM    515  H1   DG    16      32.301  28.112  33.825  1.00  0.00           H  
ATOM    516  H21  DG    16      31.595  26.082  33.791  1.00  0.00           H  
ATOM    517  H22  DG    16      32.175  24.961  34.948  1.00  0.00           H  
ATOM    518  H3'  DG    16      39.099  24.631  38.919  1.00  0.00           H  
ATOM    519  H2'  DG    16      38.531  26.271  37.392  1.00  0.00           H  
ATOM    520 H2''  DG    16      37.673  25.131  36.431  1.00  0.00           H  
ATOM    521  P    DG    17      38.516  22.303  37.271  1.00  0.00           P  
ATOM    522  OP1  DG    17      38.399  20.870  37.642  1.00  0.00           O  
ATOM    523  OP2  DG    17      39.817  22.933  37.084  1.00  0.00           O1-
ATOM    524  O5'  DG    17      37.796  22.506  35.827  1.00  0.00           O  
ATOM    525  C5'  DG    17      36.379  22.309  35.592  1.00  0.00           C  
ATOM    526  C4'  DG    17      35.882  23.128  34.383  1.00  0.00           C  
ATOM    527  O4'  DG    17      35.860  24.546  34.443  1.00  0.00           O  
ATOM    528  C1'  DG    17      35.715  24.939  33.135  1.00  0.00           C  
ATOM    529  N9   DG    17      36.041  26.372  32.979  1.00  0.00           N  
ATOM    530  C8   DG    17      37.017  27.219  33.395  1.00  0.00           C  
ATOM    531  N7   DG    17      36.929  28.408  32.868  1.00  0.00           N  
ATOM    532  C5   DG    17      35.831  28.431  32.111  1.00  0.00           C  
ATOM    533  C6   DG    17      35.224  29.420  31.350  1.00  0.00           C  
ATOM    534  O6   DG    17      35.498  30.605  31.203  1.00  0.00           O  
ATOM    535  N1   DG    17      34.116  28.947  30.569  1.00  0.00           N  
ATOM    536  C2   DG    17      33.690  27.680  30.607  1.00  0.00           C  
ATOM    537  N2   DG    17      32.870  27.353  29.651  1.00  0.00           N  
ATOM    538  N3   DG    17      34.186  26.726  31.411  1.00  0.00           N  
ATOM    539  C4   DG    17      35.236  27.190  32.141  1.00  0.00           C  
ATOM    540  C3'  DG    17      36.600  22.761  33.075  1.00  0.00           C  
ATOM    541  C2'  DG    17      36.656  24.066  32.327  1.00  0.00           C  
ATOM    542  O3'  DG    17      36.027  21.689  32.291  1.00  0.00           O  
ATOM    543  H5'  DG    17      35.739  22.625  36.415  1.00  0.00           H  
ATOM    544 H5''  DG    17      36.118  21.269  35.400  1.00  0.00           H  
ATOM    545  H4'  DG    17      34.830  22.855  34.295  1.00  0.00           H  
ATOM    546  H1'  DG    17      34.723  24.634  32.802  1.00  0.00           H  
ATOM    547  H8   DG    17      37.854  26.934  34.014  1.00  0.00           H  
ATOM    548  H1   DG    17      33.562  29.627  30.070  1.00  0.00           H  
ATOM    549  H21  DG    17      32.447  28.068  29.078  1.00  0.00           H  
ATOM    550  H22  DG    17      32.819  26.374  29.404  1.00  0.00           H  
ATOM    551  H3'  DG    17      37.617  22.543  33.402  1.00  0.00           H  
ATOM    552  H2'  DG    17      37.688  24.411  32.403  1.00  0.00           H  
ATOM    553 H2''  DG    17      36.377  23.918  31.284  1.00  0.00           H  
ATOM    554  P    DG    18      36.963  20.871  31.150  1.00  0.00           P  
ATOM    555  OP1  DG    18      36.400  19.507  31.091  1.00  0.00           O  
ATOM    556  OP2  DG    18      38.414  20.975  31.588  1.00  0.00           O1-
ATOM    557  O5'  DG    18      36.798  21.714  29.759  1.00  0.00           O  
ATOM    558  C5'  DG    18      35.729  21.524  28.806  1.00  0.00           C  
ATOM    559  C4'  DG    18      35.339  22.765  27.961  1.00  0.00           C  
ATOM    560  O4'  DG    18      35.444  24.044  28.640  1.00  0.00           O  
ATOM    561  C1'  DG    18      35.303  25.027  27.624  1.00  0.00           C  
ATOM    562  N9   DG    18      35.855  26.336  28.073  1.00  0.00           N  
ATOM    563  C8   DG    18      36.791  26.533  29.054  1.00  0.00           C  
ATOM    564  N7   DG    18      37.051  27.778  29.239  1.00  0.00           N  
ATOM    565  C5   DG    18      36.277  28.445  28.178  1.00  0.00           C  
ATOM    566  C6   DG    18      36.183  29.846  27.786  1.00  0.00           C  
ATOM    567  O6   DG    18      36.781  30.817  28.281  1.00  0.00           O  
ATOM    568  N1   DG    18      35.242  30.091  26.835  1.00  0.00           N  
ATOM    569  C2   DG    18      34.557  29.125  26.267  1.00  0.00           C  
ATOM    570  N2   DG    18      33.668  29.470  25.395  1.00  0.00           N  
ATOM    571  N3   DG    18      34.685  27.858  26.486  1.00  0.00           N  
ATOM    572  C4   DG    18      35.588  27.502  27.451  1.00  0.00           C  
ATOM    573  C3'  DG    18      36.172  23.016  26.732  1.00  0.00           C  
ATOM    574  C2'  DG    18      36.295  24.527  26.627  1.00  0.00           C  
ATOM    575  O3'  DG    18      35.549  22.323  25.621  1.00  0.00           O  
ATOM    576  H5'  DG    18      34.810  21.235  29.316  1.00  0.00           H  
ATOM    577 H5''  DG    18      36.180  20.720  28.224  1.00  0.00           H  
ATOM    578  H4'  DG    18      34.308  22.542  27.688  1.00  0.00           H  
ATOM    579  H1'  DG    18      34.290  25.120  27.232  1.00  0.00           H  
ATOM    580  H8   DG    18      37.267  25.757  29.636  1.00  0.00           H  
ATOM    581  H1   DG    18      35.022  31.055  26.631  1.00  0.00           H  
ATOM    582  H21  DG    18      33.654  30.434  25.096  1.00  0.00           H  
ATOM    583  H22  DG    18      33.300  28.711  24.839  1.00  0.00           H  
ATOM    584  H3'  DG    18      37.126  22.579  27.026  1.00  0.00           H  
ATOM    585  H2'  DG    18      37.303  24.870  26.856  1.00  0.00           H  
ATOM    586 H2''  DG    18      35.936  24.918  25.676  1.00  0.00           H  
ATOM    587  P    DG    19      36.376  22.081  24.236  1.00  0.00           P  
ATOM    588  OP1  DG    19      35.652  21.028  23.542  1.00  0.00           O  
ATOM    589  OP2  DG    19      37.727  21.910  24.704  1.00  0.00           O1-
ATOM    590  O5'  DG    19      36.400  23.423  23.457  1.00  0.00           O  
ATOM    591  C5'  DG    19      35.708  23.659  22.221  1.00  0.00           C  
ATOM    592  C4'  DG    19      35.588  25.146  21.741  1.00  0.00           C  
ATOM    593  O4'  DG    19      35.615  25.894  22.929  1.00  0.00           O  
ATOM    594  C1'  DG    19      36.067  27.195  22.552  1.00  0.00           C  
ATOM    595  N9   DG    19      36.479  28.017  23.696  1.00  0.00           N  
ATOM    596  C8   DG    19      37.386  27.656  24.612  1.00  0.00           C  
ATOM    597  N7   DG    19      37.838  28.714  25.241  1.00  0.00           N  
ATOM    598  C5   DG    19      37.237  29.829  24.580  1.00  0.00           C  
ATOM    599  C6   DG    19      37.453  31.240  24.757  1.00  0.00           C  
ATOM    600  O6   DG    19      38.198  31.802  25.658  1.00  0.00           O  
ATOM    601  N1   DG    19      36.703  31.983  23.888  1.00  0.00           N  
ATOM    602  C2   DG    19      35.747  31.486  23.023  1.00  0.00           C  
ATOM    603  N2   DG    19      35.163  32.363  22.202  1.00  0.00           N  
ATOM    604  N3   DG    19      35.566  30.178  22.800  1.00  0.00           N  
ATOM    605  C4   DG    19      36.381  29.410  23.641  1.00  0.00           C  
ATOM    606  C3'  DG    19      36.779  25.629  20.846  1.00  0.00           C  
ATOM    607  C2'  DG    19      37.187  26.944  21.596  1.00  0.00           C  
ATOM    608  O3'  DG    19      36.340  25.823  19.486  1.00  0.00           O  
ATOM    609  H5'  DG    19      34.671  23.349  22.355  1.00  0.00           H  
ATOM    610 H5''  DG    19      36.103  23.126  21.357  1.00  0.00           H  
ATOM    611  H4'  DG    19      34.644  25.352  21.238  1.00  0.00           H  
ATOM    612  H1'  DG    19      35.321  27.788  22.022  1.00  0.00           H  
ATOM    613  H8   DG    19      37.619  26.666  24.976  1.00  0.00           H  
ATOM    614  H1   DG    19      36.992  32.934  23.705  1.00  0.00           H  
ATOM    615  H21  DG    19      35.310  33.355  22.328  1.00  0.00           H  
ATOM    616  H22  DG    19      34.623  31.972  21.443  1.00  0.00           H  
ATOM    617  H3'  DG    19      37.578  24.888  20.883  1.00  0.00           H  
ATOM    618  H2'  DG    19      38.163  26.824  22.066  1.00  0.00           H  
ATOM    619 H2''  DG    19      37.147  27.821  20.951  1.00  0.00           H  
TER     620       DG    19
HETATM  621  P   DG3    20      37.353  26.301  18.355  1.00  0.00           P  
HETATM  622  OP1 DG3    20      36.926  25.667  17.083  1.00  0.00           O  
HETATM  623  OP2 DG3    20      38.723  26.113  18.926  1.00  0.00           O  
HETATM  624  O5' DG3    20      37.052  27.897  18.249  1.00  0.00           O  
HETATM  625  C5' DG3    20      35.763  28.398  18.143  1.00  0.00           C  
HETATM  626  C4' DG3    20      35.761  29.923  18.187  1.00  0.00           C  
HETATM  627  O4' DG3    20      36.255  30.545  19.334  1.00  0.00           O  
HETATM  628  C1' DG3    20      37.216  31.562  19.013  1.00  0.00           C  
HETATM  629  N9  DG3    20      38.187  31.599  20.148  1.00  0.00           N  
HETATM  630  C8  DG3    20      38.476  30.547  20.904  1.00  0.00           C  
HETATM  631  N7  DG3    20      39.383  30.766  21.854  1.00  0.00           N  
HETATM  632  C5  DG3    20      39.480  32.171  21.737  1.00  0.00           C  
HETATM  633  C6  DG3    20      40.187  33.149  22.508  1.00  0.00           C  
HETATM  634  O6  DG3    20      40.804  33.198  23.590  1.00  0.00           O  
HETATM  635  N1  DG3    20      40.115  34.408  21.970  1.00  0.00           N  
HETATM  636  C2  DG3    20      39.040  34.856  21.314  1.00  0.00           C  
HETATM  637  N2  DG3    20      38.985  36.133  21.094  1.00  0.00           N  
HETATM  638  N3  DG3    20      38.385  34.010  20.494  1.00  0.00           N  
HETATM  639  C4  DG3    20      38.723  32.737  20.739  1.00  0.00           C  
HETATM  640  C3' DG3    20      36.612  30.423  16.988  1.00  0.00           C  
HETATM  641  C2' DG3    20      37.797  31.007  17.718  1.00  0.00           C  
HETATM  642  O3' DG3    20      36.033  31.401  16.148  1.00  0.00           O  
HETATM  643  H5' DG3    20      35.251  28.036  19.035  1.00  0.00           H  
HETATM  644 H5'' DG3    20      35.197  28.008  17.298  1.00  0.00           H  
HETATM  645  H4' DG3    20      34.778  30.295  17.900  1.00  0.00           H  
HETATM  646  H1' DG3    20      36.725  32.496  18.745  1.00  0.00           H  
HETATM  647  H8  DG3    20      38.072  29.571  20.680  1.00  0.00           H  
HETATM  648  H1  DG3    20      40.566  35.040  22.616  1.00  0.00           H  
HETATM  649  H21 DG3    20      39.607  36.812  21.509  1.00  0.00           H  
HETATM  650  H22 DG3    20      38.343  36.406  20.364  1.00  0.00           H  
HETATM  651  H3' DG3    20      36.939  29.547  16.428  1.00  0.00           H  
HETATM  652  H2' DG3    20      38.493  30.225  18.023  1.00  0.00           H  
HETATM  653 H2'' DG3    20      38.307  31.792  17.160  1.00  0.00           H  
HETATM  654 HO3' DG3    20      35.693  32.076  16.741  1.00  0.00           H  
HETATM  655  N1' CPP    21      42.796  23.924  18.859  1.00  0.00           N  
HETATM  656  C2' CPP    21      43.599  25.040  19.457  1.00  0.00           C  
HETATM  657  C3' CPP    21      44.193  24.511  20.792  1.00  0.00           C  
HETATM  658  N4' CPP    21      43.221  24.699  21.935  1.00  0.00           N  
HETATM  659  C5' CPP    21      42.533  23.376  22.368  1.00  0.00           C  
HETATM  660  C'  CPP    21      43.328  22.688  23.477  1.00  0.00           C  
HETATM  661  O1' CPP    21      44.455  22.353  23.197  1.00  0.00           O  
HETATM  662  C7' CPP    21      43.220  25.836  22.714  1.00  0.00           C  
HETATM  663  O7' CPP    21      44.081  26.679  22.651  1.00  0.00           O  
HETATM  664  C8' CPP    21      42.140  25.925  23.753  1.00  0.00           C  
HETATM  665  N1  CPP    21      42.091  27.380  24.288  1.00  0.00           N  
HETATM  666  C2  CPP    21      41.355  28.404  23.740  1.00  0.00           C  
HETATM  667  O2  CPP    21      40.389  28.181  23.009  1.00  0.00           O  
HETATM  668  N3  CPP    21      41.574  29.753  23.986  1.00  0.00           N  
HETATM  669  C4  CPP    21      42.594  30.099  24.714  1.00  0.00           C  
HETATM  670  N4  CPP    21      42.724  31.426  24.898  1.00  0.00           N  
HETATM  671  C5  CPP    21      43.447  29.127  25.316  1.00  0.00           C  
HETATM  672  C6  CPP    21      43.123  27.794  25.123  1.00  0.00           C  
HETATM  673 H1'1 CPP    21      41.804  24.112  18.866  1.00  0.00           H  
HETATM  674 H2'2 CPP    21      42.938  25.895  19.602  1.00  0.00           H  
HETATM  675 H2'1 CPP    21      44.410  25.341  18.794  1.00  0.00           H  
HETATM  676 H3'1 CPP    21      45.041  25.184  20.917  1.00  0.00           H  
HETATM  677 H3'2 CPP    21      44.578  23.497  20.677  1.00  0.00           H  
HETATM  678 H5'1 CPP    21      41.536  23.693  22.674  1.00  0.00           H  
HETATM  679 H5'2 CPP    21      42.359  22.789  21.467  1.00  0.00           H  
HETATM  680 H8'1 CPP    21      42.271  25.128  24.486  1.00  0.00           H  
HETATM  681 H8'2 CPP    21      41.127  25.813  23.366  1.00  0.00           H  
HETATM  682  H3  CPP    21      40.977  30.427  23.528  1.00  0.00           H  
HETATM  683  H42 CPP    21      43.521  31.695  25.457  1.00  0.00           H  
HETATM  684  H41 CPP    21      42.242  32.137  24.367  1.00  0.00           H  
HETATM  685  H5  CPP    21      44.176  29.278  26.099  1.00  0.00           H  
HETATM  686  H6  CPP    21      43.724  26.980  25.502  1.00  0.00           H  
HETATM  687  N1' CPI    22      42.709  22.361  24.626  1.00  0.00           N  
HETATM  688  C2' CPI    22      43.251  21.407  25.559  1.00  0.00           C  
HETATM  689  C3' CPI    22      44.005  22.140  26.690  1.00  0.00           C  
HETATM  690  N4' CPI    22      43.097  22.951  27.535  1.00  0.00           N  
HETATM  691  C5' CPI    22      42.571  22.162  28.721  1.00  0.00           C  
HETATM  692  C'  CPI    22      43.579  22.294  29.867  1.00  0.00           C  
HETATM  693  O1' CPI    22      44.789  21.994  29.735  1.00  0.00           O  
HETATM  694  C7' CPI    22      42.929  24.295  27.421  1.00  0.00           C  
HETATM  695  O7' CPI    22      43.581  24.875  26.616  1.00  0.00           O  
HETATM  696  C8' CPI    22      41.752  24.930  28.307  1.00  0.00           C  
HETATM  697  N1  CPI    22      41.448  26.383  27.877  1.00  0.00           N  
HETATM  698  C2  CPI    22      40.245  26.628  27.104  1.00  0.00           C  
HETATM  699  O2  CPI    22      39.563  25.688  26.563  1.00  0.00           O  
HETATM  700  N3  CPI    22      39.927  27.917  27.001  1.00  0.00           N  
HETATM  701  C4  CPI    22      40.665  28.896  27.439  1.00  0.00           C  
HETATM  702  N4  CPI    22      40.244  30.140  27.189  1.00  0.00           N  
HETATM  703  C5  CPI    22      41.878  28.691  28.043  1.00  0.00           C  
HETATM  704  C6  CPI    22      42.297  27.398  28.182  1.00  0.00           C  
HETATM  705 H1'1 CPI    22      41.837  22.828  24.834  1.00  0.00           H  
HETATM  706 H2'1 CPI    22      43.845  20.759  24.914  1.00  0.00           H  
HETATM  707 H2'2 CPI    22      42.326  20.948  25.912  1.00  0.00           H  
HETATM  708 H3'1 CPI    22      44.797  22.725  26.224  1.00  0.00           H  
HETATM  709 H3'2 CPI    22      44.401  21.347  27.326  1.00  0.00           H  
HETATM  710 H5'1 CPI    22      41.583  22.591  28.890  1.00  0.00           H  
HETATM  711 H5'2 CPI    22      42.533  21.098  28.483  1.00  0.00           H  
HETATM  712 H8'1 CPI    22      41.900  24.931  29.388  1.00  0.00           H  
HETATM  713 H8'2 CPI    22      40.903  24.252  28.215  1.00  0.00           H  
HETATM  714  H3  CPI    22      39.145  28.232  26.446  1.00  0.00           H  
HETATM  715  H41 CPI    22      39.394  30.339  26.680  1.00  0.00           H  
HETATM  716  H5  CPI    22      42.483  29.541  28.319  1.00  0.00           H  
HETATM  717  H6  CPI    22      43.203  27.213  28.741  1.00  0.00           H  
HETATM  718  N1' CPP    23      43.056  22.669  31.028  1.00  0.00           N  
HETATM  719  C2' CPP    23      43.737  22.743  32.276  1.00  0.00           C  
HETATM  720  C3' CPP    23      44.350  24.109  32.294  1.00  0.00           C  
HETATM  721  N4' CPP    23      43.456  25.133  32.903  1.00  0.00           N  
HETATM  722  C5' CPP    23      43.305  25.216  34.337  1.00  0.00           C  
HETATM  723  C'  CPP    23      44.269  26.142  35.113  1.00  0.00           C  
HETATM  724  O1' CPP    23      45.417  26.162  34.772  1.00  0.00           O  
HETATM  725  C7' CPP    23      42.945  26.105  32.131  1.00  0.00           C  
HETATM  726  O7' CPP    23      43.264  26.335  30.975  1.00  0.00           O  
HETATM  727  C8' CPP    23      41.754  27.032  32.703  1.00  0.00           C  
HETATM  728  N1  CPP    23      41.182  28.074  31.802  1.00  0.00           N  
HETATM  729  C2  CPP    23      40.050  27.776  31.056  1.00  0.00           C  
HETATM  730  O2  CPP    23      39.680  26.594  30.993  1.00  0.00           O  
HETATM  731  N3  CPP    23      39.306  28.808  30.526  1.00  0.00           N  
HETATM  732  C4  CPP    23      39.576  30.068  30.760  1.00  0.00           C  
HETATM  733  N4  CPP    23      38.738  30.949  30.317  1.00  0.00           N  
HETATM  734  C5  CPP    23      40.822  30.403  31.535  1.00  0.00           C  
HETATM  735  C6  CPP    23      41.519  29.350  32.035  1.00  0.00           C  
HETATM  736 H1'1 CPP    23      42.047  22.713  31.008  1.00  0.00           H  
HETATM  737 H2'2 CPP    23      44.517  21.982  32.244  1.00  0.00           H  
HETATM  738 H2'1 CPP    23      43.004  22.612  33.072  1.00  0.00           H  
HETATM  739 H3'1 CPP    23      44.671  24.384  31.290  1.00  0.00           H  
HETATM  740 H3'2 CPP    23      45.282  24.047  32.856  1.00  0.00           H  
HETATM  741 H5'1 CPP    23      42.248  25.344  34.574  1.00  0.00           H  
HETATM  742 H5'2 CPP    23      43.496  24.204  34.694  1.00  0.00           H  
HETATM  743 H8'1 CPP    23      42.034  27.457  33.667  1.00  0.00           H  
HETATM  744 H8'2 CPP    23      40.965  26.326  32.962  1.00  0.00           H  
HETATM  745  H3  CPP    23      38.434  28.465  30.148  1.00  0.00           H  
HETATM  746  H42 CPP    23      37.997  30.525  29.777  1.00  0.00           H  
HETATM  747  H41 CPP    23      39.055  31.900  30.188  1.00  0.00           H  
HETATM  748  H5  CPP    23      41.058  31.426  31.790  1.00  0.00           H  
HETATM  749  H6  CPP    23      42.490  29.553  32.461  1.00  0.00           H  
HETATM  750  N1' CPI    24      43.741  26.758  36.192  1.00  0.00           N  
HETATM  751  C2' CPI    24      44.545  27.637  36.986  1.00  0.00           C  
HETATM  752  C3' CPI    24      44.570  29.142  36.613  1.00  0.00           C  
HETATM  753  N4' CPI    24      43.312  29.813  37.107  1.00  0.00           N  
HETATM  754  C5' CPI    24      43.206  30.111  38.539  1.00  0.00           C  
HETATM  755  C'  CPI    24      43.143  31.617  38.812  1.00  0.00           C  
HETATM  756  O1' CPI    24      43.975  32.344  38.262  1.00  0.00           O  
HETATM  757  C7' CPI    24      42.295  30.065  36.226  1.00  0.00           C  
HETATM  758  O7' CPI    24      42.390  29.805  35.018  1.00  0.00           O  
HETATM  759  C8' CPI    24      40.821  30.399  36.668  1.00  0.00           C  
HETATM  760  N1  CPI    24      39.952  30.959  35.629  1.00  0.00           N  
HETATM  761  C2  CPI    24      39.009  30.157  35.088  1.00  0.00           C  
HETATM  762  O2  CPI    24      38.945  28.927  35.321  1.00  0.00           O  
HETATM  763  N3  CPI    24      38.123  30.723  34.196  1.00  0.00           N  
HETATM  764  C4  CPI    24      38.311  31.954  33.709  1.00  0.00           C  
HETATM  765  N4  CPI    24      37.496  32.422  32.747  1.00  0.00           N  
HETATM  766  C5  CPI    24      39.363  32.804  34.277  1.00  0.00           C  
HETATM  767  C6  CPI    24      40.143  32.235  35.270  1.00  0.00           C  
HETATM  768 H1'1 CPI    24      42.762  26.749  36.442  1.00  0.00           H  
HETATM  769 H2'1 CPI    24      45.536  27.183  36.967  1.00  0.00           H  
HETATM  770 H2'2 CPI    24      44.155  27.627  38.004  1.00  0.00           H  
HETATM  771 H3'1 CPI    24      44.716  29.279  35.543  1.00  0.00           H  
HETATM  772 H3'2 CPI    24      45.405  29.688  37.053  1.00  0.00           H  
HETATM  773 H5'1 CPI    24      42.497  29.581  39.175  1.00  0.00           H  
HETATM  774 H5'2 CPI    24      44.170  29.878  38.990  1.00  0.00           H  
HETATM  775 H8'1 CPI    24      40.801  31.069  37.528  1.00  0.00           H  
HETATM  776 H8'2 CPI    24      40.344  29.490  37.036  1.00  0.00           H  
HETATM  777  H3  CPI    24      37.414  30.089  33.858  1.00  0.00           H  
HETATM  778  H41 CPI    24      36.842  31.772  32.334  1.00  0.00           H  
HETATM  779  H5  CPI    24      39.540  33.812  33.930  1.00  0.00           H  
HETATM  780  H6  CPI    24      40.911  32.818  35.758  1.00  0.00           H  
HETATM  781  N1' CPP    25      42.287  32.069  39.675  1.00  0.00           N  
HETATM  782  C2' CPP    25      42.278  33.425  40.185  1.00  0.00           C  
HETATM  783  C3' CPP    25      41.700  34.345  39.042  1.00  0.00           C  
HETATM  784  N4' CPP    25      40.292  34.858  39.240  1.00  0.00           N  
HETATM  785  C5' CPP    25      40.113  35.767  40.342  1.00  0.00           C  
HETATM  786  C'  CPP    25      40.491  37.291  40.082  1.00  0.00           C  
HETATM  787  O1' CPP    25      41.423  37.648  39.372  1.00  0.00           O  
HETATM  788  C7' CPP    25      39.316  34.765  38.270  1.00  0.00           C  
HETATM  789  O7' CPP    25      39.574  34.410  37.075  1.00  0.00           O  
HETATM  790  C8' CPP    25      37.864  34.906  38.677  1.00  0.00           C  
HETATM  791  N1  CPP    25      37.022  34.342  37.642  1.00  0.00           N  
HETATM  792  C2  CPP    25      36.719  32.969  37.579  1.00  0.00           C  
HETATM  793  O2  CPP    25      37.216  32.180  38.403  1.00  0.00           O  
HETATM  794  N3  CPP    25      35.907  32.492  36.623  1.00  0.00           N  
HETATM  795  C4  CPP    25      35.545  33.227  35.593  1.00  0.00           C  
HETATM  796  N4  CPP    25      35.039  32.615  34.655  1.00  0.00           N  
HETATM  797  C5  CPP    25      36.123  34.497  35.439  1.00  0.00           C  
HETATM  798  C6  CPP    25      36.722  35.096  36.484  1.00  0.00           C  
HETATM  799 H1'1 CPP    25      41.587  31.465  40.080  1.00  0.00           H  
HETATM  800 H2'2 CPP    25      43.291  33.731  40.441  1.00  0.00           H  
HETATM  801 H2'1 CPP    25      41.646  33.458  41.073  1.00  0.00           H  
HETATM  802 H3'1 CPP    25      41.805  33.761  38.127  1.00  0.00           H  
HETATM  803 H3'2 CPP    25      42.353  35.218  39.031  1.00  0.00           H  
HETATM  804 H5'1 CPP    25      39.117  35.684  40.778  1.00  0.00           H  
HETATM  805 H5'2 CPP    25      40.712  35.469  41.202  1.00  0.00           H  
HETATM  806 H8'1 CPP    25      37.681  35.967  38.853  1.00  0.00           H  
HETATM  807 H8'2 CPP    25      37.698  34.267  39.544  1.00  0.00           H  
HETATM  808  H3  CPP    25      35.795  31.490  36.561  1.00  0.00           H  
HETATM  809  H42 CPP    25      34.651  33.126  33.875  1.00  0.00           H  
HETATM  810  H41 CPP    25      34.697  31.667  34.706  1.00  0.00           H  
HETATM  811  H5  CPP    25      35.761  35.169  34.675  1.00  0.00           H  
HETATM  812  H6  CPP    25      36.988  36.141  36.524  1.00  0.00           H  
HETATM  813  N1' TPN    26      39.558  38.138  40.480  1.00  0.00           N  
HETATM  814  C2' TPN    26      39.558  39.595  40.423  1.00  0.00           C  
HETATM  815  C3' TPN    26      38.802  40.060  39.217  1.00  0.00           C  
HETATM  816  N4' TPN    26      37.353  39.905  39.403  1.00  0.00           N  
HETATM  817  C5' TPN    26      36.687  40.978  40.075  1.00  0.00           C  
HETATM  818  C'  TPN    26      36.321  42.077  39.032  1.00  0.00           C  
HETATM  819  O1' TPN    26      37.044  42.397  38.128  1.00  0.00           O  
HETATM  820  C7' TPN    26      36.671  38.814  38.861  1.00  0.00           C  
HETATM  821  O7' TPN    26      37.174  38.051  38.088  1.00  0.00           O  
HETATM  822  C8' TPN    26      35.262  38.678  39.110  1.00  0.00           C  
HETATM  823  N1  TPN    26      34.578  37.462  38.511  1.00  0.00           N  
HETATM  824  C2  TPN    26      34.692  36.248  39.226  1.00  0.00           C  
HETATM  825  O2  TPN    26      35.445  36.160  40.209  1.00  0.00           O  
HETATM  826  N3  TPN    26      34.049  35.114  38.706  1.00  0.00           N  
HETATM  827  C4  TPN    26      33.198  35.246  37.654  1.00  0.00           C  
HETATM  828  O4  TPN    26      32.632  34.232  37.322  1.00  0.00           O  
HETATM  829  C5  TPN    26      33.122  36.496  36.930  1.00  0.00           C  
HETATM  830  C6  TPN    26      33.826  37.588  37.343  1.00  0.00           C  
HETATM  831  C7  TPN    26      32.370  36.651  35.619  1.00  0.00           C  
HETATM  832 H1'1 TPN    26      38.783  37.783  41.023  1.00  0.00           H  
HETATM  833 H2'1 TPN    26      40.566  40.011  40.448  1.00  0.00           H  
HETATM  834 H2'2 TPN    26      39.072  39.944  41.334  1.00  0.00           H  
HETATM  835 H3'1 TPN    26      39.127  39.447  38.377  1.00  0.00           H  
HETATM  836 H3'2 TPN    26      38.896  41.140  39.098  1.00  0.00           H  
HETATM  837 H5'1 TPN    26      35.809  40.702  40.658  1.00  0.00           H  
HETATM  838 H5'2 TPN    26      37.403  41.388  40.786  1.00  0.00           H  
HETATM  839 H8'1 TPN    26      34.796  39.526  38.607  1.00  0.00           H  
HETATM  840 H8'2 TPN    26      35.006  38.707  40.169  1.00  0.00           H  
HETATM  841  H3  TPN    26      34.050  34.208  39.153  1.00  0.00           H  
HETATM  842  H6  TPN    26      33.842  38.545  36.843  1.00  0.00           H  
HETATM  843  H71 TPN    26      31.317  36.372  35.658  1.00  0.00           H  
HETATM  844  H72 TPN    26      32.465  37.683  35.279  1.00  0.00           H  
HETATM  845  H73 TPN    26      32.765  35.985  34.853  1.00  0.00           H  
HETATM  846  N1' TPN    27      35.194  42.743  39.249  1.00  0.00           N  
HETATM  847  C2' TPN    27      34.691  43.992  38.612  1.00  0.00           C  
HETATM  848  C3' TPN    27      33.736  43.617  37.447  1.00  0.00           C  
HETATM  849  N4' TPN    27      32.486  42.955  37.960  1.00  0.00           N  
HETATM  850  C5' TPN    27      31.561  44.009  38.372  1.00  0.00           C  
HETATM  851  C'  TPN    27      30.471  44.446  37.395  1.00  0.00           C  
HETATM  852  O1' TPN    27      30.759  44.620  36.158  1.00  0.00           O  
HETATM  853  C7' TPN    27      32.266  41.618  37.991  1.00  0.00           C  
HETATM  854  O7' TPN    27      33.102  40.822  37.486  1.00  0.00           O  
HETATM  855  C8' TPN    27      31.069  41.026  38.692  1.00  0.00           C  
HETATM  856  N1  TPN    27      30.781  39.572  38.533  1.00  0.00           N  
HETATM  857  C2  TPN    27      31.236  38.662  39.533  1.00  0.00           C  
HETATM  858  O2  TPN    27      32.071  38.883  40.437  1.00  0.00           O  
HETATM  859  N3  TPN    27      30.786  37.368  39.368  1.00  0.00           N  
HETATM  860  C4  TPN    27      29.836  37.007  38.484  1.00  0.00           C  
HETATM  861  O4  TPN    27      29.324  35.923  38.607  1.00  0.00           O  
HETATM  862  C5  TPN    27      29.561  37.967  37.431  1.00  0.00           C  
HETATM  863  C6  TPN    27      29.942  39.225  37.525  1.00  0.00           C  
HETATM  864  C7  TPN    27      28.634  37.556  36.338  1.00  0.00           C  
HETATM  865 H1'1 TPN    27      34.729  42.546  40.125  1.00  0.00           H  
HETATM  866 H2'1 TPN    27      35.541  44.485  38.138  1.00  0.00           H  
HETATM  867 H2'2 TPN    27      34.290  44.708  39.329  1.00  0.00           H  
HETATM  868 H3'1 TPN    27      34.130  42.908  36.719  1.00  0.00           H  
HETATM  869 H3'2 TPN    27      33.433  44.488  36.866  1.00  0.00           H  
HETATM  870 H5'1 TPN    27      31.298  43.871  39.421  1.00  0.00           H  
HETATM  871 H5'2 TPN    27      32.125  44.937  38.476  1.00  0.00           H  
HETATM  872 H8'1 TPN    27      30.214  41.560  38.278  1.00  0.00           H  
HETATM  873 H8'2 TPN    27      31.134  41.287  39.749  1.00  0.00           H  
HETATM  874  H3  TPN    27      31.139  36.771  40.102  1.00  0.00           H  
HETATM  875  H6  TPN    27      29.662  40.042  36.876  1.00  0.00           H  
HETATM  876  H71 TPN    27      28.785  38.170  35.451  1.00  0.00           H  
HETATM  877  H72 TPN    27      28.759  36.493  36.134  1.00  0.00           H  
HETATM  878  H73 TPN    27      27.586  37.744  36.574  1.00  0.00           H  
HETATM  879  N1' CPP    28      29.266  44.596  37.822  1.00  0.00           N  
HETATM  880  C2' CPP    28      28.111  44.841  36.976  1.00  0.00           C  
HETATM  881  C3' CPP    28      27.439  43.507  36.629  1.00  0.00           C  
HETATM  882  N4' CPP    28      26.474  42.960  37.661  1.00  0.00           N  
HETATM  883  C5' CPP    28      25.272  43.785  37.971  1.00  0.00           C  
HETATM  884  C'  CPP    28      24.204  43.417  36.928  1.00  0.00           C  
HETATM  885  O1' CPP    28      24.291  42.590  35.998  1.00  0.00           O  
HETATM  886  C7' CPP    28      26.573  41.644  38.152  1.00  0.00           C  
HETATM  887  O7' CPP    28      27.410  40.890  37.670  1.00  0.00           O  
HETATM  888  C8' CPP    28      25.667  41.100  39.248  1.00  0.00           C  
HETATM  889  N1  CPP    28      25.732  39.597  39.320  1.00  0.00           N  
HETATM  890  C2  CPP    28      26.840  39.036  39.953  1.00  0.00           C  
HETATM  891  O2  CPP    28      27.787  39.685  40.464  1.00  0.00           O  
HETATM  892  N3  CPP    28      26.959  37.736  40.109  1.00  0.00           N  
HETATM  893  C4  CPP    28      26.093  36.900  39.639  1.00  0.00           C  
HETATM  894  N4  CPP    28      26.372  35.673  39.686  1.00  0.00           N  
HETATM  895  C5  CPP    28      24.960  37.401  38.938  1.00  0.00           C  
HETATM  896  C6  CPP    28      24.734  38.738  38.807  1.00  0.00           C  
HETATM  897 H1'1 CPP    28      29.082  44.251  38.753  1.00  0.00           H  
HETATM  898 H2'2 CPP    28      28.431  45.391  36.092  1.00  0.00           H  
HETATM  899 H2'1 CPP    28      27.509  45.549  37.546  1.00  0.00           H  
HETATM  900 H3'1 CPP    28      28.105  42.778  36.168  1.00  0.00           H  
HETATM  901 H3'2 CPP    28      26.891  43.721  35.711  1.00  0.00           H  
HETATM  902 H5'1 CPP    28      24.816  43.563  38.936  1.00  0.00           H  
HETATM  903 H5'2 CPP    28      25.349  44.871  38.045  1.00  0.00           H  
HETATM  904 H8'1 CPP    28      24.630  41.396  39.085  1.00  0.00           H  
HETATM  905 H8'2 CPP    28      26.182  41.613  40.061  1.00  0.00           H  
HETATM  906  H3  CPP    28      27.590  37.447  40.843  1.00  0.00           H  
HETATM  907  H42 CPP    28      27.161  35.293  40.189  1.00  0.00           H  
HETATM  908  H41 CPP    28      25.668  35.058  39.307  1.00  0.00           H  
HETATM  909  H5  CPP    28      24.281  36.695  38.484  1.00  0.00           H  
HETATM  910  H6  CPP    28      23.878  39.170  38.311  1.00  0.00           H  
HETATM  911  N1' CPI    29      23.035  44.072  37.086  1.00  0.00           N  
HETATM  912  C2' CPI    29      21.900  44.149  36.180  1.00  0.00           C  
HETATM  913  C3' CPI    29      20.986  42.985  36.252  1.00  0.00           C  
HETATM  914  N4' CPI    29      20.425  42.801  37.623  1.00  0.00           N  
HETATM  915  C5' CPI    29      19.209  43.622  37.848  1.00  0.00           C  
HETATM  916  C'  CPI    29      19.487  44.831  38.747  1.00  0.00           C  
HETATM  917  O1' CPI    29      20.664  45.176  39.019  1.00  0.00           O  
HETATM  918  C7' CPI    29      20.845  41.807  38.453  1.00  0.00           C  
HETATM  919  O7' CPI    29      21.874  41.107  38.260  1.00  0.00           O  
HETATM  920  C8' CPI    29      20.118  41.529  39.772  1.00  0.00           C  
HETATM  921  N1  CPI    29      20.529  40.241  40.413  1.00  0.00           N  
HETATM  922  C2  CPI    29      21.828  40.249  41.077  1.00  0.00           C  
HETATM  923  O2  CPI    29      22.525  41.239  41.305  1.00  0.00           O  
HETATM  924  N3  CPI    29      22.436  39.063  41.428  1.00  0.00           N  
HETATM  925  C4  CPI    29      21.725  37.939  41.413  1.00  0.00           C  
HETATM  926  N4  CPI    29      22.597  36.905  41.530  1.00  0.00           N  
HETATM  927  C5  CPI    29      20.487  37.892  40.705  1.00  0.00           C  
HETATM  928  C6  CPI    29      19.847  39.006  40.296  1.00  0.00           C  
HETATM  929 H1'1 CPI    29      23.067  44.742  37.842  1.00  0.00           H  
HETATM  930 H2'1 CPI    29      22.285  44.080  35.163  1.00  0.00           H  
HETATM  931 H2'2 CPI    29      21.366  45.097  36.247  1.00  0.00           H  
HETATM  932 H3'1 CPI    29      21.489  42.054  35.991  1.00  0.00           H  
HETATM  933 H3'2 CPI    29      20.137  43.135  35.584  1.00  0.00           H  
HETATM  934 H5'1 CPI    29      18.754  43.929  36.907  1.00  0.00           H  
HETATM  935 H5'2 CPI    29      18.478  42.981  38.342  1.00  0.00           H  
HETATM  936 H8'1 CPI    29      19.066  41.299  39.603  1.00  0.00           H  
HETATM  937 H8'2 CPI    29      20.345  42.390  40.401  1.00  0.00           H  
HETATM  938  H3  CPI    29      23.392  39.123  41.748  1.00  0.00           H  
HETATM  939  H41 CPI    29      23.583  36.966  41.739  1.00  0.00           H  
HETATM  940  H5  CPI    29      20.128  36.898  40.478  1.00  0.00           H  
HETATM  941  H6  CPI    29      18.926  39.021  39.734  1.00  0.00           H  
HETATM  942  N1' TPN    30      18.460  45.184  39.481  1.00  0.00           N  
HETATM  943  C2' TPN    30      18.398  46.459  40.177  1.00  0.00           C  
HETATM  944  C3' TPN    30      18.730  46.294  41.671  1.00  0.00           C  
HETATM  945  N4' TPN    30      17.553  45.869  42.467  1.00  0.00           N  
HETATM  946  C5' TPN    30      16.523  46.877  42.693  1.00  0.00           C  
HETATM  947  C'  TPN    30      15.164  46.241  42.226  1.00  0.00           C  
HETATM  948  O1' TPN    30      15.201  45.643  41.194  1.00  0.00           O  
HETATM  949  C7' TPN    30      17.569  44.614  43.077  1.00  0.00           C  
HETATM  950  O7' TPN    30      18.253  43.661  42.749  1.00  0.00           O  
HETATM  951  C8' TPN    30      16.385  44.314  44.097  1.00  0.00           C  
HETATM  952  N1  TPN    30      16.648  43.143  45.072  1.00  0.00           N  
HETATM  953  C2  TPN    30      17.740  43.434  45.971  1.00  0.00           C  
HETATM  954  O2  TPN    30      18.383  44.497  45.920  1.00  0.00           O  
HETATM  955  N3  TPN    30      17.983  42.415  46.921  1.00  0.00           N  
HETATM  956  C4  TPN    30      17.347  41.219  46.901  1.00  0.00           C  
HETATM  957  O4  TPN    30      17.705  40.372  47.672  1.00  0.00           O  
HETATM  958  C5  TPN    30      16.180  41.009  46.087  1.00  0.00           C  
HETATM  959  C6  TPN    30      15.838  42.004  45.225  1.00  0.00           C  
HETATM  960  C7  TPN    30      15.416  39.709  46.088  1.00  0.00           C  
HETATM  961 H1'1 TPN    30      17.632  44.623  39.622  1.00  0.00           H  
HETATM  962 H2'1 TPN    30      17.383  46.831  40.041  1.00  0.00           H  
HETATM  963 H2'2 TPN    30      19.060  47.184  39.703  1.00  0.00           H  
HETATM  964 H3'1 TPN    30      19.114  47.268  41.976  1.00  0.00           H  
HETATM  965 H3'2 TPN    30      19.498  45.524  41.751  1.00  0.00           H  
HETATM  966 H5'1 TPN    30      16.448  47.142  43.748  1.00  0.00           H  
HETATM  967 H5'2 TPN    30      16.694  47.843  42.218  1.00  0.00           H  
HETATM  968 H8'1 TPN    30      15.520  44.014  43.504  1.00  0.00           H  
HETATM  969 H8'2 TPN    30      16.115  45.126  44.773  1.00  0.00           H  
HETATM  970  H3  TPN    30      18.830  42.609  47.437  1.00  0.00           H  
HETATM  971  H6  TPN    30      15.055  41.802  44.510  1.00  0.00           H  
HETATM  972  H71 TPN    30      16.148  38.902  46.041  1.00  0.00           H  
HETATM  973  H72 TPN    30      14.719  39.663  46.925  1.00  0.00           H  
HETATM  974  H73 TPN    30      14.813  39.627  45.184  1.00  0.00           H  
HETATM  975  N   NHE    32      11.805  44.742  40.606  1.00  0.00           N  
HETATM  976  HN1 NHE    32      11.845  43.774  40.892  1.00  0.00           H  
HETATM  977  HN2 NHE    32      11.585  44.972  39.648  1.00  0.00           H  
CONECT   39   23
CONECT   23   39   24
CONECT   24   23   40   41   25
CONECT   40   24
CONECT   41   24
CONECT   25   24   42   26   36
CONECT   42   25
CONECT   26   25   27
CONECT   27   26   43   28   37
CONECT   43   27
CONECT   28   27   29   34
CONECT   29   28   44   30
CONECT   44   29
CONECT   30   29   45   31
CONECT   45   30
CONECT   31   30   32   33
CONECT   32   31   46   47
CONECT   46   32
CONECT   47   32
CONECT   33   31   34
CONECT   34   28   33   35
CONECT   35   34
CONECT   36   25   48   37   38
CONECT   48   36
CONECT   37   27   36   49   50
CONECT   49   37
CONECT   50   37
CONECT   38   36   51
CONECT   51   38   52   53   54
CONECT   51   52
CONECT   52   51
CONECT   52   51
CONECT   53   51
CONECT   54   51   55
CONECT   55   54   70   71   56
CONECT   70   55
CONECT   71   55
CONECT   56   55   72   57   67
CONECT   72   56
CONECT   57   56   58
CONECT   58   57   73   59   68
CONECT   73   58
CONECT   59   58   60   65
CONECT   60   59   74   61
CONECT   60   61
CONECT   74   60
CONECT   61   60   75   62
CONECT   61   60
CONECT   75   61
CONECT   62   61   63   64
CONECT   62   64
CONECT   63   62   76   77
CONECT   76   63
CONECT   77   63
CONECT   64   62   65
CONECT   64   62
CONECT   65   59   64   66
CONECT   65   66
CONECT   66   65
CONECT   66   65
CONECT   67   56   78   68   69
CONECT   78   67
CONECT   68   58   67   79   80
CONECT   79   68
CONECT   80   68
CONECT   69   67   81
CONECT   81   69   82   83   84
CONECT   81   82
CONECT   82   81
CONECT   82   81
CONECT   83   81
CONECT   84   81   85
CONECT   85   84  100  101   86
CONECT  100   85
CONECT  101   85
CONECT   86   85  102   87   97
CONECT  102   86
CONECT   87   86   88
CONECT   88   87  103   89   98
CONECT  103   88
CONECT   89   88   90   95
CONECT   90   89  104   91
CONECT   90   91
CONECT  104   90
CONECT   91   90  105   92
CONECT   91   90
CONECT  105   91
CONECT   92   91   93   94
CONECT   92   94
CONECT   93   92  106  107
CONECT  106   93
CONECT  107   93
CONECT   94   92   95
CONECT   94   92
CONECT   95   89   94   96
CONECT   95   96
CONECT   96   95
CONECT   96   95
CONECT   97   86  108   98   99
CONECT  108   97
CONECT   98   88   97  109  110
CONECT  109   98
CONECT  110   98
CONECT   99   97  111
CONECT  111   99  112  113  114
CONECT  111  112
CONECT  112  111
CONECT  112  111
CONECT  113  111
CONECT  114  111  115
CONECT  115  114  130  131  116
CONECT  130  115
CONECT  131  115
CONECT  116  115  132  117  127
CONECT  132  116
CONECT  117  116  118
CONECT  118  117  133  119  128
CONECT  133  118
CONECT  119  118  120  125
CONECT  120  119  134  121
CONECT  120  121
CONECT  134  120
CONECT  121  120  135  122
CONECT  121  120
CONECT  135  121
CONECT  122  121  123  124
CONECT  122  124
CONECT  123  122  136  137
CONECT  136  123
CONECT  137  123
CONECT  124  122  125
CONECT  124  122
CONECT  125  119  124  126
CONECT  125  126
CONECT  126  125
CONECT  126  125
CONECT  127  116  138  128  129
CONECT  138  127
CONECT  128  118  127  139  140
CONECT  139  128
CONECT  140  128
CONECT  129  127  141
CONECT  141  129  142  143  144
CONECT  141  142
CONECT  142  141
CONECT  142  141
CONECT  143  141
CONECT  144  141  145
CONECT  145  144  160  161  146
CONECT  160  145
CONECT  161  145
CONECT  146  145  162  147  157
CONECT  162  146
CONECT  147  146  148
CONECT  148  147  163  149  158
CONECT  163  148
CONECT  149  148  150  155
CONECT  150  149  164  151
CONECT  150  151
CONECT  164  150
CONECT  151  150  165  152
CONECT  151  150
CONECT  165  151
CONECT  152  151  153  154
CONECT  152  154
CONECT  153  152  166  167
CONECT  166  153
CONECT  167  153
CONECT  154  152  155
CONECT  154  152
CONECT  155  149  154  156
CONECT  155  156
CONECT  156  155
CONECT  156  155
CONECT  157  146  168  158  159
CONECT  168  157
CONECT  158  148  157  169  170
CONECT  169  158
CONECT  170  158
CONECT  159  157  171
CONECT  171  159  172  173  174
CONECT  171  172
CONECT  172  171
CONECT  172  171
CONECT  173  171
CONECT  174  171  175
CONECT  175  174  191  192  176
CONECT  191  175
CONECT  192  175
CONECT  176  175  193  177  188
CONECT  193  176
CONECT  177  176  178
CONECT  178  177  194  179  189
CONECT  194  178
CONECT  179  178  180  186
CONECT  180  179  195  181
CONECT  180  181
CONECT  195  180
CONECT  181  180  182  183
CONECT  181  180
CONECT  182  181  196  197  198
CONECT  196  182
CONECT  197  182
CONECT  198  182
CONECT  183  181  184  185
CONECT  183  184
CONECT  184  183
CONECT  184  183
CONECT  185  183  199  186
CONECT  199  185
CONECT  186  179  185  187
CONECT  186  187
CONECT  187  186
CONECT  187  186
CONECT  188  176  200  189  190
CONECT  200  188
CONECT  189  178  188  201  202
CONECT  201  189
CONECT  202  189
CONECT  190  188  203
CONECT  203  190  204  205  206
CONECT  203  204
CONECT  204  203
CONECT  204  203
CONECT  205  203
CONECT  206  203  207
CONECT  207  206  223  224  208
CONECT  223  207
CONECT  224  207
CONECT  208  207  225  209  220
CONECT  225  208
CONECT  209  208  210
CONECT  210  209  226  211  221
CONECT  226  210
CONECT  211  210  212  218
CONECT  212  211  227  213
CONECT  212  213
CONECT  227  212
CONECT  213  212  214  215
CONECT  213  212
CONECT  214  213  228  229  230
CONECT  228  214
CONECT  229  214
CONECT  230  214
CONECT  215  213  216  217
CONECT  215  216
CONECT  216  215
CONECT  216  215
CONECT  217  215  231  218
CONECT  231  217
CONECT  218  211  217  219
CONECT  218  219
CONECT  219  218
CONECT  219  218
CONECT  220  208  232  221  222
CONECT  232  220
CONECT  221  210  220  233  234
CONECT  233  221
CONECT  234  221
CONECT  222  220  235
CONECT  235  222  236  237  238
CONECT  235  236
CONECT  236  235
CONECT  236  235
CONECT  237  235
CONECT  238  235  239
CONECT  239  238  254  255  240
CONECT  254  239
CONECT  255  239
CONECT  240  239  256  241  251
CONECT  256  240
CONECT  241  240  242
CONECT  242  241  257  243  252
CONECT  257  242
CONECT  243  242  244  249
CONECT  244  243  258  245
CONECT  244  245
CONECT  258  244
CONECT  245  244  259  246
CONECT  245  244
CONECT  259  245
CONECT  246  245  247  248
CONECT  246  248
CONECT  247  246  260  261
CONECT  260  247
CONECT  261  247
CONECT  248  246  249
CONECT  248  246
CONECT  249  243  248  250
CONECT  249  250
CONECT  250  249
CONECT  250  249
CONECT  251  240  262  252  253
CONECT  262  251
CONECT  252  242  251  263  264
CONECT  263  252
CONECT  264  252
CONECT  253  251  265
CONECT  265  253  266  267  268
CONECT  265  266
CONECT  266  265
CONECT  266  265
CONECT  267  265
CONECT  268  265  269
CONECT  269  268  284  285  270
CONECT  284  269
CONECT  285  269
CONECT  270  269  286  271  281
CONECT  286  270
CONECT  271  270  272
CONECT  272  271  287  273  282
CONECT  287  272
CONECT  273  272  274  279
CONECT  274  273  288  275
CONECT  274  275
CONECT  288  274
CONECT  275  274  289  276
CONECT  275  274
CONECT  289  275
CONECT  276  275  277  278
CONECT  276  278
CONECT  277  276  290  291
CONECT  290  277
CONECT  291  277
CONECT  278  276  279
CONECT  278  276
CONECT  279  273  278  280
CONECT  279  280
CONECT  280  279
CONECT  280  279
CONECT  281  270  292  282  283
CONECT  292  281
CONECT  282  272  281  293  294
CONECT  293  282
CONECT  294  282
CONECT  283  281  295
CONECT  295  283  296  297  298
CONECT  296  295
CONECT  297  295
CONECT  298  295  299
CONECT  299  298  315  316  300
CONECT  315  299
CONECT  316  299
CONECT  300  299  317  301  312
CONECT  317  300
CONECT  301  300  302
CONECT  302  301  318  303  313
CONECT  318  302
CONECT  303  302  304  310
CONECT  304  303  319  305
CONECT  319  304
CONECT  305  304  306  307
CONECT  306  305  320  321  322
CONECT  320  306
CONECT  321  306
CONECT  322  306
CONECT  307  305  308  309
CONECT  308  307
CONECT  309  307  323  310
CONECT  323  309
CONECT  310  303  309  311
CONECT  311  310
CONECT  312  300  324  313  314
CONECT  324  312
CONECT  313  302  312  325  326
CONECT  325  313
CONECT  326  313
CONECT  314  312  327
CONECT  327  314
CONECT  346  328
CONECT  328  346  329
CONECT  329  328  347  348  330
CONECT  347  329
CONECT  348  329
CONECT  330  329  349  331  343
CONECT  349  330
CONECT  331  330  332
CONECT  332  331  350  333  344
CONECT  350  332
CONECT  333  332  334  342
CONECT  334  333  351  335
CONECT  351  334
CONECT  335  334  336
CONECT  336  335  337  342
CONECT  337  336  338  339
CONECT  338  337  352  353
CONECT  352  338
CONECT  353  338
CONECT  339  337  340
CONECT  340  339  354  341
CONECT  354  340
CONECT  341  340  342
CONECT  342  333  336  341
CONECT  343  330  355  344  345
CONECT  355  343
CONECT  344  332  343  356  357
CONECT  356  344
CONECT  357  344
CONECT  345  343  358
CONECT  358  345  359  360  361
CONECT  358  359
CONECT  359  358
CONECT  359  358
CONECT  360  358
CONECT  361  358  362
CONECT  362  361  380  381  363
CONECT  380  362
CONECT  381  362
CONECT  363  362  382  364  377
CONECT  382  363
CONECT  364  363  365
CONECT  365  364  383  366  378
CONECT  383  365
CONECT  366  365  367  376
CONECT  367  366  384  368
CONECT  367  368
CONECT  384  367
CONECT  368  367  369
CONECT  368  367
CONECT  369  368  370  376
CONECT  369  376
CONECT  370  369  371  372
CONECT  370  371
CONECT  371  370
CONECT  371  370
CONECT  372  370  385  373
CONECT  385  372
CONECT  373  372  374  375
CONECT  373  375
CONECT  374  373  386  387
CONECT  386  374
CONECT  387  374
CONECT  375  373  376
CONECT  375  373
CONECT  376  366  369  375
CONECT  376  369
CONECT  377  363  388  378  379
CONECT  388  377
CONECT  378  365  377  389  390
CONECT  389  378
CONECT  390  378
CONECT  379  377  391
CONECT  391  379  392  393  394
CONECT  391  392
CONECT  392  391
CONECT  392  391
CONECT  393  391
CONECT  394  391  395
CONECT  395  394  413  414  396
CONECT  413  395
CONECT  414  395
CONECT  396  395  415  397  410
CONECT  415  396
CONECT  397  396  398
CONECT  398  397  416  399  411
CONECT  416  398
CONECT  399  398  400  409
CONECT  400  399  417  401
CONECT  400  401
CONECT  417  400
CONECT  401  400  402
CONECT  401  400
CONECT  402  401  403  409
CONECT  402  409
CONECT  403  402  404  405
CONECT  403  404
CONECT  404  403
CONECT  404  403
CONECT  405  403  418  406
CONECT  418  405
CONECT  406  405  407  408
CONECT  406  408
CONECT  407  406  419  420
CONECT  419  407
CONECT  420  407
CONECT  408  406  409
CONECT  408  406
CONECT  409  399  402  408
CONECT  409  402
CONECT  410  396  421  411  412
CONECT  421  410
CONECT  411  398  410  422  423
CONECT  422  411
CONECT  423  411
CONECT  412  410  424
CONECT  424  412  425  426  427
CONECT  424  425
CONECT  425  424
CONECT  425  424
CONECT  426  424
CONECT  427  424  428
CONECT  428  427  445  446  429
CONECT  445  428
CONECT  446  428
CONECT  429  428  447  430  442
CONECT  447  429
CONECT  430  429  431
CONECT  431  430  448  432  443
CONECT  448  431
CONECT  432  431  433  441
CONECT  433  432  449  434
CONECT  433  434
CONECT  449  433
CONECT  434  433  435
CONECT  434  433
CONECT  435  434  436  441
CONECT  435  441
CONECT  436  435  437  438
CONECT  436  438
CONECT  437  436  450  451
CONECT  450  437
CONECT  451  437
CONECT  438  436  439
CONECT  438  436
CONECT  439  438  452  440
CONECT  439  440
CONECT  452  439
CONECT  440  439  441
CONECT  440  439
CONECT  441  432  435  440
CONECT  441  435
CONECT  442  429  453  443  444
CONECT  453  442
CONECT  443  431  442  454  455
CONECT  454  443
CONECT  455  443
CONECT  444  442  456
CONECT  456  444  457  458  459
CONECT  456  457
CONECT  457  456
CONECT  457  456
CONECT  458  456
CONECT  459  456  460
CONECT  460  459  477  478  461
CONECT  477  460
CONECT  478  460
CONECT  461  460  479  462  474
CONECT  479  461
CONECT  462  461  463
CONECT  463  462  480  464  475
CONECT  480  463
CONECT  464  463  465  473
CONECT  465  464  481  466
CONECT  465  466
CONECT  481  465
CONECT  466  465  467
CONECT  466  465
CONECT  467  466  468  473
CONECT  467  473
CONECT  468  467  469  470
CONECT  468  470
CONECT  469  468  482  483
CONECT  482  469
CONECT  483  469
CONECT  470  468  471
CONECT  470  468
CONECT  471  470  484  472
CONECT  471  472
CONECT  484  471
CONECT  472  471  473
CONECT  472  471
CONECT  473  464  467  472
CONECT  473  467
CONECT  474  461  485  475  476
CONECT  485  474
CONECT  475  463  474  486  487
CONECT  486  475
CONECT  487  475
CONECT  476  474  488
CONECT  488  476  489  490  491
CONECT  488  489
CONECT  489  488
CONECT  489  488
CONECT  490  488
CONECT  491  488  492
CONECT  492  491  510  511  493
CONECT  510  492
CONECT  511  492
CONECT  493  492  512  494  507
CONECT  512  493
CONECT  494  493  495
CONECT  495  494  513  496  508
CONECT  513  495
CONECT  496  495  497  506
CONECT  497  496  514  498
CONECT  497  498
CONECT  514  497
CONECT  498  497  499
CONECT  498  497
CONECT  499  498  500  506
CONECT  499  506
CONECT  500  499  501  502
CONECT  500  501
CONECT  501  500
CONECT  501  500
CONECT  502  500  515  503
CONECT  515  502
CONECT  503  502  504  505
CONECT  503  505
CONECT  504  503  516  517
CONECT  516  504
CONECT  517  504
CONECT  505  503  506
CONECT  505  503
CONECT  506  496  499  505
CONECT  506  499
CONECT  507  493  518  508  509
CONECT  518  507
CONECT  508  495  507  519  520
CONECT  519  508
CONECT  520  508
CONECT  509  507  521
CONECT  521  509  522  523  524
CONECT  521  522
CONECT  522  521
CONECT  522  521
CONECT  523  521
CONECT  524  521  525
CONECT  525  524  543  544  526
CONECT  543  525
CONECT  544  525
CONECT  526  525  545  527  540
CONECT  545  526
CONECT  527  526  528
CONECT  528  527  546  529  541
CONECT  546  528
CONECT  529  528  530  539
CONECT  530  529  547  531
CONECT  530  531
CONECT  547  530
CONECT  531  530  532
CONECT  531  530
CONECT  532  531  533  539
CONECT  532  539
CONECT  533  532  534  535
CONECT  533  534
CONECT  534  533
CONECT  534  533
CONECT  535  533  548  536
CONECT  548  535
CONECT  536  535  537  538
CONECT  536  538
CONECT  537  536  549  550
CONECT  549  537
CONECT  550  537
CONECT  538  536  539
CONECT  538  536
CONECT  539  529  532  538
CONECT  539  532
CONECT  540  526  551  541  542
CONECT  551  540
CONECT  541  528  540  552  553
CONECT  552  541
CONECT  553  541
CONECT  542  540  554
CONECT  554  542  555  556  557
CONECT  554  555
CONECT  555  554
CONECT  555  554
CONECT  556  554
CONECT  557  554  558
CONECT  558  557  576  577  559
CONECT  576  558
CONECT  577  558
CONECT  559  558  578  560  573
CONECT  578  559
CONECT  560  559  561
CONECT  561  560  579  562  574
CONECT  579  561
CONECT  562  561  563  572
CONECT  563  562  580  564
CONECT  563  564
CONECT  580  563
CONECT  564  563  565
CONECT  564  563
CONECT  565  564  566  572
CONECT  565  572
CONECT  566  565  567  568
CONECT  566  567
CONECT  567  566
CONECT  567  566
CONECT  568  566  581  569
CONECT  581  568
CONECT  569  568  570  571
CONECT  569  571
CONECT  570  569  582  583
CONECT  582  570
CONECT  583  570
CONECT  571  569  572
CONECT  571  569
CONECT  572  562  565  571
CONECT  572  565
CONECT  573  559  584  574  575
CONECT  584  573
CONECT  574  561  573  585  586
CONECT  585  574
CONECT  586  574
CONECT  575  573  587
CONECT  587  575  588  589  590
CONECT  587  588
CONECT  588  587
CONECT  588  587
CONECT  589  587
CONECT  590  587  591
CONECT  591  590  609  610  592
CONECT  609  591
CONECT  610  591
CONECT  592  591  611  593  606
CONECT  611  592
CONECT  593  592  594
CONECT  594  593  612  595  607
CONECT  612  594
CONECT  595  594  596  605
CONECT  596  595  613  597
CONECT  596  597
CONECT  613  596
CONECT  597  596  598
CONECT  597  596
CONECT  598  597  599  605
CONECT  598  605
CONECT  599  598  600  601
CONECT  599  600
CONECT  600  599
CONECT  600  599
CONECT  601  599  614  602
CONECT  614  601
CONECT  602  601  603  604
CONECT  602  604
CONECT  603  602  615  616
CONECT  615  603
CONECT  616  603
CONECT  604  602  605
CONECT  604  602
CONECT  605  595  598  604
CONECT  605  598
CONECT  606  592  617  607  608
CONECT  617  606
CONECT  607  594  606  618  619
CONECT  618  607
CONECT  619  607
CONECT  608  606  621
CONECT  621  608  622  623  624
CONECT  622  621
CONECT  623  621
CONECT  624  621  625
CONECT  625  624  626  643  644
CONECT  643  625
CONECT  644  625
CONECT  626  625  645  627  640
CONECT  645  626
CONECT  627  626  628
CONECT  628  627  646  629  641
CONECT  646  628
CONECT  629  628  630  639
CONECT  630  629  647  631
CONECT  630  631
CONECT  647  630
CONECT  631  630  632
CONECT  631  630
CONECT  632  631  633  639
CONECT  632  639
CONECT  633  632  634  635
CONECT  633  634
CONECT  634  633
CONECT  634  633
CONECT  635  633  636  648
CONECT  648  635
CONECT  636  635  637  638
CONECT  636  638
CONECT  637  636  649  650
CONECT  649  637
CONECT  650  637
CONECT  638  636  639
CONECT  638  636
CONECT  639  629  632  638
CONECT  639  632
CONECT  640  626  641  651  642
CONECT  651  640
CONECT  641  628  640  652  653
CONECT  652  641
CONECT  653  641
CONECT  642  640  654
CONECT  654  642
CONECT  655  673  656
CONECT  673  655
CONECT  656  655  674  675  657
CONECT  674  656
CONECT  675  656
CONECT  657  656  676  677  658
CONECT  676  657
CONECT  677  657
CONECT  658  657  659  662
CONECT  659  658  678  679  660
CONECT  678  659
CONECT  679  659
CONECT  660  659  661  687
CONECT  661  660
CONECT  662  658  663  664
CONECT  663  662
CONECT  664  662  680  681  665
CONECT  680  664
CONECT  681  664
CONECT  665  664  666  672
CONECT  666  665  667  668
CONECT  667  666
CONECT  668  666  682  669
CONECT  682  668
CONECT  669  668  670  671
CONECT  670  669  683  684
CONECT  683  670
CONECT  684  670
CONECT  671  669  685  672
CONECT  685  671
CONECT  672  665  671  686
CONECT  686  672
CONECT  687  660  705  688
CONECT  705  687
CONECT  688  687  706  707  689
CONECT  706  688
CONECT  707  688
CONECT  689  688  708  709  690
CONECT  708  689
CONECT  709  689
CONECT  690  689  691  694
CONECT  691  690  710  711  692
CONECT  710  691
CONECT  711  691
CONECT  692  691  693  718
CONECT  693  692
CONECT  694  690  695  696
CONECT  695  694
CONECT  696  694  712  713  697
CONECT  712  696
CONECT  713  696
CONECT  697  696  698  704
CONECT  698  697  699  700
CONECT  699  698
CONECT  700  698  714  701
CONECT  714  700
CONECT  701  700  702  703
CONECT  702  701  715
CONECT  715  702
CONECT  703  701  716  704
CONECT  716  703
CONECT  704  697  703  717
CONECT  717  704
CONECT  718  692  736  719
CONECT  736  718
CONECT  719  718  737  738  720
CONECT  737  719
CONECT  738  719
CONECT  720  719  739  740  721
CONECT  739  720
CONECT  740  720
CONECT  721  720  722  725
CONECT  722  721  741  742  723
CONECT  741  722
CONECT  742  722
CONECT  723  722  724  750
CONECT  724  723
CONECT  725  721  726  727
CONECT  726  725
CONECT  727  725  743  744  728
CONECT  743  727
CONECT  744  727
CONECT  728  727  729  735
CONECT  729  728  730  731
CONECT  730  729
CONECT  731  729  745  732
CONECT  745  731
CONECT  732  731  733  734
CONECT  733  732  746  747
CONECT  746  733
CONECT  747  733
CONECT  734  732  748  735
CONECT  748  734
CONECT  735  728  734  749
CONECT  749  735
CONECT  750  723  768  751
CONECT  768  750
CONECT  751  750  769  770  752
CONECT  769  751
CONECT  770  751
CONECT  752  751  771  772  753
CONECT  771  752
CONECT  772  752
CONECT  753  752  754  757
CONECT  754  753  773  774  755
CONECT  773  754
CONECT  774  754
CONECT  755  754  756  781
CONECT  756  755
CONECT  757  753  758  759
CONECT  758  757
CONECT  759  757  775  776  760
CONECT  775  759
CONECT  776  759
CONECT  760  759  761  767
CONECT  761  760  762  763
CONECT  762  761
CONECT  763  761  777  764
CONECT  777  763
CONECT  764  763  765  766
CONECT  765  764  778
CONECT  778  765
CONECT  766  764  779  767
CONECT  779  766
CONECT  767  760  766  780
CONECT  780  767
CONECT  781  755  799  782
CONECT  799  781
CONECT  782  781  800  801  783
CONECT  800  782
CONECT  801  782
CONECT  783  782  802  803  784
CONECT  802  783
CONECT  803  783
CONECT  784  783  785  788
CONECT  785  784  804  805  786
CONECT  804  785
CONECT  805  785
CONECT  786  785  787  813
CONECT  787  786
CONECT  788  784  789  790
CONECT  789  788
CONECT  790  788  806  807  791
CONECT  806  790
CONECT  807  790
CONECT  791  790  792  798
CONECT  792  791  793  794
CONECT  793  792
CONECT  794  792  808  795
CONECT  808  794
CONECT  795  794  796  797
CONECT  796  795  809  810
CONECT  809  796
CONECT  810  796
CONECT  797  795  811  798
CONECT  811  797
CONECT  798  791  797  812
CONECT  812  798
CONECT  813  786  832  814
CONECT  832  813
CONECT  814  813  833  834  815
CONECT  833  814
CONECT  834  814
CONECT  815  814  835  836  816
CONECT  835  815
CONECT  836  815
CONECT  816  815  817  820
CONECT  817  816  837  838  818
CONECT  837  817
CONECT  838  817
CONECT  818  817  819  846
CONECT  818  819
CONECT  819  818
CONECT  819  818
CONECT  820  816  821  822
CONECT  820  821
CONECT  821  820
CONECT  821  820
CONECT  822  820  839  840  823
CONECT  839  822
CONECT  840  822
CONECT  823  822  824  830
CONECT  824  823  825  826
CONECT  824  825
CONECT  825  824
CONECT  825  824
CONECT  826  824  827  841
CONECT  841  826
CONECT  827  826  828  829
CONECT  827  828
CONECT  828  827
CONECT  828  827
CONECT  829  827  830  831
CONECT  829  830
CONECT  830  823  829  842
CONECT  830  829
CONECT  842  830
CONECT  831  829  843  844  845
CONECT  843  831
CONECT  844  831
CONECT  845  831
CONECT  846  818  865  847
CONECT  865  846
CONECT  847  846  866  867  848
CONECT  866  847
CONECT  867  847
CONECT  848  847  868  869  849
CONECT  868  848
CONECT  869  848
CONECT  849  848  850  853
CONECT  850  849  870  871  851
CONECT  870  850
CONECT  871  850
CONECT  851  850  852  879
CONECT  851  852
CONECT  852  851
CONECT  852  851
CONECT  853  849  854  855
CONECT  853  854
CONECT  854  853
CONECT  854  853
CONECT  855  853  872  873  856
CONECT  872  855
CONECT  873  855
CONECT  856  855  857  863
CONECT  857  856  858  859
CONECT  857  858
CONECT  858  857
CONECT  858  857
CONECT  859  857  860  874
CONECT  874  859
CONECT  860  859  861  862
CONECT  860  861
CONECT  861  860
CONECT  861  860
CONECT  862  860  863  864
CONECT  862  863
CONECT  863  856  862  875
CONECT  863  862
CONECT  875  863
CONECT  864  862  876  877  878
CONECT  876  864
CONECT  877  864
CONECT  878  864
CONECT  879  851  897  880
CONECT  897  879
CONECT  880  879  898  899  881
CONECT  898  880
CONECT  899  880
CONECT  881  880  900  901  882
CONECT  900  881
CONECT  901  881
CONECT  882  881  883  886
CONECT  883  882  902  903  884
CONECT  902  883
CONECT  903  883
CONECT  884  883  885  911
CONECT  885  884
CONECT  886  882  887  888
CONECT  887  886
CONECT  888  886  904  905  889
CONECT  904  888
CONECT  905  888
CONECT  889  888  890  896
CONECT  890  889  891  892
CONECT  891  890
CONECT  892  890  906  893
CONECT  906  892
CONECT  893  892  894  895
CONECT  894  893  907  908
CONECT  907  894
CONECT  908  894
CONECT  895  893  909  896
CONECT  909  895
CONECT  896  889  895  910
CONECT  910  896
CONECT  911  884  929  912
CONECT  929  911
CONECT  912  911  930  931  913
CONECT  930  912
CONECT  931  912
CONECT  913  912  932  933  914
CONECT  932  913
CONECT  933  913
CONECT  914  913  915  918
CONECT  915  914  934  935  916
CONECT  934  915
CONECT  935  915
CONECT  916  915  917  942
CONECT  917  916
CONECT  918  914  919  920
CONECT  919  918
CONECT  920  918  936  937  921
CONECT  936  920
CONECT  937  920
CONECT  921  920  922  928
CONECT  922  921  923  924
CONECT  923  922
CONECT  924  922  938  925
CONECT  938  924
CONECT  925  924  926  927
CONECT  926  925  939
CONECT  939  926
CONECT  927  925  940  928
CONECT  940  927
CONECT  928  921  927  941
CONECT  941  928
CONECT  942  916  961  943
CONECT  961  942
CONECT  943  942  962  963  944
CONECT  962  943
CONECT  963  943
CONECT  944  943  964  965  945
CONECT  964  944
CONECT  965  944
CONECT  945  944  946  949
CONECT  946  945  966  967  947
CONECT  966  946
CONECT  967  946
CONECT  947  946  948    1
CONECT  947  948
CONECT  948  947
CONECT  948  947
CONECT  949  945  950  951
CONECT  949  950
CONECT  950  949
CONECT  950  949
CONECT  951  949  968  969  952
CONECT  968  951
CONECT  969  951
CONECT  952  951  953  959
CONECT  953  952  954  955
CONECT  953  954
CONECT  954  953
CONECT  954  953
CONECT  955  953  956  970
CONECT  970  955
CONECT  956  955  957  958
CONECT  956  957
CONECT  957  956
CONECT  957  956
CONECT  958  956  959  960
CONECT  958  959
CONECT  959  952  958  971
CONECT  959  958
CONECT  971  959
CONECT  960  958  972  973  974
CONECT  972  960
CONECT  973  960
CONECT  974  960
CONECT  975    3  976  977
CONECT  976  975
CONECT  977  975
END   
