# Supplementary material for: Exploring the DNA2-PNA heterotriplex formation in targeting the Bcl-2 gene promoter: A structural insight by physico-chemical and microsecond-scale MD investigation
Source: Heliyon. 2024 Jan 22;10(3):e24599. doi: 10.1016/j.heliyon.2024.e24599 (PMC10839560; doi:10.1016/j.heliyon.2024.e24599)
Supplement: Multimedia component 6 [file mmc6.zip › P4_cMD_min-a.pdb]

ATOM      1  N   LYS    31      12.663  39.663  40.496  1.00  0.00           N  
ATOM      2  CA  LYS    31      11.807  38.448  40.688  1.00  0.00           C  
ATOM      3  C   LYS    31      10.379  38.601  40.179  1.00  0.00           C  
ATOM      4  O   LYS    31       9.702  39.502  40.540  1.00  0.00           O  
ATOM      5  CB  LYS    31      11.704  38.279  42.225  1.00  0.00           C  
ATOM      6  CG  LYS    31      11.057  36.950  42.669  1.00  0.00           C  
ATOM      7  CD  LYS    31      10.805  36.808  44.194  1.00  0.00           C  
ATOM      8  CE  LYS    31      12.131  36.920  44.988  1.00  0.00           C  
ATOM      9  NZ  LYS    31      12.736  35.583  45.199  1.00  0.00           N1+
ATOM     10  H   LYS    31      12.150  40.493  40.760  1.00  0.00           H  
ATOM     11  HA  LYS    31      12.164  37.586  40.125  1.00  0.00           H  
ATOM     12  HB2 LYS    31      12.736  38.331  42.569  1.00  0.00           H  
ATOM     13  HB3 LYS    31      11.126  39.054  42.729  1.00  0.00           H  
ATOM     14  HG2 LYS    31      10.123  36.914  42.108  1.00  0.00           H  
ATOM     15  HG3 LYS    31      11.575  36.056  42.324  1.00  0.00           H  
ATOM     16  HD2 LYS    31      10.053  37.555  44.447  1.00  0.00           H  
ATOM     17  HD3 LYS    31      10.261  35.875  44.345  1.00  0.00           H  
ATOM     18  HE2 LYS    31      12.810  37.560  44.426  1.00  0.00           H  
ATOM     19  HE3 LYS    31      11.874  37.419  45.922  1.00  0.00           H  
ATOM     20  HZ1 LYS    31      12.956  35.541  46.184  1.00  0.00           H  
ATOM     21  HZ2 LYS    31      12.231  34.736  44.985  1.00  0.00           H  
ATOM     22  HZ3 LYS    31      13.598  35.601  44.674  1.00  0.00           H  
HETATM   23  O5' DC5     1      45.620  40.464  20.959  1.00  0.00           O  
HETATM   24  C5' DC5     1      45.326  40.959  19.652  1.00  0.00           C  
HETATM   25  C4' DC5     1      43.986  40.401  19.179  1.00  0.00           C  
HETATM   26  O4' DC5     1      43.930  38.994  19.055  1.00  0.00           O  
HETATM   27  C1' DC5     1      42.759  38.532  19.673  1.00  0.00           C  
HETATM   28  N1  DC5     1      42.843  37.148  20.270  1.00  0.00           N  
HETATM   29  C6  DC5     1      43.735  36.898  21.270  1.00  0.00           C  
HETATM   30  C5  DC5     1      43.779  35.628  21.745  1.00  0.00           C  
HETATM   31  C4  DC5     1      42.927  34.636  21.189  1.00  0.00           C  
HETATM   32  N4  DC5     1      42.986  33.485  21.765  1.00  0.00           N  
HETATM   33  N3  DC5     1      42.092  34.911  20.254  1.00  0.00           N  
HETATM   34  C2  DC5     1      42.127  36.118  19.717  1.00  0.00           C  
HETATM   35  O2  DC5     1      41.386  36.351  18.742  1.00  0.00           O  
HETATM   36  C3' DC5     1      42.774  40.760  20.022  1.00  0.00           C  
HETATM   37  C2' DC5     1      42.327  39.539  20.780  1.00  0.00           C  
HETATM   38  O3' DC5     1      41.753  41.312  19.197  1.00  0.00           O  
HETATM   39 HO5' DC5     1      44.951  40.748  21.586  1.00  0.00           H  
HETATM   40  H5' DC5     1      46.080  40.579  18.962  1.00  0.00           H  
HETATM   41 H5'' DC5     1      45.316  42.043  19.774  1.00  0.00           H  
HETATM   42  H4' DC5     1      43.820  40.903  18.225  1.00  0.00           H  
HETATM   43  H1' DC5     1      42.019  38.541  18.872  1.00  0.00           H  
HETATM   44  H6  DC5     1      44.455  37.637  21.587  1.00  0.00           H  
HETATM   45  H5  DC5     1      44.540  35.486  22.500  1.00  0.00           H  
HETATM   46  H41 DC5     1      42.218  32.861  21.561  1.00  0.00           H  
HETATM   47  H42 DC5     1      43.559  33.208  22.551  1.00  0.00           H  
HETATM   48  H3' DC5     1      43.084  41.558  20.696  1.00  0.00           H  
HETATM   49  H2' DC5     1      42.957  39.505  21.669  1.00  0.00           H  
HETATM   50 H2'' DC5     1      41.277  39.432  21.052  1.00  0.00           H  
ATOM     51  P    DC     2      40.477  42.028  19.857  1.00  0.00           P  
ATOM     52  OP1  DC     2      39.995  43.018  18.877  1.00  0.00           O  
ATOM     53  OP2  DC     2      40.857  42.549  21.153  1.00  0.00           O1-
ATOM     54  O5'  DC     2      39.479  40.788  20.048  1.00  0.00           O  
ATOM     55  C5'  DC     2      39.035  40.115  18.822  1.00  0.00           C  
ATOM     56  C4'  DC     2      38.266  38.765  18.995  1.00  0.00           C  
ATOM     57  O4'  DC     2      39.036  37.782  19.597  1.00  0.00           O  
ATOM     58  C1'  DC     2      38.196  36.945  20.370  1.00  0.00           C  
ATOM     59  N1   DC     2      38.924  36.110  21.356  1.00  0.00           N  
ATOM     60  C6   DC     2      39.772  36.656  22.311  1.00  0.00           C  
ATOM     61  C5   DC     2      40.438  35.859  23.188  1.00  0.00           C  
ATOM     62  C4   DC     2      40.245  34.426  23.131  1.00  0.00           C  
ATOM     63  N4   DC     2      40.740  33.643  24.056  1.00  0.00           N  
ATOM     64  N3   DC     2      39.287  33.889  22.353  1.00  0.00           N  
ATOM     65  C2   DC     2      38.720  34.761  21.415  1.00  0.00           C  
ATOM     66  O2   DC     2      37.897  34.226  20.731  1.00  0.00           O  
ATOM     67  C3'  DC     2      37.038  38.938  19.905  1.00  0.00           C  
ATOM     68  C2'  DC     2      37.230  37.885  21.032  1.00  0.00           C  
ATOM     69  O3'  DC     2      35.698  38.964  19.162  1.00  0.00           O  
ATOM     70  H5'  DC     2      39.920  39.966  18.204  1.00  0.00           H  
ATOM     71 H5''  DC     2      38.408  40.853  18.322  1.00  0.00           H  
ATOM     72  H4'  DC     2      37.894  38.402  18.037  1.00  0.00           H  
ATOM     73  H1'  DC     2      37.657  36.290  19.687  1.00  0.00           H  
ATOM     74  H6   DC     2      39.948  37.713  22.449  1.00  0.00           H  
ATOM     75  H5   DC     2      41.164  36.434  23.746  1.00  0.00           H  
ATOM     76  H41  DC     2      40.403  32.694  24.001  1.00  0.00           H  
ATOM     77  H42  DC     2      41.513  33.944  24.633  1.00  0.00           H  
ATOM     78  H3'  DC     2      37.115  39.973  20.239  1.00  0.00           H  
ATOM     79  H2'  DC     2      37.702  38.304  21.922  1.00  0.00           H  
ATOM     80 H2''  DC     2      36.339  37.332  21.329  1.00  0.00           H  
ATOM     81  P    DC     3      34.345  39.579  19.680  1.00  0.00           P  
ATOM     82  OP1  DC     3      33.538  39.663  18.524  1.00  0.00           O  
ATOM     83  OP2  DC     3      34.543  40.714  20.578  1.00  0.00           O1-
ATOM     84  O5'  DC     3      33.797  38.388  20.589  1.00  0.00           O  
ATOM     85  C5'  DC     3      33.501  37.149  20.018  1.00  0.00           C  
ATOM     86  C4'  DC     3      33.136  36.069  21.126  1.00  0.00           C  
ATOM     87  O4'  DC     3      34.254  35.399  21.586  1.00  0.00           O  
ATOM     88  C1'  DC     3      33.899  34.760  22.769  1.00  0.00           C  
ATOM     89  N1   DC     3      35.070  34.329  23.542  1.00  0.00           N  
ATOM     90  C6   DC     3      36.104  35.187  23.908  1.00  0.00           C  
ATOM     91  C5   DC     3      37.144  34.698  24.644  1.00  0.00           C  
ATOM     92  C4   DC     3      37.172  33.396  25.099  1.00  0.00           C  
ATOM     93  N4   DC     3      38.140  32.830  25.877  1.00  0.00           N  
ATOM     94  N3   DC     3      36.211  32.552  24.755  1.00  0.00           N  
ATOM     95  C2   DC     3      35.173  32.983  24.043  1.00  0.00           C  
ATOM     96  O2   DC     3      34.352  32.073  23.839  1.00  0.00           O  
ATOM     97  C3'  DC     3      32.319  36.481  22.366  1.00  0.00           C  
ATOM     98  C2'  DC     3      33.206  35.962  23.457  1.00  0.00           C  
ATOM     99  O3'  DC     3      31.033  36.015  22.275  1.00  0.00           O  
ATOM    100  H5'  DC     3      34.331  36.707  19.468  1.00  0.00           H  
ATOM    101 H5''  DC     3      32.713  37.249  19.272  1.00  0.00           H  
ATOM    102  H4'  DC     3      32.626  35.326  20.514  1.00  0.00           H  
ATOM    103  H1'  DC     3      33.183  33.953  22.607  1.00  0.00           H  
ATOM    104  H6   DC     3      36.277  36.149  23.448  1.00  0.00           H  
ATOM    105  H5   DC     3      37.949  35.399  24.811  1.00  0.00           H  
ATOM    106  H41  DC     3      38.076  31.848  26.099  1.00  0.00           H  
ATOM    107  H42  DC     3      38.958  33.391  26.066  1.00  0.00           H  
ATOM    108  H3'  DC     3      32.296  37.570  22.391  1.00  0.00           H  
ATOM    109  H2'  DC     3      33.991  36.682  23.695  1.00  0.00           H  
ATOM    110 H2''  DC     3      32.725  35.645  24.382  1.00  0.00           H  
ATOM    111  P    DC     4      29.913  36.117  23.388  1.00  0.00           P  
ATOM    112  OP1  DC     4      28.762  36.653  22.574  1.00  0.00           O  
ATOM    113  OP2  DC     4      30.268  36.892  24.577  1.00  0.00           O1-
ATOM    114  O5'  DC     4      29.808  34.602  23.826  1.00  0.00           O  
ATOM    115  C5'  DC     4      29.682  33.503  22.880  1.00  0.00           C  
ATOM    116  C4'  DC     4      29.509  32.148  23.544  1.00  0.00           C  
ATOM    117  O4'  DC     4      30.703  31.706  24.231  1.00  0.00           O  
ATOM    118  C1'  DC     4      30.502  31.359  25.644  1.00  0.00           C  
ATOM    119  N1   DC     4      31.685  31.654  26.437  1.00  0.00           N  
ATOM    120  C6   DC     4      32.399  32.773  26.182  1.00  0.00           C  
ATOM    121  C5   DC     4      33.537  32.974  26.833  1.00  0.00           C  
ATOM    122  C4   DC     4      33.936  32.121  27.923  1.00  0.00           C  
ATOM    123  N4   DC     4      35.178  32.111  28.376  1.00  0.00           N  
ATOM    124  N3   DC     4      33.133  31.096  28.199  1.00  0.00           N  
ATOM    125  C2   DC     4      32.041  30.846  27.506  1.00  0.00           C  
ATOM    126  O2   DC     4      31.278  29.937  27.931  1.00  0.00           O  
ATOM    127  C3'  DC     4      28.380  32.104  24.598  1.00  0.00           C  
ATOM    128  C2'  DC     4      29.183  32.036  25.948  1.00  0.00           C  
ATOM    129  O3'  DC     4      27.554  30.955  24.331  1.00  0.00           O  
ATOM    130  H5'  DC     4      30.642  33.577  22.370  1.00  0.00           H  
ATOM    131 H5''  DC     4      28.836  33.661  22.211  1.00  0.00           H  
ATOM    132  H4'  DC     4      29.312  31.339  22.840  1.00  0.00           H  
ATOM    133  H1'  DC     4      30.192  30.314  25.632  1.00  0.00           H  
ATOM    134  H6   DC     4      32.082  33.381  25.347  1.00  0.00           H  
ATOM    135  H5   DC     4      34.251  33.750  26.598  1.00  0.00           H  
ATOM    136  H41  DC     4      35.436  31.457  29.101  1.00  0.00           H  
ATOM    137  H42  DC     4      35.856  32.788  28.057  1.00  0.00           H  
ATOM    138  H3'  DC     4      27.923  33.094  24.570  1.00  0.00           H  
ATOM    139  H2'  DC     4      29.535  33.050  26.137  1.00  0.00           H  
ATOM    140 H2''  DC     4      28.622  31.553  26.748  1.00  0.00           H  
ATOM    141  P    DC     5      26.225  30.629  25.208  1.00  0.00           P  
ATOM    142  OP1  DC     5      25.288  29.770  24.394  1.00  0.00           O  
ATOM    143  OP2  DC     5      25.774  32.009  25.544  1.00  0.00           O1-
ATOM    144  O5'  DC     5      26.700  29.859  26.541  1.00  0.00           O  
ATOM    145  C5'  DC     5      27.305  28.607  26.565  1.00  0.00           C  
ATOM    146  C4'  DC     5      27.425  28.167  28.089  1.00  0.00           C  
ATOM    147  O4'  DC     5      28.608  28.666  28.711  1.00  0.00           O  
ATOM    148  C1'  DC     5      28.284  28.924  30.079  1.00  0.00           C  
ATOM    149  N1   DC     5      29.309  29.904  30.482  1.00  0.00           N  
ATOM    150  C6   DC     5      29.418  31.132  29.857  1.00  0.00           C  
ATOM    151  C5   DC     5      30.276  32.098  30.353  1.00  0.00           C  
ATOM    152  C4   DC     5      31.125  31.719  31.377  1.00  0.00           C  
ATOM    153  N4   DC     5      31.899  32.594  31.951  1.00  0.00           N  
ATOM    154  N3   DC     5      31.064  30.488  31.960  1.00  0.00           N  
ATOM    155  C2   DC     5      30.171  29.565  31.512  1.00  0.00           C  
ATOM    156  O2   DC     5      30.134  28.486  32.107  1.00  0.00           O  
ATOM    157  C3'  DC     5      26.274  28.457  28.945  1.00  0.00           C  
ATOM    158  C2'  DC     5      26.879  29.363  30.058  1.00  0.00           C  
ATOM    159  O3'  DC     5      25.833  27.185  29.411  1.00  0.00           O  
ATOM    160  H5'  DC     5      28.289  28.658  26.099  1.00  0.00           H  
ATOM    161 H5''  DC     5      26.744  27.905  25.947  1.00  0.00           H  
ATOM    162  H4'  DC     5      27.561  27.087  28.133  1.00  0.00           H  
ATOM    163  H1'  DC     5      28.378  28.034  30.701  1.00  0.00           H  
ATOM    164  H6   DC     5      28.873  31.330  28.945  1.00  0.00           H  
ATOM    165  H5   DC     5      30.290  33.030  29.808  1.00  0.00           H  
ATOM    166  H41  DC     5      32.439  32.261  32.737  1.00  0.00           H  
ATOM    167  H42  DC     5      31.966  33.542  31.609  1.00  0.00           H  
ATOM    168  H3'  DC     5      25.434  28.890  28.403  1.00  0.00           H  
ATOM    169  H2'  DC     5      26.718  30.365  29.660  1.00  0.00           H  
ATOM    170 H2''  DC     5      26.315  29.270  30.986  1.00  0.00           H  
ATOM    171  P    DT     6      24.569  26.941  30.425  1.00  0.00           P  
ATOM    172  OP1  DT     6      23.971  25.612  30.116  1.00  0.00           O  
ATOM    173  OP2  DT     6      23.665  28.095  30.580  1.00  0.00           O1-
ATOM    174  O5'  DT     6      25.391  26.693  31.729  1.00  0.00           O  
ATOM    175  C5'  DT     6      26.167  25.578  32.025  1.00  0.00           C  
ATOM    176  C4'  DT     6      26.778  25.631  33.412  1.00  0.00           C  
ATOM    177  O4'  DT     6      27.658  26.733  33.503  1.00  0.00           O  
ATOM    178  C1'  DT     6      27.715  27.136  34.784  1.00  0.00           C  
ATOM    179  N1   DT     6      28.309  28.499  34.697  1.00  0.00           N  
ATOM    180  C6   DT     6      27.684  29.533  34.050  1.00  0.00           C  
ATOM    181  C5   DT     6      28.118  30.840  34.082  1.00  0.00           C  
ATOM    182  C7   DT     6      27.503  31.958  33.266  1.00  0.00           C  
ATOM    183  C4   DT     6      29.288  31.170  34.866  1.00  0.00           C  
ATOM    184  O4   DT     6      29.856  32.236  34.973  1.00  0.00           O  
ATOM    185  N3   DT     6      29.846  30.068  35.548  1.00  0.00           N  
ATOM    186  C2   DT     6      29.365  28.792  35.525  1.00  0.00           C  
ATOM    187  O2   DT     6      29.814  28.007  36.336  1.00  0.00           O  
ATOM    188  C3'  DT     6      25.698  25.706  34.578  1.00  0.00           C  
ATOM    189  C2'  DT     6      26.243  26.937  35.254  1.00  0.00           C  
ATOM    190  O3'  DT     6      25.776  24.571  35.427  1.00  0.00           O  
ATOM    191  H5'  DT     6      26.892  25.579  31.211  1.00  0.00           H  
ATOM    192 H5''  DT     6      25.516  24.706  31.967  1.00  0.00           H  
ATOM    193  H4'  DT     6      27.408  24.747  33.523  1.00  0.00           H  
ATOM    194  H1'  DT     6      28.426  26.413  35.185  1.00  0.00           H  
ATOM    195  H6   DT     6      26.757  29.267  33.564  1.00  0.00           H  
ATOM    196  H71  DT     6      27.218  32.874  33.785  1.00  0.00           H  
ATOM    197  H72  DT     6      28.225  32.364  32.557  1.00  0.00           H  
ATOM    198  H73  DT     6      26.665  31.662  32.636  1.00  0.00           H  
ATOM    199  H3   DT     6      30.610  30.310  36.165  1.00  0.00           H  
ATOM    200  H3'  DT     6      24.722  25.707  34.093  1.00  0.00           H  
ATOM    201  H2'  DT     6      25.678  27.797  34.898  1.00  0.00           H  
ATOM    202 H2''  DT     6      26.246  26.905  36.344  1.00  0.00           H  
ATOM    203  P    DT     7      24.626  24.289  36.484  1.00  0.00           P  
ATOM    204  OP1  DT     7      24.388  22.894  36.280  1.00  0.00           O  
ATOM    205  OP2  DT     7      23.461  25.191  36.128  1.00  0.00           O1-
ATOM    206  O5'  DT     7      25.227  24.674  37.898  1.00  0.00           O  
ATOM    207  C5'  DT     7      26.229  23.960  38.550  1.00  0.00           C  
ATOM    208  C4'  DT     7      26.866  24.579  39.760  1.00  0.00           C  
ATOM    209  O4'  DT     7      27.625  25.584  39.286  1.00  0.00           O  
ATOM    210  C1'  DT     7      27.741  26.613  40.315  1.00  0.00           C  
ATOM    211  N1   DT     7      28.028  27.934  39.633  1.00  0.00           N  
ATOM    212  C6   DT     7      27.125  28.434  38.741  1.00  0.00           C  
ATOM    213  C5   DT     7      27.217  29.660  38.190  1.00  0.00           C  
ATOM    214  C7   DT     7      26.269  30.211  37.179  1.00  0.00           C  
ATOM    215  C4   DT     7      28.354  30.559  38.692  1.00  0.00           C  
ATOM    216  O4   DT     7      28.680  31.681  38.290  1.00  0.00           O  
ATOM    217  N3   DT     7      29.155  30.070  39.689  1.00  0.00           N  
ATOM    218  C2   DT     7      29.037  28.782  40.203  1.00  0.00           C  
ATOM    219  O2   DT     7      29.768  28.393  41.110  1.00  0.00           O  
ATOM    220  C3'  DT     7      25.913  25.237  40.779  1.00  0.00           C  
ATOM    221  C2'  DT     7      26.459  26.637  41.135  1.00  0.00           C  
ATOM    222  O3'  DT     7      25.844  24.354  41.921  1.00  0.00           O  
ATOM    223  H5'  DT     7      26.987  23.641  37.834  1.00  0.00           H  
ATOM    224 H5''  DT     7      25.692  23.127  39.003  1.00  0.00           H  
ATOM    225  H4'  DT     7      27.501  23.858  40.275  1.00  0.00           H  
ATOM    226  H1'  DT     7      28.521  26.283  41.001  1.00  0.00           H  
ATOM    227  H6   DT     7      26.298  27.793  38.475  1.00  0.00           H  
ATOM    228  H71  DT     7      25.650  31.071  37.433  1.00  0.00           H  
ATOM    229  H72  DT     7      26.959  30.611  36.436  1.00  0.00           H  
ATOM    230  H73  DT     7      25.735  29.409  36.669  1.00  0.00           H  
ATOM    231  H3   DT     7      29.966  30.638  39.894  1.00  0.00           H  
ATOM    232  H3'  DT     7      24.941  25.377  40.306  1.00  0.00           H  
ATOM    233  H2'  DT     7      25.821  27.469  40.837  1.00  0.00           H  
ATOM    234 H2''  DT     7      26.661  26.782  42.197  1.00  0.00           H  
ATOM    235  P    DC     8      24.921  24.517  43.166  1.00  0.00           P  
ATOM    236  OP1  DC     8      24.952  23.133  43.778  1.00  0.00           O  
ATOM    237  OP2  DC     8      23.688  25.223  42.845  1.00  0.00           O1-
ATOM    238  O5'  DC     8      25.687  25.509  44.094  1.00  0.00           O  
ATOM    239  C5'  DC     8      26.715  25.190  45.018  1.00  0.00           C  
ATOM    240  C4'  DC     8      27.413  26.448  45.622  1.00  0.00           C  
ATOM    241  O4'  DC     8      27.762  27.249  44.552  1.00  0.00           O  
ATOM    242  C1'  DC     8      28.156  28.487  45.093  1.00  0.00           C  
ATOM    243  N1   DC     8      27.985  29.570  44.052  1.00  0.00           N  
ATOM    244  C6   DC     8      26.937  29.554  43.091  1.00  0.00           C  
ATOM    245  C5   DC     8      26.858  30.542  42.098  1.00  0.00           C  
ATOM    246  C4   DC     8      27.732  31.620  42.299  1.00  0.00           C  
ATOM    247  N4   DC     8      27.511  32.658  41.551  1.00  0.00           N  
ATOM    248  N3   DC     8      28.639  31.750  43.208  1.00  0.00           N  
ATOM    249  C2   DC     8      28.747  30.784  44.150  1.00  0.00           C  
ATOM    250  O2   DC     8      29.498  31.023  45.055  1.00  0.00           O  
ATOM    251  C3'  DC     8      26.693  27.297  46.594  1.00  0.00           C  
ATOM    252  C2'  DC     8      27.170  28.679  46.169  1.00  0.00           C  
ATOM    253  O3'  DC     8      27.205  26.830  47.848  1.00  0.00           O  
ATOM    254  H5'  DC     8      27.442  24.625  44.435  1.00  0.00           H  
ATOM    255 H5''  DC     8      26.301  24.502  45.754  1.00  0.00           H  
ATOM    256  H4'  DC     8      28.316  26.080  46.110  1.00  0.00           H  
ATOM    257  H1'  DC     8      29.182  28.407  45.450  1.00  0.00           H  
ATOM    258  H6   DC     8      26.232  28.737  43.111  1.00  0.00           H  
ATOM    259  H5   DC     8      26.087  30.485  41.346  1.00  0.00           H  
ATOM    260  H41  DC     8      28.085  33.485  41.627  1.00  0.00           H  
ATOM    261  H42  DC     8      26.763  32.528  40.884  1.00  0.00           H  
ATOM    262  H3'  DC     8      25.617  27.305  46.420  1.00  0.00           H  
ATOM    263  H2'  DC     8      26.334  29.270  45.795  1.00  0.00           H  
ATOM    264 H2''  DC     8      27.478  29.193  47.079  1.00  0.00           H  
ATOM    265  P    DC     9      26.515  27.288  49.164  1.00  0.00           P  
ATOM    266  OP1  DC     9      27.105  26.495  50.241  1.00  0.00           O  
ATOM    267  OP2  DC     9      25.034  27.248  48.896  1.00  0.00           O1-
ATOM    268  O5'  DC     9      27.051  28.752  49.448  1.00  0.00           O  
ATOM    269  C5'  DC     9      28.330  28.951  50.044  1.00  0.00           C  
ATOM    270  C4'  DC     9      28.680  30.394  50.367  1.00  0.00           C  
ATOM    271  O4'  DC     9      28.776  31.150  49.164  1.00  0.00           O  
ATOM    272  C1'  DC     9      27.935  32.274  49.213  1.00  0.00           C  
ATOM    273  N1   DC     9      27.488  32.732  47.889  1.00  0.00           N  
ATOM    274  C6   DC     9      26.502  32.003  47.226  1.00  0.00           C  
ATOM    275  C5   DC     9      25.905  32.510  46.090  1.00  0.00           C  
ATOM    276  C4   DC     9      26.283  33.791  45.653  1.00  0.00           C  
ATOM    277  N4   DC     9      25.607  34.338  44.694  1.00  0.00           N  
ATOM    278  N3   DC     9      27.114  34.545  46.362  1.00  0.00           N  
ATOM    279  C2   DC     9      27.733  34.040  47.404  1.00  0.00           C  
ATOM    280  O2   DC     9      28.610  34.789  47.891  1.00  0.00           O  
ATOM    281  C3'  DC     9      27.688  31.148  51.237  1.00  0.00           C  
ATOM    282  C2'  DC     9      26.899  31.999  50.272  1.00  0.00           C  
ATOM    283  O3'  DC     9      28.382  31.957  52.166  1.00  0.00           O  
ATOM    284  H5'  DC     9      29.101  28.636  49.341  1.00  0.00           H  
ATOM    285 H5''  DC     9      28.399  28.477  51.022  1.00  0.00           H  
ATOM    286  H4'  DC     9      29.666  30.338  50.831  1.00  0.00           H  
ATOM    287  H1'  DC     9      28.560  33.002  49.727  1.00  0.00           H  
ATOM    288  H6   DC     9      26.243  31.025  47.601  1.00  0.00           H  
ATOM    289  H5   DC     9      25.178  31.981  45.493  1.00  0.00           H  
ATOM    290  H41  DC     9      25.859  35.306  44.558  1.00  0.00           H  
ATOM    291  H42  DC     9      24.912  33.850  44.146  1.00  0.00           H  
ATOM    292  H3'  DC     9      27.053  30.431  51.760  1.00  0.00           H  
ATOM    293  H2'  DC     9      26.090  31.428  49.816  1.00  0.00           H  
ATOM    294 H2''  DC     9      26.505  32.966  50.584  1.00  0.00           H  
HETATM  295  P   DT3    10      27.599  32.791  53.407  1.00  0.00           P  
HETATM  296  OP1 DT3    10      28.675  33.160  54.295  1.00  0.00           O  
HETATM  297  OP2 DT3    10      26.476  31.968  53.879  1.00  0.00           O  
HETATM  298  O5' DT3    10      26.903  34.167  52.820  1.00  0.00           O  
HETATM  299  C5' DT3    10      27.726  35.205  52.205  1.00  0.00           C  
HETATM  300  C4' DT3    10      27.094  36.248  51.341  1.00  0.00           C  
HETATM  301  O4' DT3    10      26.685  35.742  50.013  1.00  0.00           O  
HETATM  302  C1' DT3    10      25.659  36.644  49.637  1.00  0.00           C  
HETATM  303  N1  DT3    10      24.622  36.236  48.633  1.00  0.00           N  
HETATM  304  C6  DT3    10      23.916  35.027  48.619  1.00  0.00           C  
HETATM  305  C5  DT3    10      22.924  34.825  47.712  1.00  0.00           C  
HETATM  306  C7  DT3    10      22.101  33.546  47.893  1.00  0.00           C  
HETATM  307  C4  DT3    10      22.570  35.825  46.680  1.00  0.00           C  
HETATM  308  O4  DT3    10      21.720  35.651  45.840  1.00  0.00           O  
HETATM  309  N3  DT3    10      23.220  37.032  46.838  1.00  0.00           N  
HETATM  310  C2  DT3    10      24.251  37.293  47.728  1.00  0.00           C  
HETATM  311  O2  DT3    10      24.798  38.361  47.666  1.00  0.00           O  
HETATM  312  C3' DT3    10      25.923  37.008  52.014  1.00  0.00           C  
HETATM  313  C2' DT3    10      24.942  37.108  50.884  1.00  0.00           C  
HETATM  314  O3' DT3    10      26.305  38.222  52.596  1.00  0.00           O  
HETATM  315  H5' DT3    10      28.493  34.664  51.652  1.00  0.00           H  
HETATM  316 H5'' DT3    10      28.297  35.678  53.003  1.00  0.00           H  
HETATM  317  H4' DT3    10      27.789  37.082  51.233  1.00  0.00           H  
HETATM  318  H1' DT3    10      26.217  37.548  49.396  1.00  0.00           H  
HETATM  319  H6  DT3    10      24.007  34.294  49.407  1.00  0.00           H  
HETATM  320  H71 DT3    10      21.045  33.778  48.025  1.00  0.00           H  
HETATM  321  H72 DT3    10      22.186  32.948  46.985  1.00  0.00           H  
HETATM  322  H73 DT3    10      22.392  32.902  48.722  1.00  0.00           H  
HETATM  323  H3  DT3    10      22.798  37.754  46.272  1.00  0.00           H  
HETATM  324  H3' DT3    10      25.517  36.286  52.722  1.00  0.00           H  
HETATM  325  H2' DT3    10      24.155  36.374  51.062  1.00  0.00           H  
HETATM  326 H2'' DT3    10      24.516  38.101  50.743  1.00  0.00           H  
HETATM  327 HO3' DT3    10      25.458  38.571  52.885  1.00  0.00           H  
HETATM  328  O5' DA5    11      23.430  44.842  42.837  1.00  0.00           O  
HETATM  329  C5' DA5    11      22.792  45.768  43.683  1.00  0.00           C  
HETATM  330  C4' DA5    11      22.613  45.165  45.097  1.00  0.00           C  
HETATM  331  O4' DA5    11      21.947  43.915  45.023  1.00  0.00           O  
HETATM  332  C1' DA5    11      21.921  43.324  46.293  1.00  0.00           C  
HETATM  333  N9  DA5    11      21.523  41.907  46.215  1.00  0.00           N  
HETATM  334  C8  DA5    11      22.287  40.769  46.309  1.00  0.00           C  
HETATM  335  N7  DA5    11      21.783  39.608  45.961  1.00  0.00           N  
HETATM  336  C5  DA5    11      20.463  39.983  45.626  1.00  0.00           C  
HETATM  337  C6  DA5    11      19.237  39.305  45.281  1.00  0.00           C  
HETATM  338  N6  DA5    11      19.115  37.990  44.969  1.00  0.00           N  
HETATM  339  N1  DA5    11      18.121  40.043  45.130  1.00  0.00           N  
HETATM  340  C2  DA5    11      18.167  41.335  45.298  1.00  0.00           C  
HETATM  341  N3  DA5    11      19.141  42.089  45.679  1.00  0.00           N  
HETATM  342  C4  DA5    11      20.300  41.378  45.782  1.00  0.00           C  
HETATM  343  C3' DA5    11      23.829  44.985  46.012  1.00  0.00           C  
HETATM  344  C2' DA5    11      23.334  43.772  46.844  1.00  0.00           C  
HETATM  345  O3' DA5    11      24.190  46.138  46.799  1.00  0.00           O  
HETATM  346 HO5' DA5    11      23.279  43.962  43.189  1.00  0.00           H  
HETATM  347  H5' DA5    11      21.816  46.028  43.274  1.00  0.00           H  
HETATM  348 H5'' DA5    11      23.352  46.700  43.752  1.00  0.00           H  
HETATM  349  H4' DA5    11      22.040  45.866  45.704  1.00  0.00           H  
HETATM  350  H1' DA5    11      21.106  43.753  46.878  1.00  0.00           H  
HETATM  351  H8  DA5    11      23.285  40.808  46.719  1.00  0.00           H  
HETATM  352  H61 DA5    11      18.167  37.699  44.775  1.00  0.00           H  
HETATM  353  H62 DA5    11      19.992  37.489  44.968  1.00  0.00           H  
HETATM  354  H2  DA5    11      17.150  41.691  45.236  1.00  0.00           H  
HETATM  355  H3' DA5    11      24.652  44.593  45.415  1.00  0.00           H  
HETATM  356  H2' DA5    11      24.085  43.020  46.603  1.00  0.00           H  
HETATM  357 H2'' DA5    11      23.327  43.992  47.911  1.00  0.00           H  
ATOM    358  P    DG    12      25.396  47.087  46.440  1.00  0.00           P  
ATOM    359  OP1  DG    12      25.240  48.185  47.453  1.00  0.00           O  
ATOM    360  OP2  DG    12      25.473  47.384  45.007  1.00  0.00           O1-
ATOM    361  O5'  DG    12      26.653  46.163  46.792  1.00  0.00           O  
ATOM    362  C5'  DG    12      27.030  45.752  48.087  1.00  0.00           C  
ATOM    363  C4'  DG    12      28.025  44.528  48.185  1.00  0.00           C  
ATOM    364  O4'  DG    12      27.382  43.361  47.758  1.00  0.00           O  
ATOM    365  C1'  DG    12      28.247  42.475  47.068  1.00  0.00           C  
ATOM    366  N9   DG    12      27.437  41.407  46.451  1.00  0.00           N  
ATOM    367  C8   DG    12      26.599  41.444  45.387  1.00  0.00           C  
ATOM    368  N7   DG    12      26.189  40.294  44.930  1.00  0.00           N  
ATOM    369  C5   DG    12      26.843  39.387  45.735  1.00  0.00           C  
ATOM    370  C6   DG    12      26.908  37.924  45.681  1.00  0.00           C  
ATOM    371  O6   DG    12      26.265  37.141  44.998  1.00  0.00           O  
ATOM    372  N1   DG    12      27.730  37.460  46.668  1.00  0.00           N  
ATOM    373  C2   DG    12      28.372  38.151  47.672  1.00  0.00           C  
ATOM    374  N2   DG    12      29.023  37.539  48.573  1.00  0.00           N  
ATOM    375  N3   DG    12      28.276  39.444  47.733  1.00  0.00           N  
ATOM    376  C4   DG    12      27.533  40.042  46.763  1.00  0.00           C  
ATOM    377  C3'  DG    12      29.193  44.628  47.112  1.00  0.00           C  
ATOM    378  C2'  DG    12      28.850  43.505  46.116  1.00  0.00           C  
ATOM    379  O3'  DG    12      30.403  44.577  47.794  1.00  0.00           O  
ATOM    380  H5'  DG    12      26.105  45.431  48.565  1.00  0.00           H  
ATOM    381 H5''  DG    12      27.390  46.560  48.724  1.00  0.00           H  
ATOM    382  H4'  DG    12      28.536  44.345  49.131  1.00  0.00           H  
ATOM    383  H1'  DG    12      28.992  42.080  47.758  1.00  0.00           H  
ATOM    384  H8   DG    12      26.296  42.403  44.992  1.00  0.00           H  
ATOM    385  H1   DG    12      27.825  36.458  46.760  1.00  0.00           H  
ATOM    386  H21  DG    12      28.811  36.552  48.565  1.00  0.00           H  
ATOM    387  H22  DG    12      29.282  38.065  49.396  1.00  0.00           H  
ATOM    388  H3'  DG    12      29.192  45.595  46.611  1.00  0.00           H  
ATOM    389  H2'  DG    12      28.052  43.834  45.451  1.00  0.00           H  
ATOM    390 H2''  DG    12      29.749  43.201  45.578  1.00  0.00           H  
ATOM    391  P    DG    13      31.797  44.546  47.073  1.00  0.00           P  
ATOM    392  OP1  DG    13      32.787  44.988  48.092  1.00  0.00           O  
ATOM    393  OP2  DG    13      31.595  45.286  45.789  1.00  0.00           O1-
ATOM    394  O5'  DG    13      32.115  43.050  46.710  1.00  0.00           O  
ATOM    395  C5'  DG    13      32.216  42.073  47.742  1.00  0.00           C  
ATOM    396  C4'  DG    13      32.065  40.712  47.185  1.00  0.00           C  
ATOM    397  O4'  DG    13      30.937  40.484  46.301  1.00  0.00           O  
ATOM    398  C1'  DG    13      31.228  39.153  45.850  1.00  0.00           C  
ATOM    399  N9   DG    13      30.367  38.597  44.723  1.00  0.00           N  
ATOM    400  C8   DG    13      29.681  39.332  43.741  1.00  0.00           C  
ATOM    401  N7   DG    13      29.066  38.529  42.889  1.00  0.00           N  
ATOM    402  C5   DG    13      29.297  37.227  43.386  1.00  0.00           C  
ATOM    403  C6   DG    13      28.772  35.982  43.002  1.00  0.00           C  
ATOM    404  O6   DG    13      28.104  35.812  42.014  1.00  0.00           O  
ATOM    405  N1   DG    13      29.172  34.907  43.729  1.00  0.00           N  
ATOM    406  C2   DG    13      29.974  35.068  44.779  1.00  0.00           C  
ATOM    407  N2   DG    13      30.372  33.987  45.387  1.00  0.00           N  
ATOM    408  N3   DG    13      30.452  36.236  45.222  1.00  0.00           N  
ATOM    409  C4   DG    13      30.057  37.306  44.487  1.00  0.00           C  
ATOM    410  C3'  DG    13      33.325  40.176  46.385  1.00  0.00           C  
ATOM    411  C2'  DG    13      32.750  39.161  45.390  1.00  0.00           C  
ATOM    412  O3'  DG    13      34.122  39.525  47.353  1.00  0.00           O  
ATOM    413  H5'  DG    13      31.441  42.065  48.509  1.00  0.00           H  
ATOM    414 H5''  DG    13      33.166  42.166  48.268  1.00  0.00           H  
ATOM    415  H4'  DG    13      31.835  40.077  48.040  1.00  0.00           H  
ATOM    416  H1'  DG    13      31.141  38.489  46.710  1.00  0.00           H  
ATOM    417  H8   DG    13      29.828  40.396  43.631  1.00  0.00           H  
ATOM    418  H1   DG    13      28.767  34.005  43.522  1.00  0.00           H  
ATOM    419  H21  DG    13      30.038  33.107  45.024  1.00  0.00           H  
ATOM    420  H22  DG    13      31.225  33.928  45.925  1.00  0.00           H  
ATOM    421  H3'  DG    13      33.883  40.961  45.875  1.00  0.00           H  
ATOM    422  H2'  DG    13      32.892  39.644  44.424  1.00  0.00           H  
ATOM    423 H2''  DG    13      33.123  38.141  45.484  1.00  0.00           H  
ATOM    424  P    DA    14      35.625  39.032  47.076  1.00  0.00           P  
ATOM    425  OP1  DA    14      36.306  38.865  48.374  1.00  0.00           O  
ATOM    426  OP2  DA    14      36.214  39.993  46.096  1.00  0.00           O1-
ATOM    427  O5'  DA    14      35.677  37.569  46.497  1.00  0.00           O  
ATOM    428  C5'  DA    14      35.122  36.452  47.208  1.00  0.00           C  
ATOM    429  C4'  DA    14      34.900  35.202  46.377  1.00  0.00           C  
ATOM    430  O4'  DA    14      33.733  35.275  45.478  1.00  0.00           O  
ATOM    431  C1'  DA    14      34.044  34.324  44.457  1.00  0.00           C  
ATOM    432  N9   DA    14      33.101  34.458  43.399  1.00  0.00           N  
ATOM    433  C8   DA    14      32.740  35.648  42.753  1.00  0.00           C  
ATOM    434  N7   DA    14      31.892  35.518  41.840  1.00  0.00           N  
ATOM    435  C5   DA    14      31.746  34.145  41.673  1.00  0.00           C  
ATOM    436  C6   DA    14      30.997  33.309  40.782  1.00  0.00           C  
ATOM    437  N6   DA    14      30.465  33.648  39.636  1.00  0.00           N  
ATOM    438  N1   DA    14      30.904  31.999  41.092  1.00  0.00           N  
ATOM    439  C2   DA    14      31.537  31.489  42.124  1.00  0.00           C  
ATOM    440  N3   DA    14      32.305  32.182  43.006  1.00  0.00           N  
ATOM    441  C4   DA    14      32.374  33.488  42.718  1.00  0.00           C  
ATOM    442  C3'  DA    14      36.122  34.927  45.474  1.00  0.00           C  
ATOM    443  C2'  DA    14      35.458  34.672  44.133  1.00  0.00           C  
ATOM    444  O3'  DA    14      36.866  33.797  46.024  1.00  0.00           O  
ATOM    445  H5'  DA    14      34.154  36.660  47.662  1.00  0.00           H  
ATOM    446 H5''  DA    14      35.809  36.315  48.042  1.00  0.00           H  
ATOM    447  H4'  DA    14      34.780  34.415  47.121  1.00  0.00           H  
ATOM    448  H1'  DA    14      34.025  33.294  44.811  1.00  0.00           H  
ATOM    449  H8   DA    14      32.878  36.594  43.253  1.00  0.00           H  
ATOM    450  H61  DA    14      29.990  32.899  39.153  1.00  0.00           H  
ATOM    451  H62  DA    14      30.389  34.632  39.419  1.00  0.00           H  
ATOM    452  H2   DA    14      31.484  30.420  42.274  1.00  0.00           H  
ATOM    453  H3'  DA    14      36.837  35.747  45.410  1.00  0.00           H  
ATOM    454  H2'  DA    14      35.560  35.525  43.464  1.00  0.00           H  
ATOM    455 H2''  DA    14      35.977  33.814  43.707  1.00  0.00           H  
ATOM    456  P    DA    15      38.182  33.149  45.277  1.00  0.00           P  
ATOM    457  OP1  DA    15      38.888  32.235  46.307  1.00  0.00           O  
ATOM    458  OP2  DA    15      38.859  34.302  44.672  1.00  0.00           O1-
ATOM    459  O5'  DA    15      37.613  32.084  44.099  1.00  0.00           O  
ATOM    460  C5'  DA    15      36.762  31.035  44.545  1.00  0.00           C  
ATOM    461  C4'  DA    15      36.149  30.244  43.398  1.00  0.00           C  
ATOM    462  O4'  DA    15      35.428  31.131  42.573  1.00  0.00           O  
ATOM    463  C1'  DA    15      35.281  30.311  41.424  1.00  0.00           C  
ATOM    464  N9   DA    15      34.644  31.144  40.291  1.00  0.00           N  
ATOM    465  C8   DA    15      34.988  32.420  39.944  1.00  0.00           C  
ATOM    466  N7   DA    15      34.296  32.984  39.029  1.00  0.00           N  
ATOM    467  C5   DA    15      33.449  31.887  38.610  1.00  0.00           C  
ATOM    468  C6   DA    15      32.481  31.722  37.635  1.00  0.00           C  
ATOM    469  N6   DA    15      32.000  32.711  36.990  1.00  0.00           N  
ATOM    470  N1   DA    15      31.836  30.549  37.469  1.00  0.00           N  
ATOM    471  C2   DA    15      32.190  29.571  38.299  1.00  0.00           C  
ATOM    472  N3   DA    15      33.024  29.570  39.291  1.00  0.00           N  
ATOM    473  C4   DA    15      33.646  30.773  39.388  1.00  0.00           C  
ATOM    474  C3'  DA    15      37.181  29.587  42.476  1.00  0.00           C  
ATOM    475  C2'  DA    15      36.686  29.817  41.045  1.00  0.00           C  
ATOM    476  O3'  DA    15      37.306  28.180  42.754  1.00  0.00           O  
ATOM    477  H5'  DA    15      35.908  31.508  45.031  1.00  0.00           H  
ATOM    478 H5''  DA    15      37.342  30.431  45.241  1.00  0.00           H  
ATOM    479  H4'  DA    15      35.425  29.538  43.804  1.00  0.00           H  
ATOM    480  H1'  DA    15      34.634  29.454  41.607  1.00  0.00           H  
ATOM    481  H8   DA    15      35.652  32.967  40.596  1.00  0.00           H  
ATOM    482  H61  DA    15      31.222  32.482  36.387  1.00  0.00           H  
ATOM    483  H62  DA    15      32.333  33.644  37.192  1.00  0.00           H  
ATOM    484  H2   DA    15      31.559  28.703  38.175  1.00  0.00           H  
ATOM    485  H3'  DA    15      38.110  30.131  42.645  1.00  0.00           H  
ATOM    486  H2'  DA    15      37.228  30.643  40.585  1.00  0.00           H  
ATOM    487 H2''  DA    15      36.615  28.936  40.407  1.00  0.00           H  
ATOM    488  P    DG    16      38.497  27.327  42.199  1.00  0.00           P  
ATOM    489  OP1  DG    16      38.745  26.329  43.290  1.00  0.00           O  
ATOM    490  OP2  DG    16      39.655  28.130  41.745  1.00  0.00           O1-
ATOM    491  O5'  DG    16      37.908  26.578  40.934  1.00  0.00           O  
ATOM    492  C5'  DG    16      36.618  25.886  40.986  1.00  0.00           C  
ATOM    493  C4'  DG    16      35.923  25.827  39.632  1.00  0.00           C  
ATOM    494  O4'  DG    16      35.556  27.042  39.080  1.00  0.00           O  
ATOM    495  C1'  DG    16      35.352  26.845  37.634  1.00  0.00           C  
ATOM    496  N9   DG    16      35.217  28.138  36.861  1.00  0.00           N  
ATOM    497  C8   DG    16      35.782  29.344  37.098  1.00  0.00           C  
ATOM    498  N7   DG    16      35.436  30.315  36.282  1.00  0.00           N  
ATOM    499  C5   DG    16      34.369  29.675  35.550  1.00  0.00           C  
ATOM    500  C6   DG    16      33.536  30.163  34.491  1.00  0.00           C  
ATOM    501  O6   DG    16      33.442  31.283  34.002  1.00  0.00           O  
ATOM    502  N1   DG    16      32.654  29.220  34.025  1.00  0.00           N  
ATOM    503  C2   DG    16      32.572  27.956  34.526  1.00  0.00           C  
ATOM    504  N2   DG    16      31.603  27.190  34.098  1.00  0.00           N  
ATOM    505  N3   DG    16      33.332  27.414  35.462  1.00  0.00           N  
ATOM    506  C4   DG    16      34.257  28.323  35.862  1.00  0.00           C  
ATOM    507  C3'  DG    16      36.749  25.095  38.617  1.00  0.00           C  
ATOM    508  C2'  DG    16      36.537  25.865  37.296  1.00  0.00           C  
ATOM    509  O3'  DG    16      36.118  23.804  38.558  1.00  0.00           O  
ATOM    510  H5'  DG    16      36.001  26.332  41.766  1.00  0.00           H  
ATOM    511 H5''  DG    16      36.824  24.871  41.326  1.00  0.00           H  
ATOM    512  H4'  DG    16      35.044  25.198  39.772  1.00  0.00           H  
ATOM    513  H1'  DG    16      34.498  26.208  37.404  1.00  0.00           H  
ATOM    514  H8   DG    16      36.548  29.420  37.856  1.00  0.00           H  
ATOM    515  H1   DG    16      32.071  29.500  33.250  1.00  0.00           H  
ATOM    516  H21  DG    16      30.935  27.578  33.446  1.00  0.00           H  
ATOM    517  H22  DG    16      31.468  26.278  34.509  1.00  0.00           H  
ATOM    518  H3'  DG    16      37.807  25.081  38.876  1.00  0.00           H  
ATOM    519  H2'  DG    16      37.441  26.396  36.998  1.00  0.00           H  
ATOM    520 H2''  DG    16      36.397  25.232  36.420  1.00  0.00           H  
ATOM    521  P    DG    17      36.760  22.653  37.681  1.00  0.00           P  
ATOM    522  OP1  DG    17      36.306  21.328  38.276  1.00  0.00           O  
ATOM    523  OP2  DG    17      38.213  22.932  37.550  1.00  0.00           O1-
ATOM    524  O5'  DG    17      36.141  22.777  36.198  1.00  0.00           O  
ATOM    525  C5'  DG    17      34.742  22.571  35.949  1.00  0.00           C  
ATOM    526  C4'  DG    17      34.345  23.188  34.593  1.00  0.00           C  
ATOM    527  O4'  DG    17      34.597  24.610  34.549  1.00  0.00           O  
ATOM    528  C1'  DG    17      34.420  25.006  33.227  1.00  0.00           C  
ATOM    529  N9   DG    17      34.930  26.306  32.848  1.00  0.00           N  
ATOM    530  C8   DG    17      35.992  27.004  33.324  1.00  0.00           C  
ATOM    531  N7   DG    17      36.383  28.047  32.653  1.00  0.00           N  
ATOM    532  C5   DG    17      35.394  28.196  31.734  1.00  0.00           C  
ATOM    533  C6   DG    17      35.067  29.345  30.872  1.00  0.00           C  
ATOM    534  O6   DG    17      35.671  30.356  30.590  1.00  0.00           O  
ATOM    535  N1   DG    17      33.872  29.185  30.279  1.00  0.00           N  
ATOM    536  C2   DG    17      33.189  28.019  30.219  1.00  0.00           C  
ATOM    537  N2   DG    17      32.042  27.972  29.625  1.00  0.00           N  
ATOM    538  N3   DG    17      33.367  27.062  31.062  1.00  0.00           N  
ATOM    539  C4   DG    17      34.476  27.165  31.839  1.00  0.00           C  
ATOM    540  C3'  DG    17      34.901  22.601  33.293  1.00  0.00           C  
ATOM    541  C2'  DG    17      35.164  23.891  32.538  1.00  0.00           C  
ATOM    542  O3'  DG    17      34.021  21.597  32.689  1.00  0.00           O  
ATOM    543  H5'  DG    17      34.118  23.095  36.673  1.00  0.00           H  
ATOM    544 H5''  DG    17      34.418  21.532  35.906  1.00  0.00           H  
ATOM    545  H4'  DG    17      33.260  23.142  34.499  1.00  0.00           H  
ATOM    546  H1'  DG    17      33.338  25.048  33.110  1.00  0.00           H  
ATOM    547  H8   DG    17      36.582  26.597  34.132  1.00  0.00           H  
ATOM    548  H1   DG    17      33.627  29.840  29.551  1.00  0.00           H  
ATOM    549  H21  DG    17      31.761  28.791  29.103  1.00  0.00           H  
ATOM    550  H22  DG    17      31.434  27.175  29.752  1.00  0.00           H  
ATOM    551  H3'  DG    17      35.846  22.102  33.508  1.00  0.00           H  
ATOM    552  H2'  DG    17      36.208  24.173  32.671  1.00  0.00           H  
ATOM    553 H2''  DG    17      34.713  23.910  31.545  1.00  0.00           H  
ATOM    554  P    DG    18      34.458  20.843  31.312  1.00  0.00           P  
ATOM    555  OP1  DG    18      33.642  19.670  30.914  1.00  0.00           O  
ATOM    556  OP2  DG    18      35.916  20.635  31.562  1.00  0.00           O1-
ATOM    557  O5'  DG    18      34.369  21.909  30.114  1.00  0.00           O  
ATOM    558  C5'  DG    18      33.143  22.149  29.494  1.00  0.00           C  
ATOM    559  C4'  DG    18      33.176  23.246  28.386  1.00  0.00           C  
ATOM    560  O4'  DG    18      33.711  24.501  28.824  1.00  0.00           O  
ATOM    561  C1'  DG    18      34.204  25.292  27.676  1.00  0.00           C  
ATOM    562  N9   DG    18      35.075  26.380  27.977  1.00  0.00           N  
ATOM    563  C8   DG    18      36.061  26.625  28.886  1.00  0.00           C  
ATOM    564  N7   DG    18      36.789  27.690  28.676  1.00  0.00           N  
ATOM    565  C5   DG    18      36.165  28.335  27.580  1.00  0.00           C  
ATOM    566  C6   DG    18      36.382  29.568  26.907  1.00  0.00           C  
ATOM    567  O6   DG    18      37.346  30.324  27.197  1.00  0.00           O  
ATOM    568  N1   DG    18      35.535  29.921  25.978  1.00  0.00           N  
ATOM    569  C2   DG    18      34.437  29.148  25.783  1.00  0.00           C  
ATOM    570  N2   DG    18      33.539  29.580  24.973  1.00  0.00           N  
ATOM    571  N3   DG    18      34.144  27.913  26.308  1.00  0.00           N  
ATOM    572  C4   DG    18      35.073  27.541  27.205  1.00  0.00           C  
ATOM    573  C3'  DG    18      34.045  22.945  27.172  1.00  0.00           C  
ATOM    574  C2'  DG    18      34.969  24.183  26.940  1.00  0.00           C  
ATOM    575  O3'  DG    18      33.165  22.583  26.091  1.00  0.00           O  
ATOM    576  H5'  DG    18      32.459  22.594  30.217  1.00  0.00           H  
ATOM    577 H5''  DG    18      32.740  21.220  29.092  1.00  0.00           H  
ATOM    578  H4'  DG    18      32.144  23.438  28.095  1.00  0.00           H  
ATOM    579  H1'  DG    18      33.431  25.622  26.982  1.00  0.00           H  
ATOM    580  H8   DG    18      36.225  26.015  29.763  1.00  0.00           H  
ATOM    581  H1   DG    18      35.684  30.841  25.589  1.00  0.00           H  
ATOM    582  H21  DG    18      33.706  30.521  24.646  1.00  0.00           H  
ATOM    583  H22  DG    18      32.758  28.964  24.796  1.00  0.00           H  
ATOM    584  H3'  DG    18      34.709  22.110  27.400  1.00  0.00           H  
ATOM    585  H2'  DG    18      35.922  23.903  27.388  1.00  0.00           H  
ATOM    586 H2''  DG    18      34.944  24.456  25.885  1.00  0.00           H  
ATOM    587  P    DG    19      33.541  22.170  24.711  1.00  0.00           P  
ATOM    588  OP1  DG    19      32.364  21.506  24.139  1.00  0.00           O  
ATOM    589  OP2  DG    19      34.776  21.438  24.732  1.00  0.00           O1-
ATOM    590  O5'  DG    19      33.769  23.376  23.818  1.00  0.00           O  
ATOM    591  C5'  DG    19      32.859  24.355  23.473  1.00  0.00           C  
ATOM    592  C4'  DG    19      33.556  25.539  22.772  1.00  0.00           C  
ATOM    593  O4'  DG    19      34.497  26.308  23.561  1.00  0.00           O  
ATOM    594  C1'  DG    19      35.207  27.022  22.555  1.00  0.00           C  
ATOM    595  N9   DG    19      36.336  27.720  23.131  1.00  0.00           N  
ATOM    596  C8   DG    19      37.194  27.258  24.139  1.00  0.00           C  
ATOM    597  N7   DG    19      38.198  28.076  24.277  1.00  0.00           N  
ATOM    598  C5   DG    19      37.916  29.279  23.601  1.00  0.00           C  
ATOM    599  C6   DG    19      38.612  30.510  23.380  1.00  0.00           C  
ATOM    600  O6   DG    19      39.662  30.981  23.941  1.00  0.00           O  
ATOM    601  N1   DG    19      38.086  31.281  22.444  1.00  0.00           N  
ATOM    602  C2   DG    19      36.881  31.017  21.918  1.00  0.00           C  
ATOM    603  N2   DG    19      36.357  31.993  21.161  1.00  0.00           N  
ATOM    604  N3   DG    19      36.165  29.914  22.004  1.00  0.00           N  
ATOM    605  C4   DG    19      36.734  29.028  22.901  1.00  0.00           C  
ATOM    606  C3'  DG    19      34.171  25.151  21.403  1.00  0.00           C  
ATOM    607  C2'  DG    19      35.438  26.021  21.452  1.00  0.00           C  
ATOM    608  O3'  DG    19      33.286  25.599  20.398  1.00  0.00           O  
ATOM    609  H5'  DG    19      32.381  24.738  24.375  1.00  0.00           H  
ATOM    610 H5''  DG    19      32.106  24.008  22.766  1.00  0.00           H  
ATOM    611  H4'  DG    19      32.791  26.279  22.535  1.00  0.00           H  
ATOM    612  H1'  DG    19      34.432  27.711  22.219  1.00  0.00           H  
ATOM    613  H8   DG    19      37.043  26.312  24.639  1.00  0.00           H  
ATOM    614  H1   DG    19      38.451  32.207  22.271  1.00  0.00           H  
ATOM    615  H21  DG    19      36.910  32.824  21.000  1.00  0.00           H  
ATOM    616  H22  DG    19      35.640  31.833  20.469  1.00  0.00           H  
ATOM    617  H3'  DG    19      34.367  24.081  21.330  1.00  0.00           H  
ATOM    618  H2'  DG    19      36.309  25.392  21.630  1.00  0.00           H  
ATOM    619 H2''  DG    19      35.529  26.571  20.515  1.00  0.00           H  
TER     620       DG    19
HETATM  621  P   DG3    20      33.544  25.720  18.898  1.00  0.00           P  
HETATM  622  OP1 DG3    20      32.222  25.621  18.256  1.00  0.00           O  
HETATM  623  OP2 DG3    20      34.593  24.711  18.523  1.00  0.00           O  
HETATM  624  O5' DG3    20      34.220  27.144  18.520  1.00  0.00           O  
HETATM  625  C5' DG3    20      33.401  28.296  18.459  1.00  0.00           C  
HETATM  626  C4' DG3    20      34.260  29.507  17.998  1.00  0.00           C  
HETATM  627  O4' DG3    20      35.320  29.695  18.838  1.00  0.00           O  
HETATM  628  C1' DG3    20      36.315  30.241  18.048  1.00  0.00           C  
HETATM  629  N9  DG3    20      37.601  30.033  18.744  1.00  0.00           N  
HETATM  630  C8  DG3    20      38.125  29.010  19.446  1.00  0.00           C  
HETATM  631  N7  DG3    20      39.318  29.236  20.039  1.00  0.00           N  
HETATM  632  C5  DG3    20      39.532  30.548  19.617  1.00  0.00           C  
HETATM  633  C6  DG3    20      40.652  31.359  19.876  1.00  0.00           C  
HETATM  634  O6  DG3    20      41.614  31.102  20.572  1.00  0.00           O  
HETATM  635  N1  DG3    20      40.650  32.565  19.246  1.00  0.00           N  
HETATM  636  C2  DG3    20      39.632  33.039  18.481  1.00  0.00           C  
HETATM  637  N2  DG3    20      39.754  34.299  18.069  1.00  0.00           N  
HETATM  638  N3  DG3    20      38.561  32.285  18.184  1.00  0.00           N  
HETATM  639  C4  DG3    20      38.577  31.018  18.787  1.00  0.00           C  
HETATM  640  C3' DG3    20      34.615  29.309  16.536  1.00  0.00           C  
HETATM  641  C2' DG3    20      36.138  29.443  16.699  1.00  0.00           C  
HETATM  642  O3' DG3    20      34.057  30.379  15.785  1.00  0.00           O  
HETATM  643  H5' DG3    20      32.902  28.539  19.396  1.00  0.00           H  
HETATM  644 H5'' DG3    20      32.624  28.121  17.714  1.00  0.00           H  
HETATM  645  H4' DG3    20      33.551  30.334  18.049  1.00  0.00           H  
HETATM  646  H1' DG3    20      36.098  31.304  17.955  1.00  0.00           H  
HETATM  647  H8  DG3    20      37.562  28.096  19.564  1.00  0.00           H  
HETATM  648  H1  DG3    20      41.446  33.176  19.366  1.00  0.00           H  
HETATM  649  H21 DG3    20      40.539  34.846  18.393  1.00  0.00           H  
HETATM  650  H22 DG3    20      38.958  34.714  17.607  1.00  0.00           H  
HETATM  651  H3' DG3    20      34.313  28.360  16.093  1.00  0.00           H  
HETATM  652  H2' DG3    20      36.620  28.481  16.872  1.00  0.00           H  
HETATM  653 H2'' DG3    20      36.568  29.973  15.848  1.00  0.00           H  
HETATM  654 HO3' DG3    20      33.105  30.262  15.824  1.00  0.00           H  
HETATM  655  N1' CPP    21      41.018  20.242  19.372  1.00  0.00           N  
HETATM  656  C2' CPP    21      40.320  20.785  20.574  1.00  0.00           C  
HETATM  657  C3' CPP    21      41.272  20.919  21.752  1.00  0.00           C  
HETATM  658  N4' CPP    21      40.692  21.747  22.814  1.00  0.00           N  
HETATM  659  C5' CPP    21      39.903  21.055  23.846  1.00  0.00           C  
HETATM  660  C'  CPP    21      40.675  20.472  25.045  1.00  0.00           C  
HETATM  661  O1' CPP    21      41.640  19.754  24.767  1.00  0.00           O  
HETATM  662  C7' CPP    21      40.834  23.087  22.683  1.00  0.00           C  
HETATM  663  O7' CPP    21      41.490  23.602  21.785  1.00  0.00           O  
HETATM  664  C8' CPP    21      40.173  24.069  23.666  1.00  0.00           C  
HETATM  665  N1  CPP    21      40.471  25.470  23.391  1.00  0.00           N  
HETATM  666  C2  CPP    21      39.918  26.108  22.272  1.00  0.00           C  
HETATM  667  O2  CPP    21      38.949  25.683  21.731  1.00  0.00           O  
HETATM  668  N3  CPP    21      40.530  27.264  21.866  1.00  0.00           N  
HETATM  669  C4  CPP    21      41.550  27.730  22.437  1.00  0.00           C  
HETATM  670  N4  CPP    21      42.074  28.851  21.990  1.00  0.00           N  
HETATM  671  C5  CPP    21      42.233  27.006  23.512  1.00  0.00           C  
HETATM  672  C6  CPP    21      41.669  25.917  23.936  1.00  0.00           C  
HETATM  673 H1'1 CPP    21      40.544  20.325  18.485  1.00  0.00           H  
HETATM  674 H2'2 CPP    21      39.481  20.124  20.797  1.00  0.00           H  
HETATM  675 H2'1 CPP    21      40.033  21.822  20.403  1.00  0.00           H  
HETATM  676 H3'1 CPP    21      42.232  21.302  21.406  1.00  0.00           H  
HETATM  677 H3'2 CPP    21      41.470  19.935  22.175  1.00  0.00           H  
HETATM  678 H5'1 CPP    21      39.297  21.841  24.296  1.00  0.00           H  
HETATM  679 H5'2 CPP    21      39.241  20.278  23.464  1.00  0.00           H  
HETATM  680 H8'1 CPP    21      40.401  23.646  24.644  1.00  0.00           H  
HETATM  681 H8'2 CPP    21      39.107  23.930  23.486  1.00  0.00           H  
HETATM  682  H3  CPP    21      40.162  27.727  21.047  1.00  0.00           H  
HETATM  683  H42 CPP    21      42.833  29.302  22.482  1.00  0.00           H  
HETATM  684  H41 CPP    21      41.620  29.419  21.290  1.00  0.00           H  
HETATM  685  H5  CPP    21      43.144  27.254  24.037  1.00  0.00           H  
HETATM  686  H6  CPP    21      42.135  25.345  24.724  1.00  0.00           H  
HETATM  687  N1' CPI    22      40.271  20.627  26.321  1.00  0.00           N  
HETATM  688  C2' CPI    22      40.896  19.951  27.467  1.00  0.00           C  
HETATM  689  C3' CPI    22      41.953  20.945  28.054  1.00  0.00           C  
HETATM  690  N4' CPI    22      41.410  22.147  28.648  1.00  0.00           N  
HETATM  691  C5' CPI    22      41.048  21.914  30.041  1.00  0.00           C  
HETATM  692  C'  CPI    22      42.121  22.131  31.039  1.00  0.00           C  
HETATM  693  O1' CPI    22      43.136  21.351  30.953  1.00  0.00           O  
HETATM  694  C7' CPI    22      41.346  23.353  27.992  1.00  0.00           C  
HETATM  695  O7' CPI    22      41.889  23.608  26.881  1.00  0.00           O  
HETATM  696  C8' CPI    22      40.725  24.542  28.710  1.00  0.00           C  
HETATM  697  N1  CPI    22      40.732  25.890  27.941  1.00  0.00           N  
HETATM  698  C2  CPI    22      39.703  26.238  27.113  1.00  0.00           C  
HETATM  699  O2  CPI    22      38.879  25.448  26.580  1.00  0.00           O  
HETATM  700  N3  CPI    22      39.564  27.505  26.751  1.00  0.00           N  
HETATM  701  C4  CPI    22      40.508  28.398  27.102  1.00  0.00           C  
HETATM  702  N4  CPI    22      40.286  29.653  26.763  1.00  0.00           N  
HETATM  703  C5  CPI    22      41.572  28.163  28.026  1.00  0.00           C  
HETATM  704  C6  CPI    22      41.642  26.807  28.329  1.00  0.00           C  
HETATM  705 H1'1 CPI    22      39.545  21.311  26.481  1.00  0.00           H  
HETATM  706 H2'1 CPI    22      41.536  19.103  27.222  1.00  0.00           H  
HETATM  707 H2'2 CPI    22      40.157  19.664  28.216  1.00  0.00           H  
HETATM  708 H3'1 CPI    22      42.631  21.211  27.243  1.00  0.00           H  
HETATM  709 H3'2 CPI    22      42.588  20.370  28.729  1.00  0.00           H  
HETATM  710 H5'1 CPI    22      40.157  22.472  30.326  1.00  0.00           H  
HETATM  711 H5'2 CPI    22      40.815  20.889  30.327  1.00  0.00           H  
HETATM  712 H8'1 CPI    22      41.228  24.752  29.654  1.00  0.00           H  
HETATM  713 H8'2 CPI    22      39.701  24.269  28.965  1.00  0.00           H  
HETATM  714  H3  CPI    22      38.879  27.779  26.060  1.00  0.00           H  
HETATM  715  H41 CPI    22      39.457  29.723  26.190  1.00  0.00           H  
HETATM  716  H5  CPI    22      42.226  28.915  28.442  1.00  0.00           H  
HETATM  717  H6  CPI    22      42.482  26.404  28.875  1.00  0.00           H  
HETATM  718  N1' CPP    23      41.874  23.022  31.992  1.00  0.00           N  
HETATM  719  C2' CPP    23      42.784  23.257  33.103  1.00  0.00           C  
HETATM  720  C3' CPP    23      43.426  24.669  32.850  1.00  0.00           C  
HETATM  721  N4' CPP    23      42.592  25.777  33.332  1.00  0.00           N  
HETATM  722  C5' CPP    23      42.364  25.787  34.777  1.00  0.00           C  
HETATM  723  C'  CPP    23      43.285  26.649  35.579  1.00  0.00           C  
HETATM  724  O1' CPP    23      44.522  26.445  35.579  1.00  0.00           O  
HETATM  725  C7' CPP    23      41.912  26.676  32.472  1.00  0.00           C  
HETATM  726  O7' CPP    23      42.101  26.780  31.244  1.00  0.00           O  
HETATM  727  C8' CPP    23      40.896  27.587  33.093  1.00  0.00           C  
HETATM  728  N1  CPP    23      40.274  28.521  32.163  1.00  0.00           N  
HETATM  729  C2  CPP    23      39.311  28.118  31.233  1.00  0.00           C  
HETATM  730  O2  CPP    23      38.823  26.967  31.170  1.00  0.00           O  
HETATM  731  N3  CPP    23      38.895  28.984  30.300  1.00  0.00           N  
HETATM  732  C4  CPP    23      39.299  30.211  30.360  1.00  0.00           C  
HETATM  733  N4  CPP    23      38.865  31.067  29.464  1.00  0.00           N  
HETATM  734  C5  CPP    23      40.269  30.706  31.258  1.00  0.00           C  
HETATM  735  C6  CPP    23      40.737  29.788  32.144  1.00  0.00           C  
HETATM  736 H1'1 CPP    23      41.082  23.649  31.979  1.00  0.00           H  
HETATM  737 H2'2 CPP    23      43.677  22.634  33.058  1.00  0.00           H  
HETATM  738 H2'1 CPP    23      42.206  23.127  34.018  1.00  0.00           H  
HETATM  739 H3'1 CPP    23      43.702  24.803  31.805  1.00  0.00           H  
HETATM  740 H3'2 CPP    23      44.316  24.661  33.478  1.00  0.00           H  
HETATM  741 H5'1 CPP    23      41.327  25.918  35.088  1.00  0.00           H  
HETATM  742 H5'2 CPP    23      42.444  24.798  35.228  1.00  0.00           H  
HETATM  743 H8'1 CPP    23      41.367  28.110  33.925  1.00  0.00           H  
HETATM  744 H8'2 CPP    23      40.096  26.961  33.487  1.00  0.00           H  
HETATM  745  H3  CPP    23      38.153  28.713  29.671  1.00  0.00           H  
HETATM  746  H42 CPP    23      39.232  32.007  29.453  1.00  0.00           H  
HETATM  747  H41 CPP    23      38.144  30.744  28.835  1.00  0.00           H  
HETATM  748  H5  CPP    23      40.783  31.656  31.239  1.00  0.00           H  
HETATM  749  H6  CPP    23      41.591  29.967  32.781  1.00  0.00           H  
HETATM  750  N1' CPI    24      42.740  27.625  36.305  1.00  0.00           N  
HETATM  751  C2' CPI    24      43.426  28.248  37.457  1.00  0.00           C  
HETATM  752  C3' CPI    24      43.712  29.713  37.123  1.00  0.00           C  
HETATM  753  N4' CPI    24      42.388  30.399  37.312  1.00  0.00           N  
HETATM  754  C5' CPI    24      42.169  30.914  38.674  1.00  0.00           C  
HETATM  755  C'  CPI    24      42.848  32.219  38.901  1.00  0.00           C  
HETATM  756  O1' CPI    24      43.896  32.489  38.330  1.00  0.00           O  
HETATM  757  C7' CPI    24      41.539  30.592  36.257  1.00  0.00           C  
HETATM  758  O7' CPI    24      41.840  30.344  35.107  1.00  0.00           O  
HETATM  759  C8' CPI    24      40.211  31.294  36.469  1.00  0.00           C  
HETATM  760  N1  CPI    24      39.365  31.707  35.304  1.00  0.00           N  
HETATM  761  C2  CPI    24      38.455  30.794  34.686  1.00  0.00           C  
HETATM  762  O2  CPI    24      38.344  29.635  35.002  1.00  0.00           O  
HETATM  763  N3  CPI    24      37.813  31.177  33.597  1.00  0.00           N  
HETATM  764  C4  CPI    24      37.941  32.386  33.162  1.00  0.00           C  
HETATM  765  N4  CPI    24      37.145  32.715  32.253  1.00  0.00           N  
HETATM  766  C5  CPI    24      38.940  33.297  33.575  1.00  0.00           C  
HETATM  767  C6  CPI    24      39.637  32.868  34.698  1.00  0.00           C  
HETATM  768 H1'1 CPI    24      41.736  27.579  36.404  1.00  0.00           H  
HETATM  769 H2'1 CPI    24      44.412  27.788  37.528  1.00  0.00           H  
HETATM  770 H2'2 CPI    24      42.797  28.107  38.336  1.00  0.00           H  
HETATM  771 H3'1 CPI    24      43.949  29.752  36.059  1.00  0.00           H  
HETATM  772 H3'2 CPI    24      44.573  30.128  37.648  1.00  0.00           H  
HETATM  773 H5'1 CPI    24      41.127  30.953  38.991  1.00  0.00           H  
HETATM  774 H5'2 CPI    24      42.678  30.201  39.322  1.00  0.00           H  
HETATM  775 H8'1 CPI    24      40.414  32.119  37.152  1.00  0.00           H  
HETATM  776 H8'2 CPI    24      39.655  30.622  37.122  1.00  0.00           H  
HETATM  777  H3  CPI    24      37.078  30.593  33.222  1.00  0.00           H  
HETATM  778  H41 CPI    24      36.324  32.135  32.165  1.00  0.00           H  
HETATM  779  H5  CPI    24      39.103  34.243  33.079  1.00  0.00           H  
HETATM  780  H6  CPI    24      40.382  33.561  35.058  1.00  0.00           H  
HETATM  781  N1' CPP    25      42.244  33.077  39.763  1.00  0.00           N  
HETATM  782  C2' CPP    25      42.817  34.342  40.093  1.00  0.00           C  
HETATM  783  C3' CPP    25      42.183  35.440  39.098  1.00  0.00           C  
HETATM  784  N4' CPP    25      40.758  35.720  39.342  1.00  0.00           N  
HETATM  785  C5' CPP    25      40.541  36.639  40.393  1.00  0.00           C  
HETATM  786  C'  CPP    25      40.561  38.148  40.055  1.00  0.00           C  
HETATM  787  O1' CPP    25      41.119  38.503  39.041  1.00  0.00           O  
HETATM  788  C7' CPP    25      39.844  35.140  38.510  1.00  0.00           C  
HETATM  789  O7' CPP    25      40.162  34.462  37.513  1.00  0.00           O  
HETATM  790  C8' CPP    25      38.315  35.391  38.814  1.00  0.00           C  
HETATM  791  N1  CPP    25      37.455  34.933  37.744  1.00  0.00           N  
HETATM  792  C2  CPP    25      37.201  33.585  37.494  1.00  0.00           C  
HETATM  793  O2  CPP    25      37.713  32.655  38.110  1.00  0.00           O  
HETATM  794  N3  CPP    25      36.286  33.261  36.561  1.00  0.00           N  
HETATM  795  C4  CPP    25      35.689  34.140  35.787  1.00  0.00           C  
HETATM  796  N4  CPP    25      34.733  33.783  34.967  1.00  0.00           N  
HETATM  797  C5  CPP    25      36.037  35.470  35.929  1.00  0.00           C  
HETATM  798  C6  CPP    25      36.975  35.862  36.830  1.00  0.00           C  
HETATM  799 H1'1 CPP    25      41.497  32.740  40.353  1.00  0.00           H  
HETATM  800 H2'2 CPP    25      43.897  34.355  39.944  1.00  0.00           H  
HETATM  801 H2'1 CPP    25      42.687  34.615  41.140  1.00  0.00           H  
HETATM  802 H3'1 CPP    25      42.505  35.124  38.106  1.00  0.00           H  
HETATM  803 H3'2 CPP    25      42.756  36.365  39.150  1.00  0.00           H  
HETATM  804 H5'1 CPP    25      39.585  36.375  40.843  1.00  0.00           H  
HETATM  805 H5'2 CPP    25      41.216  36.525  41.241  1.00  0.00           H  
HETATM  806 H8'1 CPP    25      38.154  36.428  39.113  1.00  0.00           H  
HETATM  807 H8'2 CPP    25      37.958  34.886  39.711  1.00  0.00           H  
HETATM  808  H3  CPP    25      36.003  32.298  36.663  1.00  0.00           H  
HETATM  809  H42 CPP    25      34.206  34.466  34.440  1.00  0.00           H  
HETATM  810  H41 CPP    25      34.558  32.790  34.899  1.00  0.00           H  
HETATM  811  H5  CPP    25      35.552  36.204  35.302  1.00  0.00           H  
HETATM  812  H6  CPP    25      37.471  36.822  36.785  1.00  0.00           H  
HETATM  813  N1' TPN    26      40.007  39.022  40.915  1.00  0.00           N  
HETATM  814  C2' TPN    26      39.993  40.507  40.629  1.00  0.00           C  
HETATM  815  C3' TPN    26      38.929  40.798  39.519  1.00  0.00           C  
HETATM  816  N4' TPN    26      37.587  40.465  40.018  1.00  0.00           N  
HETATM  817  C5' TPN    26      37.059  41.647  40.759  1.00  0.00           C  
HETATM  818  C'  TPN    26      36.354  42.637  39.839  1.00  0.00           C  
HETATM  819  O1' TPN    26      36.664  42.900  38.689  1.00  0.00           O  
HETATM  820  C7' TPN    26      36.906  39.350  39.570  1.00  0.00           C  
HETATM  821  O7' TPN    26      37.333  38.587  38.634  1.00  0.00           O  
HETATM  822  C8' TPN    26      35.465  39.188  40.025  1.00  0.00           C  
HETATM  823  N1  TPN    26      34.618  38.267  39.150  1.00  0.00           N  
HETATM  824  C2  TPN    26      34.611  36.938  39.538  1.00  0.00           C  
HETATM  825  O2  TPN    26      35.358  36.507  40.376  1.00  0.00           O  
HETATM  826  N3  TPN    26      33.874  36.091  38.787  1.00  0.00           N  
HETATM  827  C4  TPN    26      33.243  36.425  37.559  1.00  0.00           C  
HETATM  828  O4  TPN    26      32.678  35.572  36.904  1.00  0.00           O  
HETATM  829  C5  TPN    26      33.447  37.828  37.165  1.00  0.00           C  
HETATM  830  C6  TPN    26      34.082  38.711  37.963  1.00  0.00           C  
HETATM  831  C7  TPN    26      33.039  38.286  35.792  1.00  0.00           C  
HETATM  832 H1'1 TPN    26      39.694  38.631  41.793  1.00  0.00           H  
HETATM  833 H2'1 TPN    26      40.946  40.910  40.287  1.00  0.00           H  
HETATM  834 H2'2 TPN    26      39.727  41.170  41.453  1.00  0.00           H  
HETATM  835 H3'1 TPN    26      39.186  40.274  38.598  1.00  0.00           H  
HETATM  836 H3'2 TPN    26      38.958  41.861  39.279  1.00  0.00           H  
HETATM  837 H5'1 TPN    26      36.334  41.384  41.529  1.00  0.00           H  
HETATM  838 H5'2 TPN    26      37.908  42.131  41.242  1.00  0.00           H  
HETATM  839 H8'1 TPN    26      34.968  40.158  40.043  1.00  0.00           H  
HETATM  840 H8'2 TPN    26      35.405  38.784  41.036  1.00  0.00           H  
HETATM  841  H3  TPN    26      34.032  35.136  39.073  1.00  0.00           H  
HETATM  842  H6  TPN    26      34.187  39.746  37.672  1.00  0.00           H  
HETATM  843  H71 TPN    26      32.000  38.614  35.792  1.00  0.00           H  
HETATM  844  H72 TPN    26      33.685  39.048  35.355  1.00  0.00           H  
HETATM  845  H73 TPN    26      33.089  37.464  35.077  1.00  0.00           H  
HETATM  846  N1' TPN    27      35.265  43.238  40.369  1.00  0.00           N  
HETATM  847  C2' TPN    27      34.615  44.467  39.856  1.00  0.00           C  
HETATM  848  C3' TPN    27      33.369  44.007  39.060  1.00  0.00           C  
HETATM  849  N4' TPN    27      32.278  43.374  39.854  1.00  0.00           N  
HETATM  850  C5' TPN    27      31.481  44.324  40.593  1.00  0.00           C  
HETATM  851  C'  TPN    27      30.396  44.982  39.704  1.00  0.00           C  
HETATM  852  O1' TPN    27      30.590  45.132  38.512  1.00  0.00           O  
HETATM  853  C7' TPN    27      31.996  42.023  39.640  1.00  0.00           C  
HETATM  854  O7' TPN    27      32.751  41.236  38.967  1.00  0.00           O  
HETATM  855  C8' TPN    27      30.698  41.555  40.380  1.00  0.00           C  
HETATM  856  N1  TPN    27      30.276  40.162  40.178  1.00  0.00           N  
HETATM  857  C2  TPN    27      31.127  39.144  40.632  1.00  0.00           C  
HETATM  858  O2  TPN    27      32.057  39.310  41.423  1.00  0.00           O  
HETATM  859  N3  TPN    27      30.824  37.871  40.233  1.00  0.00           N  
HETATM  860  C4  TPN    27      29.788  37.487  39.427  1.00  0.00           C  
HETATM  861  O4  TPN    27      29.538  36.302  39.265  1.00  0.00           O  
HETATM  862  C5  TPN    27      29.155  38.636  38.763  1.00  0.00           C  
HETATM  863  C6  TPN    27      29.399  39.918  39.165  1.00  0.00           C  
HETATM  864  C7  TPN    27      28.090  38.392  37.648  1.00  0.00           C  
HETATM  865 H1'1 TPN    27      35.007  42.978  41.309  1.00  0.00           H  
HETATM  866 H2'1 TPN    27      35.300  44.987  39.186  1.00  0.00           H  
HETATM  867 H2'2 TPN    27      34.299  45.047  40.723  1.00  0.00           H  
HETATM  868 H3'1 TPN    27      33.833  43.267  38.407  1.00  0.00           H  
HETATM  869 H3'2 TPN    27      33.005  44.801  38.408  1.00  0.00           H  
HETATM  870 H5'1 TPN    27      31.035  43.876  41.481  1.00  0.00           H  
HETATM  871 H5'2 TPN    27      32.135  45.133  40.915  1.00  0.00           H  
HETATM  872 H8'1 TPN    27      29.831  42.173  40.149  1.00  0.00           H  
HETATM  873 H8'2 TPN    27      30.914  41.649  41.445  1.00  0.00           H  
HETATM  874  H3  TPN    27      31.316  37.095  40.655  1.00  0.00           H  
HETATM  875  H6  TPN    27      28.854  40.718  38.686  1.00  0.00           H  
HETATM  876  H71 TPN    27      27.906  39.225  36.970  1.00  0.00           H  
HETATM  877  H72 TPN    27      28.408  37.632  36.933  1.00  0.00           H  
HETATM  878  H73 TPN    27      27.164  37.934  37.997  1.00  0.00           H  
HETATM  879  N1' CPP    28      29.259  45.426  40.270  1.00  0.00           N  
HETATM  880  C2' CPP    28      28.296  46.351  39.676  1.00  0.00           C  
HETATM  881  C3' CPP    28      27.326  45.632  38.746  1.00  0.00           C  
HETATM  882  N4' CPP    28      26.381  44.865  39.633  1.00  0.00           N  
HETATM  883  C5' CPP    28      25.280  45.615  40.227  1.00  0.00           C  
HETATM  884  C'  CPP    28      24.019  45.701  39.346  1.00  0.00           C  
HETATM  885  O1' CPP    28      24.120  46.044  38.173  1.00  0.00           O  
HETATM  886  C7' CPP    28      26.706  43.571  39.845  1.00  0.00           C  
HETATM  887  O7' CPP    28      27.652  43.006  39.303  1.00  0.00           O  
HETATM  888  C8' CPP    28      25.716  42.807  40.714  1.00  0.00           C  
HETATM  889  N1  CPP    28      25.896  41.366  40.551  1.00  0.00           N  
HETATM  890  C2  CPP    28      26.816  40.714  41.431  1.00  0.00           C  
HETATM  891  O2  CPP    28      27.604  41.300  42.202  1.00  0.00           O  
HETATM  892  N3  CPP    28      26.813  39.351  41.529  1.00  0.00           N  
HETATM  893  C4  CPP    28      26.055  38.696  40.717  1.00  0.00           C  
HETATM  894  N4  CPP    28      26.042  37.406  40.941  1.00  0.00           N  
HETATM  895  C5  CPP    28      25.089  39.316  39.814  1.00  0.00           C  
HETATM  896  C6  CPP    28      25.116  40.653  39.703  1.00  0.00           C  
HETATM  897 H1'1 CPP    28      29.182  45.216  41.255  1.00  0.00           H  
HETATM  898 H2'2 CPP    28      28.902  47.079  39.138  1.00  0.00           H  
HETATM  899 H2'1 CPP    28      27.744  46.756  40.525  1.00  0.00           H  
HETATM  900 H3'1 CPP    28      27.821  44.912  38.094  1.00  0.00           H  
HETATM  901 H3'2 CPP    28      26.784  46.371  38.155  1.00  0.00           H  
HETATM  902 H5'1 CPP    28      25.058  45.104  41.164  1.00  0.00           H  
HETATM  903 H5'2 CPP    28      25.525  46.656  40.436  1.00  0.00           H  
HETATM  904 H8'1 CPP    28      24.713  43.107  40.413  1.00  0.00           H  
HETATM  905 H8'2 CPP    28      25.855  43.049  41.767  1.00  0.00           H  
HETATM  906  H3  CPP    28      27.539  38.971  42.119  1.00  0.00           H  
HETATM  907  H42 CPP    28      25.372  36.872  40.405  1.00  0.00           H  
HETATM  908  H41 CPP    28      26.690  36.947  41.564  1.00  0.00           H  
HETATM  909  H5  CPP    28      24.383  38.692  39.286  1.00  0.00           H  
HETATM  910  H6  CPP    28      24.305  41.137  39.182  1.00  0.00           H  
HETATM  911  N1' CPI    29      22.858  45.569  39.939  1.00  0.00           N  
HETATM  912  C2' CPI    29      21.558  45.821  39.305  1.00  0.00           C  
HETATM  913  C3' CPI    29      20.670  44.603  39.202  1.00  0.00           C  
HETATM  914  N4' CPI    29      20.597  43.917  40.477  1.00  0.00           N  
HETATM  915  C5' CPI    29      19.467  44.480  41.282  1.00  0.00           C  
HETATM  916  C'  CPI    29      18.152  43.819  41.069  1.00  0.00           C  
HETATM  917  O1' CPI    29      17.666  43.655  39.939  1.00  0.00           O  
HETATM  918  C7' CPI    29      21.364  42.768  40.830  1.00  0.00           C  
HETATM  919  O7' CPI    29      22.268  42.280  40.162  1.00  0.00           O  
HETATM  920  C8' CPI    29      21.075  42.174  42.237  1.00  0.00           C  
HETATM  921  N1  CPI    29      21.803  40.867  42.456  1.00  0.00           N  
HETATM  922  C2  CPI    29      23.084  40.912  43.021  1.00  0.00           C  
HETATM  923  O2  CPI    29      23.566  41.998  43.247  1.00  0.00           O  
HETATM  924  N3  CPI    29      23.765  39.799  43.247  1.00  0.00           N  
HETATM  925  C4  CPI    29      23.257  38.651  43.142  1.00  0.00           C  
HETATM  926  N4  CPI    29      23.958  37.533  43.326  1.00  0.00           N  
HETATM  927  C5  CPI    29      21.921  38.496  42.565  1.00  0.00           C  
HETATM  928  C6  CPI    29      21.218  39.623  42.258  1.00  0.00           C  
HETATM  929 H1'1 CPI    29      22.803  45.396  40.932  1.00  0.00           H  
HETATM  930 H2'1 CPI    29      21.708  46.086  38.259  1.00  0.00           H  
HETATM  931 H2'2 CPI    29      20.988  46.646  39.734  1.00  0.00           H  
HETATM  932 H3'1 CPI    29      21.153  43.875  38.550  1.00  0.00           H  
HETATM  933 H3'2 CPI    29      19.741  44.919  38.730  1.00  0.00           H  
HETATM  934 H5'1 CPI    29      19.681  44.355  42.344  1.00  0.00           H  
HETATM  935 H5'2 CPI    29      19.367  45.551  41.108  1.00  0.00           H  
HETATM  936 H8'1 CPI    29      20.034  41.927  42.442  1.00  0.00           H  
HETATM  937 H8'2 CPI    29      21.354  42.927  42.974  1.00  0.00           H  
HETATM  938  H3  CPI    29      24.653  39.803  43.729  1.00  0.00           H  
HETATM  939  H41 CPI    29      24.768  37.455  43.924  1.00  0.00           H  
HETATM  940  H5  CPI    29      21.485  37.507  42.570  1.00  0.00           H  
HETATM  941  H6  CPI    29      20.188  39.615  41.932  1.00  0.00           H  
HETATM  942  N1' TPN    30      17.448  43.589  42.237  1.00  0.00           N  
HETATM  943  C2' TPN    30      16.068  43.125  42.227  1.00  0.00           C  
HETATM  944  C3' TPN    30      15.790  41.624  42.390  1.00  0.00           C  
HETATM  945  N4' TPN    30      15.912  40.902  41.087  1.00  0.00           N  
HETATM  946  C5' TPN    30      14.783  40.870  40.168  1.00  0.00           C  
HETATM  947  C'  TPN    30      14.009  39.558  40.417  1.00  0.00           C  
HETATM  948  O1' TPN    30      14.600  38.469  40.325  1.00  0.00           O  
HETATM  949  C7' TPN    30      17.110  40.327  40.798  1.00  0.00           C  
HETATM  950  O7' TPN    30      18.069  40.256  41.577  1.00  0.00           O  
HETATM  951  C8' TPN    30      17.303  39.813  39.397  1.00  0.00           C  
HETATM  952  N1  TPN    30      18.613  39.196  39.159  1.00  0.00           N  
HETATM  953  C2  TPN    30      19.798  39.927  38.925  1.00  0.00           C  
HETATM  954  O2  TPN    30      19.781  41.155  38.913  1.00  0.00           O  
HETATM  955  N3  TPN    30      20.982  39.317  38.679  1.00  0.00           N  
HETATM  956  C4  TPN    30      21.097  37.965  38.628  1.00  0.00           C  
HETATM  957  O4  TPN    30      22.160  37.549  38.164  1.00  0.00           O  
HETATM  958  C5  TPN    30      19.937  37.155  38.946  1.00  0.00           C  
HETATM  959  C6  TPN    30      18.697  37.780  39.175  1.00  0.00           C  
HETATM  960  C7  TPN    30      20.014  35.618  38.896  1.00  0.00           C  
HETATM  961 H1'1 TPN    30      17.951  43.610  43.113  1.00  0.00           H  
HETATM  962 H2'1 TPN    30      15.574  43.356  41.283  1.00  0.00           H  
HETATM  963 H2'2 TPN    30      15.492  43.545  43.052  1.00  0.00           H  
HETATM  964 H3'1 TPN    30      14.764  41.525  42.747  1.00  0.00           H  
HETATM  965 H3'2 TPN    30      16.425  41.175  43.153  1.00  0.00           H  
HETATM  966 H5'1 TPN    30      14.146  41.720  40.417  1.00  0.00           H  
HETATM  967 H5'2 TPN    30      15.088  40.882  39.122  1.00  0.00           H  
HETATM  968 H8'1 TPN    30      17.213  40.629  38.680  1.00  0.00           H  
HETATM  969 H8'2 TPN    30      16.471  39.130  39.218  1.00  0.00           H  
HETATM  970  H3  TPN    30      21.792  39.912  38.590  1.00  0.00           H  
HETATM  971  H6  TPN    30      17.840  37.138  39.310  1.00  0.00           H  
HETATM  972  H71 TPN    30      20.745  35.250  39.618  1.00  0.00           H  
HETATM  973  H72 TPN    30      19.051  35.115  38.983  1.00  0.00           H  
HETATM  974  H73 TPN    30      20.387  35.343  37.910  1.00  0.00           H  
HETATM  975  N   NHE    32       9.960  37.677  39.317  1.00  0.00           N  
HETATM  976  HN1 NHE    32      10.456  36.813  39.147  1.00  0.00           H  
HETATM  977  HN2 NHE    32       9.069  37.740  38.845  1.00  0.00           H  
CONECT   39   23
CONECT   23   39   24
CONECT   24   23   40   41   25
CONECT   40   24
CONECT   41   24
CONECT   25   24   42   26   36
CONECT   42   25
CONECT   26   25   27
CONECT   27   26   43   28   37
CONECT   43   27
CONECT   28   27   29   34
CONECT   29   28   44   30
CONECT   44   29
CONECT   30   29   45   31
CONECT   45   30
CONECT   31   30   32   33
CONECT   32   31   46   47
CONECT   46   32
CONECT   47   32
CONECT   33   31   34
CONECT   34   28   33   35
CONECT   35   34
CONECT   36   25   48   37   38
CONECT   48   36
CONECT   37   27   36   49   50
CONECT   49   37
CONECT   50   37
CONECT   38   36   51
CONECT   51   38   52   53   54
CONECT   51   52
CONECT   52   51
CONECT   52   51
CONECT   53   51
CONECT   54   51   55
CONECT   55   54   70   71   56
CONECT   70   55
CONECT   71   55
CONECT   56   55   72   57   67
CONECT   72   56
CONECT   57   56   58
CONECT   58   57   73   59   68
CONECT   73   58
CONECT   59   58   60   65
CONECT   60   59   74   61
CONECT   60   61
CONECT   74   60
CONECT   61   60   75   62
CONECT   61   60
CONECT   75   61
CONECT   62   61   63   64
CONECT   62   64
CONECT   63   62   76   77
CONECT   76   63
CONECT   77   63
CONECT   64   62   65
CONECT   64   62
CONECT   65   59   64   66
CONECT   65   66
CONECT   66   65
CONECT   66   65
CONECT   67   56   78   68   69
CONECT   78   67
CONECT   68   58   67   79   80
CONECT   79   68
CONECT   80   68
CONECT   69   67   81
CONECT   81   69   82   83   84
CONECT   81   82
CONECT   82   81
CONECT   82   81
CONECT   83   81
CONECT   84   81   85
CONECT   85   84  100  101   86
CONECT  100   85
CONECT  101   85
CONECT   86   85  102   87   97
CONECT  102   86
CONECT   87   86   88
CONECT   88   87  103   89   98
CONECT  103   88
CONECT   89   88   90   95
CONECT   90   89  104   91
CONECT   90   91
CONECT  104   90
CONECT   91   90  105   92
CONECT   91   90
CONECT  105   91
CONECT   92   91   93   94
CONECT   92   94
CONECT   93   92  106  107
CONECT  106   93
CONECT  107   93
CONECT   94   92   95
CONECT   94   92
CONECT   95   89   94   96
CONECT   95   96
CONECT   96   95
CONECT   96   95
CONECT   97   86  108   98   99
CONECT  108   97
CONECT   98   88   97  109  110
CONECT  109   98
CONECT  110   98
CONECT   99   97  111
CONECT  111   99  112  113  114
CONECT  111  112
CONECT  112  111
CONECT  112  111
CONECT  113  111
CONECT  114  111  115
CONECT  115  114  130  131  116
CONECT  130  115
CONECT  131  115
CONECT  116  115  132  117  127
CONECT  132  116
CONECT  117  116  118
CONECT  118  117  133  119  128
CONECT  133  118
CONECT  119  118  120  125
CONECT  120  119  134  121
CONECT  120  121
CONECT  134  120
CONECT  121  120  135  122
CONECT  121  120
CONECT  135  121
CONECT  122  121  123  124
CONECT  122  124
CONECT  123  122  136  137
CONECT  136  123
CONECT  137  123
CONECT  124  122  125
CONECT  124  122
CONECT  125  119  124  126
CONECT  125  126
CONECT  126  125
CONECT  126  125
CONECT  127  116  138  128  129
CONECT  138  127
CONECT  128  118  127  139  140
CONECT  139  128
CONECT  140  128
CONECT  129  127  141
CONECT  141  129  142  143  144
CONECT  141  142
CONECT  142  141
CONECT  142  141
CONECT  143  141
CONECT  144  141  145
CONECT  145  144  160  161  146
CONECT  160  145
CONECT  161  145
CONECT  146  145  162  147  157
CONECT  162  146
CONECT  147  146  148
CONECT  148  147  163  149  158
CONECT  163  148
CONECT  149  148  150  155
CONECT  150  149  164  151
CONECT  150  151
CONECT  164  150
CONECT  151  150  165  152
CONECT  151  150
CONECT  165  151
CONECT  152  151  153  154
CONECT  152  154
CONECT  153  152  166  167
CONECT  166  153
CONECT  167  153
CONECT  154  152  155
CONECT  154  152
CONECT  155  149  154  156
CONECT  155  156
CONECT  156  155
CONECT  156  155
CONECT  157  146  168  158  159
CONECT  168  157
CONECT  158  148  157  169  170
CONECT  169  158
CONECT  170  158
CONECT  159  157  171
CONECT  171  159  172  173  174
CONECT  171  172
CONECT  172  171
CONECT  172  171
CONECT  173  171
CONECT  174  171  175
CONECT  175  174  191  192  176
CONECT  191  175
CONECT  192  175
CONECT  176  175  193  177  188
CONECT  193  176
CONECT  177  176  178
CONECT  178  177  194  179  189
CONECT  194  178
CONECT  179  178  180  186
CONECT  180  179  195  181
CONECT  180  181
CONECT  195  180
CONECT  181  180  182  183
CONECT  181  180
CONECT  182  181  196  197  198
CONECT  196  182
CONECT  197  182
CONECT  198  182
CONECT  183  181  184  185
CONECT  183  184
CONECT  184  183
CONECT  184  183
CONECT  185  183  199  186
CONECT  199  185
CONECT  186  179  185  187
CONECT  186  187
CONECT  187  186
CONECT  187  186
CONECT  188  176  200  189  190
CONECT  200  188
CONECT  189  178  188  201  202
CONECT  201  189
CONECT  202  189
CONECT  190  188  203
CONECT  203  190  204  205  206
CONECT  203  204
CONECT  204  203
CONECT  204  203
CONECT  205  203
CONECT  206  203  207
CONECT  207  206  223  224  208
CONECT  223  207
CONECT  224  207
CONECT  208  207  225  209  220
CONECT  225  208
CONECT  209  208  210
CONECT  210  209  226  211  221
CONECT  226  210
CONECT  211  210  212  218
CONECT  212  211  227  213
CONECT  212  213
CONECT  227  212
CONECT  213  212  214  215
CONECT  213  212
CONECT  214  213  228  229  230
CONECT  228  214
CONECT  229  214
CONECT  230  214
CONECT  215  213  216  217
CONECT  215  216
CONECT  216  215
CONECT  216  215
CONECT  217  215  231  218
CONECT  231  217
CONECT  218  211  217  219
CONECT  218  219
CONECT  219  218
CONECT  219  218
CONECT  220  208  232  221  222
CONECT  232  220
CONECT  221  210  220  233  234
CONECT  233  221
CONECT  234  221
CONECT  222  220  235
CONECT  235  222  236  237  238
CONECT  235  236
CONECT  236  235
CONECT  236  235
CONECT  237  235
CONECT  238  235  239
CONECT  239  238  254  255  240
CONECT  254  239
CONECT  255  239
CONECT  240  239  256  241  251
CONECT  256  240
CONECT  241  240  242
CONECT  242  241  257  243  252
CONECT  257  242
CONECT  243  242  244  249
CONECT  244  243  258  245
CONECT  244  245
CONECT  258  244
CONECT  245  244  259  246
CONECT  245  244
CONECT  259  245
CONECT  246  245  247  248
CONECT  246  248
CONECT  247  246  260  261
CONECT  260  247
CONECT  261  247
CONECT  248  246  249
CONECT  248  246
CONECT  249  243  248  250
CONECT  249  250
CONECT  250  249
CONECT  250  249
CONECT  251  240  262  252  253
CONECT  262  251
CONECT  252  242  251  263  264
CONECT  263  252
CONECT  264  252
CONECT  253  251  265
CONECT  265  253  266  267  268
CONECT  265  266
CONECT  266  265
CONECT  266  265
CONECT  267  265
CONECT  268  265  269
CONECT  269  268  284  285  270
CONECT  284  269
CONECT  285  269
CONECT  270  269  286  271  281
CONECT  286  270
CONECT  271  270  272
CONECT  272  271  287  273  282
CONECT  287  272
CONECT  273  272  274  279
CONECT  274  273  288  275
CONECT  274  275
CONECT  288  274
CONECT  275  274  289  276
CONECT  275  274
CONECT  289  275
CONECT  276  275  277  278
CONECT  276  278
CONECT  277  276  290  291
CONECT  290  277
CONECT  291  277
CONECT  278  276  279
CONECT  278  276
CONECT  279  273  278  280
CONECT  279  280
CONECT  280  279
CONECT  280  279
CONECT  281  270  292  282  283
CONECT  292  281
CONECT  282  272  281  293  294
CONECT  293  282
CONECT  294  282
CONECT  283  281  295
CONECT  295  283  296  297  298
CONECT  296  295
CONECT  297  295
CONECT  298  295  299
CONECT  299  298  315  316  300
CONECT  315  299
CONECT  316  299
CONECT  300  299  317  301  312
CONECT  317  300
CONECT  301  300  302
CONECT  302  301  318  303  313
CONECT  318  302
CONECT  303  302  304  310
CONECT  304  303  319  305
CONECT  319  304
CONECT  305  304  306  307
CONECT  306  305  320  321  322
CONECT  320  306
CONECT  321  306
CONECT  322  306
CONECT  307  305  308  309
CONECT  308  307
CONECT  309  307  323  310
CONECT  323  309
CONECT  310  303  309  311
CONECT  311  310
CONECT  312  300  324  313  314
CONECT  324  312
CONECT  313  302  312  325  326
CONECT  325  313
CONECT  326  313
CONECT  314  312  327
CONECT  327  314
CONECT  346  328
CONECT  328  346  329
CONECT  329  328  347  348  330
CONECT  347  329
CONECT  348  329
CONECT  330  329  349  331  343
CONECT  349  330
CONECT  331  330  332
CONECT  332  331  350  333  344
CONECT  350  332
CONECT  333  332  334  342
CONECT  334  333  351  335
CONECT  351  334
CONECT  335  334  336
CONECT  336  335  337  342
CONECT  337  336  338  339
CONECT  338  337  352  353
CONECT  352  338
CONECT  353  338
CONECT  339  337  340
CONECT  340  339  354  341
CONECT  354  340
CONECT  341  340  342
CONECT  342  333  336  341
CONECT  343  330  355  344  345
CONECT  355  343
CONECT  344  332  343  356  357
CONECT  356  344
CONECT  357  344
CONECT  345  343  358
CONECT  358  345  359  360  361
CONECT  358  359
CONECT  359  358
CONECT  359  358
CONECT  360  358
CONECT  361  358  362
CONECT  362  361  380  381  363
CONECT  380  362
CONECT  381  362
CONECT  363  362  382  364  377
CONECT  382  363
CONECT  364  363  365
CONECT  365  364  383  366  378
CONECT  383  365
CONECT  366  365  367  376
CONECT  367  366  384  368
CONECT  367  368
CONECT  384  367
CONECT  368  367  369
CONECT  368  367
CONECT  369  368  370  376
CONECT  369  376
CONECT  370  369  371  372
CONECT  370  371
CONECT  371  370
CONECT  371  370
CONECT  372  370  385  373
CONECT  385  372
CONECT  373  372  374  375
CONECT  373  375
CONECT  374  373  386  387
CONECT  386  374
CONECT  387  374
CONECT  375  373  376
CONECT  375  373
CONECT  376  366  369  375
CONECT  376  369
CONECT  377  363  388  378  379
CONECT  388  377
CONECT  378  365  377  389  390
CONECT  389  378
CONECT  390  378
CONECT  379  377  391
CONECT  391  379  392  393  394
CONECT  391  392
CONECT  392  391
CONECT  392  391
CONECT  393  391
CONECT  394  391  395
CONECT  395  394  413  414  396
CONECT  413  395
CONECT  414  395
CONECT  396  395  415  397  410
CONECT  415  396
CONECT  397  396  398
CONECT  398  397  416  399  411
CONECT  416  398
CONECT  399  398  400  409
CONECT  400  399  417  401
CONECT  400  401
CONECT  417  400
CONECT  401  400  402
CONECT  401  400
CONECT  402  401  403  409
CONECT  402  409
CONECT  403  402  404  405
CONECT  403  404
CONECT  404  403
CONECT  404  403
CONECT  405  403  418  406
CONECT  418  405
CONECT  406  405  407  408
CONECT  406  408
CONECT  407  406  419  420
CONECT  419  407
CONECT  420  407
CONECT  408  406  409
CONECT  408  406
CONECT  409  399  402  408
CONECT  409  402
CONECT  410  396  421  411  412
CONECT  421  410
CONECT  411  398  410  422  423
CONECT  422  411
CONECT  423  411
CONECT  412  410  424
CONECT  424  412  425  426  427
CONECT  424  425
CONECT  425  424
CONECT  425  424
CONECT  426  424
CONECT  427  424  428
CONECT  428  427  445  446  429
CONECT  445  428
CONECT  446  428
CONECT  429  428  447  430  442
CONECT  447  429
CONECT  430  429  431
CONECT  431  430  448  432  443
CONECT  448  431
CONECT  432  431  433  441
CONECT  433  432  449  434
CONECT  433  434
CONECT  449  433
CONECT  434  433  435
CONECT  434  433
CONECT  435  434  436  441
CONECT  435  441
CONECT  436  435  437  438
CONECT  436  438
CONECT  437  436  450  451
CONECT  450  437
CONECT  451  437
CONECT  438  436  439
CONECT  438  436
CONECT  439  438  452  440
CONECT  439  440
CONECT  452  439
CONECT  440  439  441
CONECT  440  439
CONECT  441  432  435  440
CONECT  441  435
CONECT  442  429  453  443  444
CONECT  453  442
CONECT  443  431  442  454  455
CONECT  454  443
CONECT  455  443
CONECT  444  442  456
CONECT  456  444  457  458  459
CONECT  456  457
CONECT  457  456
CONECT  457  456
CONECT  458  456
CONECT  459  456  460
CONECT  460  459  477  478  461
CONECT  477  460
CONECT  478  460
CONECT  461  460  479  462  474
CONECT  479  461
CONECT  462  461  463
CONECT  463  462  480  464  475
CONECT  480  463
CONECT  464  463  465  473
CONECT  465  464  481  466
CONECT  465  466
CONECT  481  465
CONECT  466  465  467
CONECT  466  465
CONECT  467  466  468  473
CONECT  467  473
CONECT  468  467  469  470
CONECT  468  470
CONECT  469  468  482  483
CONECT  482  469
CONECT  483  469
CONECT  470  468  471
CONECT  470  468
CONECT  471  470  484  472
CONECT  471  472
CONECT  484  471
CONECT  472  471  473
CONECT  472  471
CONECT  473  464  467  472
CONECT  473  467
CONECT  474  461  485  475  476
CONECT  485  474
CONECT  475  463  474  486  487
CONECT  486  475
CONECT  487  475
CONECT  476  474  488
CONECT  488  476  489  490  491
CONECT  488  489
CONECT  489  488
CONECT  489  488
CONECT  490  488
CONECT  491  488  492
CONECT  492  491  510  511  493
CONECT  510  492
CONECT  511  492
CONECT  493  492  512  494  507
CONECT  512  493
CONECT  494  493  495
CONECT  495  494  513  496  508
CONECT  513  495
CONECT  496  495  497  506
CONECT  497  496  514  498
CONECT  497  498
CONECT  514  497
CONECT  498  497  499
CONECT  498  497
CONECT  499  498  500  506
CONECT  499  506
CONECT  500  499  501  502
CONECT  500  501
CONECT  501  500
CONECT  501  500
CONECT  502  500  515  503
CONECT  515  502
CONECT  503  502  504  505
CONECT  503  505
CONECT  504  503  516  517
CONECT  516  504
CONECT  517  504
CONECT  505  503  506
CONECT  505  503
CONECT  506  496  499  505
CONECT  506  499
CONECT  507  493  518  508  509
CONECT  518  507
CONECT  508  495  507  519  520
CONECT  519  508
CONECT  520  508
CONECT  509  507  521
CONECT  521  509  522  523  524
CONECT  521  522
CONECT  522  521
CONECT  522  521
CONECT  523  521
CONECT  524  521  525
CONECT  525  524  543  544  526
CONECT  543  525
CONECT  544  525
CONECT  526  525  545  527  540
CONECT  545  526
CONECT  527  526  528
CONECT  528  527  546  529  541
CONECT  546  528
CONECT  529  528  530  539
CONECT  530  529  547  531
CONECT  530  531
CONECT  547  530
CONECT  531  530  532
CONECT  531  530
CONECT  532  531  533  539
CONECT  532  539
CONECT  533  532  534  535
CONECT  533  534
CONECT  534  533
CONECT  534  533
CONECT  535  533  548  536
CONECT  548  535
CONECT  536  535  537  538
CONECT  536  538
CONECT  537  536  549  550
CONECT  549  537
CONECT  550  537
CONECT  538  536  539
CONECT  538  536
CONECT  539  529  532  538
CONECT  539  532
CONECT  540  526  551  541  542
CONECT  551  540
CONECT  541  528  540  552  553
CONECT  552  541
CONECT  553  541
CONECT  542  540  554
CONECT  554  542  555  556  557
CONECT  554  555
CONECT  555  554
CONECT  555  554
CONECT  556  554
CONECT  557  554  558
CONECT  558  557  576  577  559
CONECT  576  558
CONECT  577  558
CONECT  559  558  578  560  573
CONECT  578  559
CONECT  560  559  561
CONECT  561  560  579  562  574
CONECT  579  561
CONECT  562  561  563  572
CONECT  563  562  580  564
CONECT  563  564
CONECT  580  563
CONECT  564  563  565
CONECT  564  563
CONECT  565  564  566  572
CONECT  565  572
CONECT  566  565  567  568
CONECT  566  567
CONECT  567  566
CONECT  567  566
CONECT  568  566  581  569
CONECT  581  568
CONECT  569  568  570  571
CONECT  569  571
CONECT  570  569  582  583
CONECT  582  570
CONECT  583  570
CONECT  571  569  572
CONECT  571  569
CONECT  572  562  565  571
CONECT  572  565
CONECT  573  559  584  574  575
CONECT  584  573
CONECT  574  561  573  585  586
CONECT  585  574
CONECT  586  574
CONECT  575  573  587
CONECT  587  575  588  589  590
CONECT  587  588
CONECT  588  587
CONECT  588  587
CONECT  589  587
CONECT  590  587  591
CONECT  591  590  609  610  592
CONECT  609  591
CONECT  610  591
CONECT  592  591  611  593  606
CONECT  611  592
CONECT  593  592  594
CONECT  594  593  612  595  607
CONECT  612  594
CONECT  595  594  596  605
CONECT  596  595  613  597
CONECT  596  597
CONECT  613  596
CONECT  597  596  598
CONECT  597  596
CONECT  598  597  599  605
CONECT  598  605
CONECT  599  598  600  601
CONECT  599  600
CONECT  600  599
CONECT  600  599
CONECT  601  599  614  602
CONECT  614  601
CONECT  602  601  603  604
CONECT  602  604
CONECT  603  602  615  616
CONECT  615  603
CONECT  616  603
CONECT  604  602  605
CONECT  604  602
CONECT  605  595  598  604
CONECT  605  598
CONECT  606  592  617  607  608
CONECT  617  606
CONECT  607  594  606  618  619
CONECT  618  607
CONECT  619  607
CONECT  608  606  621
CONECT  621  608  622  623  624
CONECT  622  621
CONECT  623  621
CONECT  624  621  625
CONECT  625  624  626  643  644
CONECT  643  625
CONECT  644  625
CONECT  626  625  645  627  640
CONECT  645  626
CONECT  627  626  628
CONECT  628  627  646  629  641
CONECT  646  628
CONECT  629  628  630  639
CONECT  630  629  647  631
CONECT  630  631
CONECT  647  630
CONECT  631  630  632
CONECT  631  630
CONECT  632  631  633  639
CONECT  632  639
CONECT  633  632  634  635
CONECT  633  634
CONECT  634  633
CONECT  634  633
CONECT  635  633  636  648
CONECT  648  635
CONECT  636  635  637  638
CONECT  636  638
CONECT  637  636  649  650
CONECT  649  637
CONECT  650  637
CONECT  638  636  639
CONECT  638  636
CONECT  639  629  632  638
CONECT  639  632
CONECT  640  626  641  651  642
CONECT  651  640
CONECT  641  628  640  652  653
CONECT  652  641
CONECT  653  641
CONECT  642  640  654
CONECT  654  642
CONECT  655  673  656
CONECT  673  655
CONECT  656  655  674  675  657
CONECT  674  656
CONECT  675  656
CONECT  657  656  676  677  658
CONECT  676  657
CONECT  677  657
CONECT  658  657  659  662
CONECT  659  658  678  679  660
CONECT  678  659
CONECT  679  659
CONECT  660  659  661  687
CONECT  661  660
CONECT  662  658  663  664
CONECT  663  662
CONECT  664  662  680  681  665
CONECT  680  664
CONECT  681  664
CONECT  665  664  666  672
CONECT  666  665  667  668
CONECT  667  666
CONECT  668  666  682  669
CONECT  682  668
CONECT  669  668  670  671
CONECT  670  669  683  684
CONECT  683  670
CONECT  684  670
CONECT  671  669  685  672
CONECT  685  671
CONECT  672  665  671  686
CONECT  686  672
CONECT  687  660  705  688
CONECT  705  687
CONECT  688  687  706  707  689
CONECT  706  688
CONECT  707  688
CONECT  689  688  708  709  690
CONECT  708  689
CONECT  709  689
CONECT  690  689  691  694
CONECT  691  690  710  711  692
CONECT  710  691
CONECT  711  691
CONECT  692  691  693  718
CONECT  693  692
CONECT  694  690  695  696
CONECT  695  694
CONECT  696  694  712  713  697
CONECT  712  696
CONECT  713  696
CONECT  697  696  698  704
CONECT  698  697  699  700
CONECT  699  698
CONECT  700  698  714  701
CONECT  714  700
CONECT  701  700  702  703
CONECT  702  701  715
CONECT  715  702
CONECT  703  701  716  704
CONECT  716  703
CONECT  704  697  703  717
CONECT  717  704
CONECT  718  692  736  719
CONECT  736  718
CONECT  719  718  737  738  720
CONECT  737  719
CONECT  738  719
CONECT  720  719  739  740  721
CONECT  739  720
CONECT  740  720
CONECT  721  720  722  725
CONECT  722  721  741  742  723
CONECT  741  722
CONECT  742  722
CONECT  723  722  724  750
CONECT  724  723
CONECT  725  721  726  727
CONECT  726  725
CONECT  727  725  743  744  728
CONECT  743  727
CONECT  744  727
CONECT  728  727  729  735
CONECT  729  728  730  731
CONECT  730  729
CONECT  731  729  745  732
CONECT  745  731
CONECT  732  731  733  734
CONECT  733  732  746  747
CONECT  746  733
CONECT  747  733
CONECT  734  732  748  735
CONECT  748  734
CONECT  735  728  734  749
CONECT  749  735
CONECT  750  723  768  751
CONECT  768  750
CONECT  751  750  769  770  752
CONECT  769  751
CONECT  770  751
CONECT  752  751  771  772  753
CONECT  771  752
CONECT  772  752
CONECT  753  752  754  757
CONECT  754  753  773  774  755
CONECT  773  754
CONECT  774  754
CONECT  755  754  756  781
CONECT  756  755
CONECT  757  753  758  759
CONECT  758  757
CONECT  759  757  775  776  760
CONECT  775  759
CONECT  776  759
CONECT  760  759  761  767
CONECT  761  760  762  763
CONECT  762  761
CONECT  763  761  777  764
CONECT  777  763
CONECT  764  763  765  766
CONECT  765  764  778
CONECT  778  765
CONECT  766  764  779  767
CONECT  779  766
CONECT  767  760  766  780
CONECT  780  767
CONECT  781  755  799  782
CONECT  799  781
CONECT  782  781  800  801  783
CONECT  800  782
CONECT  801  782
CONECT  783  782  802  803  784
CONECT  802  783
CONECT  803  783
CONECT  784  783  785  788
CONECT  785  784  804  805  786
CONECT  804  785
CONECT  805  785
CONECT  786  785  787  813
CONECT  787  786
CONECT  788  784  789  790
CONECT  789  788
CONECT  790  788  806  807  791
CONECT  806  790
CONECT  807  790
CONECT  791  790  792  798
CONECT  792  791  793  794
CONECT  793  792
CONECT  794  792  808  795
CONECT  808  794
CONECT  795  794  796  797
CONECT  796  795  809  810
CONECT  809  796
CONECT  810  796
CONECT  797  795  811  798
CONECT  811  797
CONECT  798  791  797  812
CONECT  812  798
CONECT  813  786  832  814
CONECT  832  813
CONECT  814  813  833  834  815
CONECT  833  814
CONECT  834  814
CONECT  815  814  835  836  816
CONECT  835  815
CONECT  836  815
CONECT  816  815  817  820
CONECT  817  816  837  838  818
CONECT  837  817
CONECT  838  817
CONECT  818  817  819  846
CONECT  818  819
CONECT  819  818
CONECT  819  818
CONECT  820  816  821  822
CONECT  820  821
CONECT  821  820
CONECT  821  820
CONECT  822  820  839  840  823
CONECT  839  822
CONECT  840  822
CONECT  823  822  824  830
CONECT  824  823  825  826
CONECT  824  825
CONECT  825  824
CONECT  825  824
CONECT  826  824  827  841
CONECT  841  826
CONECT  827  826  828  829
CONECT  827  828
CONECT  828  827
CONECT  828  827
CONECT  829  827  830  831
CONECT  829  830
CONECT  830  823  829  842
CONECT  830  829
CONECT  842  830
CONECT  831  829  843  844  845
CONECT  843  831
CONECT  844  831
CONECT  845  831
CONECT  846  818  865  847
CONECT  865  846
CONECT  847  846  866  867  848
CONECT  866  847
CONECT  867  847
CONECT  848  847  868  869  849
CONECT  868  848
CONECT  869  848
CONECT  849  848  850  853
CONECT  850  849  870  871  851
CONECT  870  850
CONECT  871  850
CONECT  851  850  852  879
CONECT  851  852
CONECT  852  851
CONECT  852  851
CONECT  853  849  854  855
CONECT  853  854
CONECT  854  853
CONECT  854  853
CONECT  855  853  872  873  856
CONECT  872  855
CONECT  873  855
CONECT  856  855  857  863
CONECT  857  856  858  859
CONECT  857  858
CONECT  858  857
CONECT  858  857
CONECT  859  857  860  874
CONECT  874  859
CONECT  860  859  861  862
CONECT  860  861
CONECT  861  860
CONECT  861  860
CONECT  862  860  863  864
CONECT  862  863
CONECT  863  856  862  875
CONECT  863  862
CONECT  875  863
CONECT  864  862  876  877  878
CONECT  876  864
CONECT  877  864
CONECT  878  864
CONECT  879  851  897  880
CONECT  897  879
CONECT  880  879  898  899  881
CONECT  898  880
CONECT  899  880
CONECT  881  880  900  901  882
CONECT  900  881
CONECT  901  881
CONECT  882  881  883  886
CONECT  883  882  902  903  884
CONECT  902  883
CONECT  903  883
CONECT  884  883  885  911
CONECT  885  884
CONECT  886  882  887  888
CONECT  887  886
CONECT  888  886  904  905  889
CONECT  904  888
CONECT  905  888
CONECT  889  888  890  896
CONECT  890  889  891  892
CONECT  891  890
CONECT  892  890  906  893
CONECT  906  892
CONECT  893  892  894  895
CONECT  894  893  907  908
CONECT  907  894
CONECT  908  894
CONECT  895  893  909  896
CONECT  909  895
CONECT  896  889  895  910
CONECT  910  896
CONECT  911  884  929  912
CONECT  929  911
CONECT  912  911  930  931  913
CONECT  930  912
CONECT  931  912
CONECT  913  912  932  933  914
CONECT  932  913
CONECT  933  913
CONECT  914  913  915  918
CONECT  915  914  934  935  916
CONECT  934  915
CONECT  935  915
CONECT  916  915  917  942
CONECT  917  916
CONECT  918  914  919  920
CONECT  919  918
CONECT  920  918  936  937  921
CONECT  936  920
CONECT  937  920
CONECT  921  920  922  928
CONECT  922  921  923  924
CONECT  923  922
CONECT  924  922  938  925
CONECT  938  924
CONECT  925  924  926  927
CONECT  926  925  939
CONECT  939  926
CONECT  927  925  940  928
CONECT  940  927
CONECT  928  921  927  941
CONECT  941  928
CONECT  942  916  961  943
CONECT  961  942
CONECT  943  942  962  963  944
CONECT  962  943
CONECT  963  943
CONECT  944  943  964  965  945
CONECT  964  944
CONECT  965  944
CONECT  945  944  946  949
CONECT  946  945  966  967  947
CONECT  966  946
CONECT  967  946
CONECT  947  946  948    1
CONECT  947  948
CONECT  948  947
CONECT  948  947
CONECT  949  945  950  951
CONECT  949  950
CONECT  950  949
CONECT  950  949
CONECT  951  949  968  969  952
CONECT  968  951
CONECT  969  951
CONECT  952  951  953  959
CONECT  953  952  954  955
CONECT  953  954
CONECT  954  953
CONECT  954  953
CONECT  955  953  956  970
CONECT  970  955
CONECT  956  955  957  958
CONECT  956  957
CONECT  957  956
CONECT  957  956
CONECT  958  956  959  960
CONECT  958  959
CONECT  959  952  958  971
CONECT  959  958
CONECT  971  959
CONECT  960  958  972  973  974
CONECT  972  960
CONECT  973  960
CONECT  974  960
CONECT  975    3  976  977
CONECT  976  975
CONECT  977  975
END   
